# Supplementary material for: The structures of 1:1 and 1:2 adducts of phosphane­tricarbo­nitrile with 1,4-di­aza­bicyclo[2.2.2]octa­ne
Source: Acta Crystallogr E Crystallogr Commun. 2021 Nov 16;77(Pt 12):1190–6. doi: 10.1107/S2056989021011464 (PMC8647730; doi:10.1107/S2056989021011464)
Supplement: Supplementary file 1 [file e-77-01190-sup1.cif]

##############################################################################
#                                                                            #
# This CIF contains the data in a paper accepted for publication in          #
# Acta Crystallographica Section E. It conforms to the requirements of       #
# Notes for Authors for Acta Crystallographica Section E, and has been       #
# peer reviewed under the auspices of the IUCr Commission on Journals.       #
#                                                                            #
# Full details of the Crystallographic Information File format               #
# are given in the paper "The Crystallographic Information File (CIF):       #
# a New Standard Archive File for Crystallography" by S. R. Hall, F. H.      #
# Allen and I. D. Brown [Acta Cryst. (1991), A47, 655-685].                  #
#                                                                            #
# The current version of the core CIF dictionary is obtainable from          #
# ftp://ftp.iucr.org/pub/cif_core.dic.                                       #
#                                                                            #
# Software is freely available for graphical display of the structure(s)     #
# in this CIF. For information consult the CIF software page                 #
# http://www.iucr.org/resources/cif/software.                                #
#                                                                            #
# This file may be used for bona fide research purposes within the           #
# scientific community so long as proper attribution is given to the journal # 
# article from which it was obtained.                                        #
#                                                                            #
##############################################################################
data_1
_audit_creation_method     'SHELXL-2018/3'
_journal_date_recd_electronic     2021-09-08
_journal_date_accepted     2021-10-29
_journal_name_full     'Acta Crystallographica, Section E'
_journal_year     2021
_journal_volume     77
_journal_issue     12
_journal_page_first     1
_journal_page_last     0
_journal_paper_category     GO
_journal_paper_doi     10.1107/S2056989021011464
_journal_coeditor_code     YY2005
_publ_contact_author_name     'Andrew P. Purdy'
_publ_contact_author_address
;
Chemistry Division, Code 6100
Naval Research Laboratory
4555 Overlook Av, SW
Washington DC 20375-5342
USA
;
_publ_contact_author_email     'andrew.purdy@nrl.navy.mil'
_publ_contact_author_fax     ?
_publ_contact_author_phone     '1-202-404-7444'
_publ_section_title
;
The structures of 1:1 and 1:2 adducts of phosphanetricarbonitrile with
1,4-diazabicyclo[2.2.2]octane
;
loop_
    _publ_author_name
    _publ_author_footnote
    _publ_author_address
    'Purdy, Andrew P.' .
;
Chemistry Division, Code 6100
Naval Research Laboratory
4555 Overlook Av, SW
Washington DC 20375-5342
USA
;
    'Butcher, Ray J.' .
;
Department of Chemistry
Howard University
525 College Street NW
Washington DC 20059
USA
;
    'Klug, Christopher A.' .
;
Chemistry Division, Code 6100
Naval Research Laboratory
4555 Overlook Av, SW
Washington DC 20375-5342
USA
;
_publ_section_synopsis
;
The structures of 1:1 and 1:2 adducts of phosphanetricarbonitrile with
1,4-diazabicyclo[2.2.2]octane are reported.
;
_chemical_name_systematic
;
Phosphanetricarbonitrile--1,4-diazabicyclo[2.2.2]octane (1/1)
;
_chemical_name_common     ?
_chemical_formula_moiety     'C6 H12 N2, C3 N3 P'
_chemical_formula_sum     'C9 H12 N5 P'
_chemical_formula_iupac     'C6 H12 N2, C3 N3 P'
_chemical_formula_weight     221.21
_chemical_melting_point     ?
_space_group_crystal_system     orthorhombic
_space_group_name_H-M_alt     'P b c m'
_space_group_name_Hall     '-P 2c 2b'
loop_
    _space_group_symop_operation_xyz
    'x, y, z'
    '-x, -y, z+1/2'
    '-x, y+1/2, -z+1/2'
    'x, -y+1/2, -z'
    '-x, -y, -z'
    'x, y, -z-1/2'
    'x, -y-1/2, z-1/2'
    '-x, y-1/2, z'
_cell_length_a     6.0092(2)
_cell_length_b     13.6227(5)
_cell_length_c     13.4716(5)
_cell_angle_alpha     90
_cell_angle_beta     90
_cell_angle_gamma     90
_cell_volume     1102.81(7)
_cell_formula_units_Z     4
_cell_measurement_reflns_used     7580
_cell_measurement_theta_min     2.99
_cell_measurement_theta_max     30.51
_cell_measurement_temperature     105(2)
_exptl_crystal_description     plate
_exptl_crystal_colour     colorless
_exptl_crystal_size_max     0.30
_exptl_crystal_size_mid     0.20
_exptl_crystal_size_min     0.04
_exptl_crystal_density_diffrn     1.332
_exptl_crystal_density_meas     ?
_exptl_crystal_density_method     ?
_exptl_crystal_F_000     464
_exptl_absorpt_coefficient_mu     0.225
_exptl_absorpt_correction_type     multi-scan
_exptl_absorpt_process_details
;
(SADABS; Krause <i>et al.</i>,  2015)
;
_exptl_absorpt_correction_T_min     0.6843
_exptl_absorpt_correction_T_max     0.7461
_diffrn_ambient_temperature     105(2)
_diffrn_source     ?
_diffrn_radiation_type     MoK\a
_diffrn_radiation_wavelength     0.71073
_diffrn_measurement_device_type     'Bruker APEXII CCD'
_diffrn_measurement_method     '\f and \w scans'
_diffrn_detector_area_resol_mean     ?
_diffrn_reflns_number     16377
_diffrn_reflns_av_R_equivalents     0.0353
_diffrn_reflns_av_unetI/netI     0.0169
_diffrn_reflns_theta_min     3.024
_diffrn_reflns_theta_max     30.579
_diffrn_reflns_theta_full     25.242
_diffrn_measured_fraction_theta_max     0.999
_diffrn_measured_fraction_theta_full     0.999
_diffrn_reflns_limit_h_min     -8
_diffrn_reflns_limit_h_max     8
_diffrn_reflns_limit_k_min     -19
_diffrn_reflns_limit_k_max     19
_diffrn_reflns_limit_l_min     -19
_diffrn_reflns_limit_l_max     19
_refine_special_details     ?
_reflns_number_total     1764
_reflns_number_gt     1578
_reflns_threshold_expression     'I > 2\s(I)'
_refine_ls_structure_factor_coef     Fsqd
_refine_ls_matrix_type     full
_refine_ls_R_factor_all     0.0327
_refine_ls_R_factor_gt     0.0277
_refine_ls_wR_factor_gt     0.0662
_refine_ls_wR_factor_ref     0.0682
_refine_ls_goodness_of_fit_ref     1.079
_refine_ls_restrained_S_all     1.079
_refine_ls_number_reflns     1764
_refine_ls_number_parameters     73
_refine_ls_number_restraints     0
_refine_ls_hydrogen_treatment     constr
_refine_ls_weighting_scheme     calc
_refine_ls_weighting_details
              'w=1/[\s^2^(Fo^2^)+(0.0261P)^2^+0.5245P] where P=(Fo^2^+2Fc^2^)/3'
_atom_sites_solution_hydrogens     geom
_atom_sites_solution_primary     direct
_atom_sites_solution_secondary     difmap
_refine_ls_shift/su_max     0.000
_refine_ls_shift/su_mean     0.000
_refine_diff_density_max     0.402
_refine_diff_density_min     -0.273
_refine_ls_extinction_method     none
_refine_ls_extinction_coef     .
loop_
    _atom_type_symbol
    _atom_type_description
    _atom_type_scat_dispersion_real
    _atom_type_scat_dispersion_imag
    _atom_type_scat_source
    'C' 'C' 0.0033 0.0016
                         'International Tables Vol C Tables 4.2.6.8 and 6.1.1.4'
    'H' 'H' 0.0000 0.0000
                         'International Tables Vol C Tables 4.2.6.8 and 6.1.1.4'
    'N' 'N' 0.0061 0.0033
                         'International Tables Vol C Tables 4.2.6.8 and 6.1.1.4'
    'P' 'P' 0.1023 0.0942
                         'International Tables Vol C Tables 4.2.6.8 and 6.1.1.4'
_computing_data_collection
;
APEX2 (Bruker, 2005)
;
_computing_cell_refinement
;
SAINT (Bruker, 2002)
;
_computing_data_reduction
;
SAINT (Bruker, 2002)
;
_computing_structure_solution
;
SHELXT (Sheldrick 2015a)
;
_computing_structure_refinement
;
<i>SHELXL018/3</i> (Sheldrick, 2015b)
;
_computing_molecular_graphics
;
SHELXTL (Sheldrick, 2008)
;
_computing_publication_material
;
SHELXTL (Sheldrick, 2008)
;
loop_
    _atom_site_type_symbol
    _atom_site_label
    _atom_site_fract_x
    _atom_site_fract_y
    _atom_site_fract_z
    _atom_site_U_iso_or_equiv
    _atom_site_adp_type
    _atom_site_calc_flag
    _atom_site_occupancy
    _atom_site_disorder_assembly
    _atom_site_disorder_group
    P P1 0.78467(6) 0.60830(2) 0.250000 0.00987(8) Uani d 1 . .
    N N1 0.2954(2) 0.58880(10) 0.250000 0.0222(3) Uani d 1 . .
    N N2 0.87850(16) 0.45325(6) 0.10017(7) 0.01964(18) Uani d 1 . .
    N N3 0.69029(13) 0.69630(6) 0.42084(6) 0.01125(15) Uani d 1 . .
    C C1 0.4862(2) 0.59283(10) 0.250000 0.0141(2) Uani d 1 . .
    C C2 0.83300(15) 0.51360(7) 0.15601(7) 0.01305(17) Uani d 1 . .
    C C3 0.92037(15) 0.72302(7) 0.44943(6) 0.01195(17) Uani d 1 . .
    H H3A 0.986077 0.766022 0.397947 0.014 Uiso calc 1 . .
    H H3B 1.012485 0.662953 0.454173 0.014 Uiso calc 1 . .
    C C4 0.58489(16) 0.64329(7) 0.50448(7) 0.01500(18) Uani d 1 . .
    H H4A 0.675442 0.585056 0.521857 0.018 Uiso calc 1 . .
    H H4B 0.435121 0.620363 0.484484 0.018 Uiso calc 1 . .
    C C5 0.56488(17) 0.78818(7) 0.40371(7) 0.01575(19) Uani d 1 . .
    H H5A 0.406311 0.772672 0.391407 0.019 Uiso calc 1 . .
    H H5B 0.624346 0.821991 0.344310 0.019 Uiso calc 1 . .
loop_
    _atom_site_aniso_label
    _atom_site_aniso_U_11
    _atom_site_aniso_U_22
    _atom_site_aniso_U_33
    _atom_site_aniso_U_12
    _atom_site_aniso_U_13
    _atom_site_aniso_U_23
    P1 0.01010(15) 0.00919(14) 0.01032(14) 0.00029(11) 0.000 0.000
    N1 0.0154(6) 0.0270(7) 0.0244(6) -0.0005(5) 0.000 0.000
    N2 0.0236(4) 0.0178(4) 0.0175(4) 0.0026(3) -0.0012(3) -0.0025(3)
    N3 0.0108(3) 0.0119(3) 0.0110(3) -0.0003(3) -0.0001(3) 0.0002(3)
    C1 0.0152(6) 0.0135(6) 0.0137(5) 0.0001(5) 0.000 0.000
    C2 0.0144(4) 0.0124(4) 0.0123(4) 0.0003(3) -0.0014(3) 0.0013(3)
    C3 0.0102(4) 0.0140(4) 0.0117(4) -0.0007(3) 0.0009(3) -0.0010(3)
    C4 0.0168(4) 0.0145(4) 0.0137(4) -0.0047(3) 0.0041(3) -0.0015(3)
    C5 0.0170(4) 0.0160(4) 0.0142(4) 0.0045(3) -0.0052(3) -0.0022(3)
_geom_special_details
;
 All esds (except the esd in the dihedral angle between two l.s. planes)
 are estimated using the full covariance matrix.  The cell esds are taken
 into account individually in the estimation of esds in distances, angles
 and torsion angles; correlations between esds in cell parameters are only
 used when they are defined by crystal symmetry.  An approximate (isotropic)
 treatment of cell esds is used for estimating esds involving l.s. planes.
;
loop_
    _geom_bond_atom_site_label_1
    _geom_bond_atom_site_label_2
    _geom_bond_site_symmetry_2
    _geom_bond_distance
    _geom_bond_publ_flag
    P1 C1 . 1.8057(15) y
    P1 C2 . 1.8309(10) y
    P1 C2 6_556 1.8309(10) ?
    P1 N3 . 2.6562(8) y
    N1 C1 . 1.148(2) ?
    N2 C2 . 1.1474(13) ?
    N3 C5 . 1.4792(12) ?
    N3 C4 . 1.4807(12) ?
    N3 C3 . 1.4807(12) ?
    C3 C3 4_566 1.5481(17) ?
    C3 H3A . 0.9900 ?
    C3 H3B . 0.9900 ?
    C4 C5 4_566 1.5543(13) ?
    C4 H4A . 0.9900 ?
    C4 H4B . 0.9900 ?
    C5 H5A . 0.9900 ?
    C5 H5B . 0.9900 ?
loop_
    _geom_angle_atom_site_label_1
    _geom_angle_atom_site_label_2
    _geom_angle_atom_site_label_3
    _geom_angle_site_symmetry_1
    _geom_angle_site_symmetry_3
    _geom_angle
    _geom_angle_publ_flag
    C1 P1 C2 . . 94.32(4) y
    C1 P1 C2 . 6_556 94.32(4) ?
    C2 P1 C2 . 6_556 87.52(6) y
    C1 P1 N3 . . 80.83(3) y
    C2 P1 N3 . . 162.01(4) y
    C2 P1 N3 6_556 . 75.68(3) y
    N3 P1 N3 . 6_556 120.10(3) y
    C5 N3 C4 . . 108.27(7) ?
    C5 N3 C3 . . 107.95(7) ?
    C4 N3 C3 . . 108.74(7) ?
    C5 N3 P1 . . 110.83(5) ?
    C4 N3 P1 . . 122.05(5) ?
    C3 N3 P1 . . 97.87(5) ?
    N1 C1 P1 . . 176.03(13) ?
    N2 C2 P1 . . 174.94(9) ?
    N3 C3 C3 . 4_566 110.23(5) ?
    N3 C3 H3A . . 109.6 ?
    C3 C3 H3A 4_566 . 109.6 ?
    N3 C3 H3B . . 109.6 ?
    C3 C3 H3B 4_566 . 109.6 ?
    H3A C3 H3B . . 108.1 ?
    N3 C4 C5 . 4_566 110.23(7) ?
    N3 C4 H4A . . 109.6 ?
    C5 C4 H4A 4_566 . 109.6 ?
    N3 C4 H4B . . 109.6 ?
    C5 C4 H4B 4_566 . 109.6 ?
    H4A C4 H4B . . 108.1 ?
    N3 C5 C4 . 4_566 110.16(7) ?
    N3 C5 H5A . . 109.6 ?
    C4 C5 H5A 4_566 . 109.6 ?
    N3 C5 H5B . . 109.6 ?
    C4 C5 H5B 4_566 . 109.6 ?
    H5A C5 H5B . . 108.1 ?
loop_
    _geom_torsion_atom_site_label_1
    _geom_torsion_atom_site_label_2
    _geom_torsion_atom_site_label_3
    _geom_torsion_atom_site_label_4
    _geom_torsion_site_symmetry_1
    _geom_torsion_site_symmetry_2
    _geom_torsion_site_symmetry_3
    _geom_torsion_site_symmetry_4
    _geom_torsion
    _geom_torsion_publ_flag
    C5 N3 C3 C3 . . . 4_566 65.44(11) ?
    C4 N3 C3 C3 . . . 4_566 -51.82(11) ?
    P1 N3 C3 C3 . . . 4_566 -179.59(8) ?
    C5 N3 C4 C5 . . . 4_566 -53.34(9) ?
    C3 N3 C4 C5 . . . 4_566 63.71(10) ?
    P1 N3 C4 C5 . . . 4_566 176.24(6) ?
    C4 N3 C5 C4 . . . 4_566 64.22(9) ?
    C3 N3 C5 C4 . . . 4_566 -53.34(10) ?
    P1 N3 C5 C4 . . . 4_566 -159.44(6) ?
loop_
    _geom_hbond_atom_site_label_D
    _geom_hbond_atom_site_label_H
    _geom_hbond_atom_site_label_A
    _geom_hbond_site_symmetry_A
    _geom_hbond_distance_DH
    _geom_hbond_distance_HA
    _geom_hbond_distance_DA
    _geom_hbond_angle_DHA
    _geom_hbond_publ_flag
    C3 H3A N2 3_755 0.99 2.68 3.4269(13) 132.7 yes
    C3 H3B N2 2_765 0.99 2.61 3.3691(13) 133.7 yes
    C4 H4B N2 2_665 0.99 2.64 3.3385(13) 127.4 yes
_shelx_space_group_comment
;
The symmetry employed for this shelxl refinement is uniquely defined
by the following loop, which should always be used as a source of
symmetry information in preference to the above space-group names.
They are only intended as comments.
;
_shelx_estimated_absorpt_T_min     ?
_shelx_estimated_absorpt_T_max     ?
_shelx_hkl_file
;
  -1   0   0   24.80    0.60
  -1   0   0   25.39    0.59
   1   0   0   24.16    0.59
  -2   0   0   19.12    0.58
  -2   0   0   20.70    0.59
   2   0   0   20.23    0.60
   2   0   0   19.39    0.57
  -3   0   0   52.18    1.28
   3   0   0   51.07    1.29
  -4   0   0    9.45    0.53
   4   0   0    9.66    0.57
  -5   0   0    0.40    0.34
   5   0   0    0.03    0.33
  -6   0   0    7.95    0.69
   6   0   0    7.64    0.75
  -7   0   0    0.49    0.44
   7   0   0   -0.11    0.45
  -8   0   0   30.64    1.35
   8   0   0   32.33    1.41
   8   0  -1    0.55    0.57
  -8   0   1    0.40    0.51
   7   0  -1    0.13    0.46
  -7   0   1   -0.09    0.42
   6   0  -1    0.32    0.41
  -6   0   1    0.03    0.39
   5   0  -1    0.15    0.35
  -5   0   1   -0.08    0.32
   4   0  -1   -0.06    0.27
  -4   0   1    0.14    0.25
   3   0  -1    0.10    0.23
  -3   0   1    0.06    0.22
   2   0  -1    0.27    0.16
   2   0  -1   -0.09    0.21
  -2   0   1    0.11    0.20
  -2   0   1    0.27    0.19
   1   0  -1    0.16    0.15
   1   0  -1    0.06    0.07
   1   0  -1    0.18    0.12
   1   0  -1    0.07    0.15
   1   0  -1    0.16    0.08
  -1   0   1    0.53    0.14
  -1   0   1    0.19    0.08
  -1   0   1    0.49    0.15
  -1   0  -1    0.27    0.14
  -1   0  -1    0.25    0.11
  -1   0  -1    0.39    0.15
   1   0   1    0.26    0.14
   1   0   1    0.11    0.11
   1   0   1    0.41    0.15
  -2   0  -1    0.13    0.19
  -2   0  -1    0.13    0.11
  -2   0  -1    0.05    0.17
   2   0   1    0.02    0.12
   2   0   1   -0.03    0.19
   2   0   1   -0.06    0.18
  -3   0  -1    0.07    0.11
  -3   0  -1   -0.07    0.20
   3   0   1    0.22    0.12
   3   0   1    0.23    0.23
  -4   0  -1    0.15    0.26
   4   0   1    0.50    0.28
  -5   0  -1   -0.31    0.29
   5   0   1    0.22    0.34
  -6   0  -1    0.39    0.36
   6   0   1    0.73    0.42
  -7   0  -1    0.78    0.46
   7   0   1    0.10    0.45
  -8   0  -1    0.20    0.55
   8   0   1    0.37    0.55
   8   0  -2    5.40    0.74
  -8   0   2    5.80    0.75
   7   0  -2   30.72    1.29
  -7   0   2   28.08    1.22
   6   0  -2   22.17    1.03
  -6   0   2   25.22    1.03
   5   0  -2   23.29    0.93
  -5   0   2   23.60    0.90
   4   0  -2  116.86    2.71
  -4   0   2  118.12    2.71
   3   0  -2  112.35    2.53
  -3   0   2  112.41    2.52
   2   0  -2  290.09    6.23
   2   0  -2  293.07    6.32
   2   0  -2  315.25    6.34
  -2   0   2  314.71    6.33
   1   0  -2    6.13    0.30
   1   0  -2    6.33    0.25
   1   0  -2    6.77    0.29
  -1   0   2    6.42    0.26
  -1   0   2    6.41    0.31
  -1   0   2    6.50    0.31
   0   0   2   94.65    1.96
   0   0   2   92.15    1.98
   0   0   2   94.58    2.00
  -1   0  -2    6.41    0.28
  -1   0  -2    6.05    0.29
  -1   0  -2    6.23    0.31
   1   0   2    6.36    0.31
   1   0   2    6.65    0.31
   1   0   2    5.56    0.29
  -2   0  -2  307.52    6.18
  -2   0  -2  306.86    6.25
  -2   0  -2  272.83    6.39
   2   0   2  301.26    6.24
   2   0   2  303.49    6.18
  -3   0  -2  111.65    2.42
  -3   0  -2   99.08    2.34
   3   0   2  108.82    2.29
   3   0   2  107.89    2.41
  -4   0  -2  113.88    2.63
   4   0   2  113.83    2.42
   4   0   2  112.82    2.62
  -5   0  -2   23.71    0.91
   5   0   2   23.76    0.93
  -6   0  -2   24.93    1.01
   6   0   2   22.42    1.02
  -7   0  -2   30.18    1.22
   7   0   2   30.83    1.29
  -8   0  -2    4.29    0.73
   8   0   2    4.52    0.73
   8   0  -3    0.17    0.55
  -8   0   3    0.16    0.51
   7   0  -3   -0.37    0.44
  -7   0   3   -0.18    0.45
   6   0  -3    0.23    0.44
  -6   0   3   -0.33    0.39
   5   0  -3    0.00    0.36
  -5   0   3    0.13    0.33
   4   0  -3   -0.20    0.28
  -4   0   3    0.15    0.26
   3   0  -3   -0.17    0.23
  -3   0   3   -0.36    0.21
   2   0  -3   -0.06    0.13
   2   0  -3    0.07    0.21
  -2   0   3   -0.07    0.19
  -2   0   3    0.08    0.13
   1   0  -3   -0.03    0.19
   1   0  -3    0.07    0.14
  -1   0   3    0.18    0.17
  -1   0   3    0.11    0.16
  -1   0   3   -0.17    0.18
   0   0  -3    0.32    0.17
   0   0  -3    0.76    0.17
   0   0  -3    0.68    0.15
   0   0  -3    0.58    0.16
   0   0   3    0.44    0.17
   0   0   3    0.45    0.15
  -1   0  -3   -0.18    0.18
  -1   0  -3   -0.26    0.15
  -1   0  -3    0.23    0.17
   1   0   3    0.08    0.17
   1   0   3   -0.12    0.16
   1   0   3    0.20    0.17
  -2   0  -3   -0.11    0.18
  -2   0  -3   -0.05    0.16
   2   0   3   -0.14    0.21
   2   0   3    0.03    0.17
  -3   0  -3   -0.12    0.15
  -3   0  -3    0.09    0.22
   3   0   3   -0.01    0.24
   3   0   3   -0.18    0.16
  -4   0  -3   -0.23    0.14
  -4   0  -3   -0.20    0.25
   4   0   3   -0.21    0.17
   4   0   3    0.07    0.28
  -5   0  -3    0.22    0.16
  -5   0  -3    0.51    0.35
   5   0   3    0.91    0.39
  -6   0  -3    4.76    0.58
   6   0   3    4.29    0.56
  -7   0  -3   -0.72    0.40
   7   0   3   -0.52    0.48
  -8   0  -3   -0.09    0.48
   8   0   3    0.17    0.53
   8   0  -4    0.74    0.58
  -8   0   4    0.32    0.53
   7   0  -4   43.69    1.54
  -7   0   4   40.51    1.48
   6   0  -4   15.28    0.91
  -6   0   4   16.50    0.89
  -5   0   4   27.77    1.01
   4   0  -4   92.80    2.22
  -4   0   4   92.03    2.20
   3   0  -4    0.38    0.24
   3   0  -4   -0.02    0.12
   3   0  -4   -0.01    0.18
  -3   0   4    0.05    0.23
   2   0  -4   15.71    0.54
   2   0  -4   14.78    0.46
  -2   0   4   15.37    0.55
  -2   0   4   15.05    0.47
  -2   0   4   15.49    0.55
   1   0  -4   97.66    2.13
   1   0  -4   97.18    2.12
   1   0  -4   96.79    2.13
  -1   0   4  100.11    2.14
  -1   0   4   98.39    2.12
  -1   0   4   98.09    2.13
   0   0  -4   34.20    0.81
   0   0  -4   34.57    0.85
   0   0  -4   34.05    0.86
   0   0  -4   34.86    0.85
   0   0   4   35.45    0.82
   0   0   4   34.76    0.87
  -1   0  -4   91.83    2.04
  -1   0  -4   96.55    2.09
  -1   0  -4   94.29    2.08
   1   0   4   94.16    2.08
   1   0   4   95.40    2.08
   1   0   4   95.50    2.05
  -2   0  -4   14.88    0.55
   2   0   4   14.91    0.54
   2   0   4   15.45    0.51
  -3   0  -4   -0.12    0.22
   3   0   4    0.13    0.19
   3   0   4   -0.04    0.25
  -4   0  -4   91.59    2.20
   4   0   4   92.03    2.05
   4   0   4   89.78    2.18
  -5   0  -4   27.11    1.04
   5   0   4   27.10    1.05
   5   0   4   26.33    0.76
  -6   0  -4   17.06    0.89
   6   0   4   17.73    0.95
  -7   0  -4   43.84    1.51
   7   0   4   43.21    1.54
  -8   0  -4    0.18    0.50
   8   0   4    0.14    0.54
   8   0  -5    0.87    0.59
  -8   0   5    0.30    0.52
   7   0  -5    0.48    0.60
  -7   0   5    0.75    0.47
   6   0  -5   -0.17    0.42
  -6   0   5    0.32    0.42
   5   0  -5    0.30    0.38
  -5   0   5    0.07    0.35
   4   0  -5   -0.23    0.29
   4   0  -5   -0.19    0.14
   4   0  -5    0.39    0.16
  -4   0   5   -0.28    0.28
   3   0  -5    0.22    0.15
   3   0  -5    0.04    0.15
   3   0  -5   -0.29    0.22
  -3   0   5    0.13    0.16
  -3   0   5   -0.10    0.23
   2   0  -5   -0.24    0.20
   2   0  -5   -0.04    0.16
  -2   0   5   -0.06    0.23
  -2   0   5    0.17    0.19
  -2   0   5    0.16    0.21
   1   0  -5   -0.03    0.15
  -1   0   5   -0.06    0.20
  -1   0   5    0.06    0.19
  -1   0   5   -0.02    0.18
   0   0  -5    0.15    0.19
   0   0  -5    0.34    0.16
   0   0  -5    0.03    0.17
   0   0   5    0.08    0.19
   0   0   5   -0.25    0.16
  -1   0  -5    0.07    0.16
  -1   0  -5   -0.09    0.20
   1   0   5   -0.06    0.19
   1   0   5    0.03    0.20
  -2   0  -5    0.00    0.21
   2   0   5   -0.13    0.20
   2   0   5    0.08    0.22
  -3   0  -5    0.07    0.22
   3   0   5   -0.18    0.22
   3   0   5    0.00    0.23
  -4   0  -5   -0.02    0.26
   4   0   5    0.45    0.31
   4   0   5    0.28    0.23
  -5   0  -5    0.55    0.35
   5   0   5    1.17    0.27
  -6   0  -5    1.08    0.40
   6   0   5    0.71    0.41
   6   0   5    0.09    0.29
   7   0   5   -0.49    0.44
  -8   0  -5    0.30    0.54
   8   0   5   -0.32    0.52
   8   0  -6    3.95    0.73
  -8   0   6    2.60    0.63
  -7   0   6   10.80    0.90
   6   0  -6    0.79    0.46
  -6   0   6    1.09    0.46
   5   0  -6   29.85    1.09
   4   0  -6   40.04    1.11
   4   0  -6   45.71    1.09
   4   0  -6   48.38    1.30
  -4   0   6   48.32    1.31
   3   0  -6    0.28    0.25
  -3   0   6    0.12    0.26
  -3   0   6   -0.03    0.19
  -2   0   6   60.13    1.42
  -2   0   6   60.14    1.46
  -1   0   6    0.51    0.23
  -1   0   6    0.10    0.19
  -1   0   6    0.37    0.21
   0   0  -6  621.77   13.17
   0   0  -6  640.21   13.22
   0   0   6  649.99   13.18
   0   0   6  647.03   13.25
  -1   0  -6    0.66    0.28
  -1   0  -6    0.31    0.20
   1   0   6    0.18    0.20
  -2   0  -6   57.96    1.44
   2   0   6   57.63    1.40
   2   0   6   57.98    1.42
  -3   0  -6    0.15    0.26
   3   0   6    0.29    0.24
   3   0   6   -0.39    0.21
  -4   0  -6   46.42    1.31
   4   0   6   43.70    1.27
   4   0   6   44.19    1.18
  -5   0  -6   28.65    1.06
   5   0   6   28.44    1.07
   5   0   6   29.52    0.89
  -6   0  -6    0.88    0.42
   6   0   6    0.54    0.45
   6   0   6    0.47    0.27
  -7   0  -6   12.86    0.91
   7   0   6   12.28    1.19
  -8   0  -6    2.94    0.64
   8   0   6    2.02    0.65
   8   0  -7    0.32    0.58
  -8   0   7    0.00    0.51
   7   0  -7   -0.06    0.50
  -7   0   7   -0.30    0.47
   6   0  -7   -0.44    0.42
  -6   0   7    0.05    0.41
   5   0  -7   -0.46    0.37
  -5   0   7    0.35    0.37
   4   0  -7   -0.32    0.19
   4   0  -7    0.05    0.30
  -4   0   7   -0.33    0.31
   3   0  -7   -0.02    0.26
  -3   0   7   -0.06    0.28
  -3   0   7    0.05    0.28
  -2   0   7    0.74    0.26
  -2   0   7    0.42    0.23
  -2   0   7   -0.30    0.21
  -1   0   7   -0.15    0.22
  -1   0   7   -0.08    0.19
  -1   0   7    0.03    0.25
   0   0  -7    0.86    0.26
   0   0   7   -0.24    0.17
   0   0   7    0.17    0.22
  -1   0  -7    0.23    0.23
   1   0   7   -0.27    0.21
   1   0   7   -0.22    0.19
  -2   0  -7   -0.15    0.21
   2   0   7    0.00    0.22
   2   0   7    0.08    0.23
  -3   0  -7    0.75    0.28
   3   0   7    0.38    0.27
   3   0   7   -0.25    0.23
  -4   0  -7    0.41    0.32
   4   0   7    0.49    0.28
   4   0   7    0.13    0.32
  -5   0  -7    0.04    0.37
   5   0   7   -0.48    0.35
   5   0   7   -0.22    0.27
  -6   0  -7   -0.36    0.41
   6   0   7   -0.10    0.26
   6   0   7   -0.16    0.42
  -7   0  -7    0.09    0.45
   7   0   7    0.31    0.55
  -8   0  -7   -0.12    0.53
   8   0   7    0.31    0.54
   7   0  -8    1.71    0.58
  -7   0   8    0.51    1.07
   6   0  -8    2.51    0.55
  -6   0   8    3.37    0.56
   5   0  -8   62.27    1.72
   5   0  -8   57.07    1.41
  -5   0   8   59.98    1.71
   4   0  -8   15.05    0.74
   4   0  -8   14.82    0.60
  -4   0   8   15.35    0.78
   3   0  -8   63.25    1.59
  -3   0   8   60.92    1.61
  -3   0   8   62.97    1.54
  -2   0   8   14.03    0.63
  -2   0   8   12.80    0.57
  -2   0   8   13.68    0.56
   1   0  -8   46.77    1.23
  -1   0   8   47.31    1.24
  -1   0   8   47.01    1.17
  -1   0   8   47.43    1.25
   0   0  -8  172.65    3.75
   0   0   8  172.22    3.68
   0   0   8  170.44    3.78
  -1   0  -8   48.51    1.26
   1   0   8   46.99    1.18
   1   0   8   47.75    1.26
  -2   0  -8   12.59    0.59
   2   0   8   12.82    0.56
   2   0   8   13.56    0.59
  -3   0  -8   58.02    1.56
   3   0   8   59.28    1.53
   3   0   8   59.32    1.51
  -4   0  -8   19.05    0.85
   4   0   8   20.84    0.78
   4   0   8   20.11    0.85
  -5   0  -8   57.09    1.69
   5   0   8   56.25    1.53
   5   0   8   59.59    1.66
  -6   0  -8    3.46    0.57
   6   0   8    2.71    0.54
   6   0   8    2.88    0.39
  -7   0  -8    0.47    0.50
   7   0   8    0.36    0.51
   7   0   8    1.38    0.34
   7   0  -9    0.36    0.52
  -7   0   9   -0.02    0.50
   6   0  -9   -0.08    0.45
  -6   0   9    0.91    0.47
   5   0  -9    0.32    0.41
   5   0  -9   -0.04    0.23
  -5   0   9    0.18    0.41
   4   0  -9    0.00    0.26
   4   0  -9    0.03    0.34
  -4   0   9    0.01    0.35
  -4   0   9   -0.08    0.26
   3   0  -9   -0.34    0.28
  -3   0   9    0.43    0.34
  -3   0   9   -0.05    0.27
  -3   0   9   -0.08    0.26
  -2   0   9   -0.20    0.28
  -2   0   9    0.10    0.27
  -2   0   9    0.15    0.24
   1   0  -9    0.14    0.27
  -1   0   9    0.75    0.29
  -1   0   9    0.34    0.27
  -1   0   9   -0.04    0.20
   0   0  -9    0.37    0.26
   0   0   9    0.46    0.26
   0   0   9   -0.14    0.21
  -1   0  -9    0.10    0.25
   1   0   9    0.12    0.22
   1   0   9    0.08    0.23
  -2   0  -9   -0.04    0.25
   2   0   9    0.20    0.26
   2   0   9   -0.06    0.24
  -3   0  -9    0.41    0.31
   3   0   9    0.73    0.32
   3   0   9    0.63    0.29
  -4   0  -9    2.15    0.41
   4   0   9    1.60    0.38
   4   0   9    1.71    0.37
  -5   0  -9   -0.67    0.37
   5   0   9    0.32    0.33
   5   0   9    0.71    0.40
  -6   0  -9   -0.20    0.40
   6   0   9    0.43    0.44
  -7   0  -9   -0.09    0.48
   7   0   9    0.18    0.50
   7   0 -10   69.50    2.08
  -7   0  10   59.53    2.01
   6   0 -10    7.68    0.73
  -6   0  10    6.68    0.71
   5   0 -10    1.10    0.44
   5   0 -10    0.13    0.27
  -5   0  10    0.03    0.44
   4   0 -10   47.91    1.31
  -4   0  10   48.22    1.31
  -4   0  10   48.08    1.46
   3   0 -10   19.63    0.78
  -3   0  10   17.67    0.75
  -3   0  10   18.48    0.77
  -3   0  10   18.05    0.84
  -2   0  10   75.44    1.87
  -2   0  10   75.13    1.89
  -2   0  10   73.40    1.81
   1   0 -10   52.74    1.39
  -1   0  10   50.74    1.30
  -1   0  10   51.45    1.40
   0   0 -10   26.99    0.92
   0   0  10   28.21    0.82
   0   0  10   28.53    0.94
  -1   0 -10   52.82    1.42
   1   0  10   53.12    1.44
   1   0  10   51.95    1.32
  -2   0 -10   77.23    1.94
   2   0  10   77.03    1.86
   2   0  10   76.68    1.95
  -3   0 -10   16.73    0.90
   3   0  10   17.33    0.75
   3   0  10   17.06    0.77
  -4   0 -10   45.20    1.43
   4   0  10   47.68    1.39
  -5   0 -10    0.37    0.40
   5   0  10    0.32    0.38
   5   0  10    0.63    0.37
  -6   0 -10    6.37    0.69
   6   0  10    7.79    0.66
   6   0  10    7.25    0.70
  -7   0 -10   67.91    2.13
   7   0  10   66.44    2.06
   7   0  10   65.45    1.77
   7   0 -11    0.45    0.55
  -7   0  11    0.65    0.55
   6   0 -11   -0.12    0.47
  -6   0  11   -0.09    0.48
   5   0 -11    0.80    0.40
   5   0 -11    0.39    0.28
  -5   0  11   -0.45    0.41
   4   0 -11    0.25    0.30
   4   0 -11    0.37    0.34
  -4   0  11   -0.10    0.30
  -4   0  11    0.35    0.41
   3   0 -11    0.40    0.31
  -3   0  11   -0.45    0.30
  -3   0  11   -0.23    0.35
  -3   0  11    0.31    0.32
   2   0 -11   -0.72    0.34
  -2   0  11   -0.38    0.31
  -2   0  11   -0.25    0.27
  -2   0  11    0.28    0.36
   1   0 -11   -0.20    0.31
  -1   0  11   -0.05    0.23
  -1   0  11    0.27    0.31
   0   0 -11    0.16    0.32
   0   0  11   -0.30    0.29
   0   0  11    0.28    0.23
  -1   0 -11   -0.14    0.29
   1   0  11   -0.47    0.28
   1   0  11    0.16    0.24
  -2   0 -11   -0.09    0.30
   2   0  11    0.30    0.26
  -3   0 -11    0.24    0.34
   3   0  11    0.74    0.33
   3   0  11    0.84    0.36
  -4   0 -11   -0.07    0.37
   4   0  11    0.08    0.36
   4   0  11    0.73    0.36
  -5   0 -11    0.32    0.43
   5   0  11    0.39    0.37
   5   0  11    0.26    0.39
  -6   0 -11   -0.44    0.44
   6   0  11    0.18    0.36
   6   0  11    0.23    0.43
  -7   0 -11    0.90    0.55
   7   0  11    0.04    0.47
   7   0  11    0.82    0.38
   6   0 -12    3.81    0.61
  -6   0  12    3.66    0.90
   5   0 -12   11.18    0.81
   5   0 -12   10.03    0.63
  -5   0  12    8.67    0.86
   4   0 -12    9.58    0.64
   4   0 -12   10.22    0.71
  -4   0  12   10.24    0.83
  -4   0  12   11.27    0.68
   3   0 -12   17.43    0.78
  -3   0  12   16.07    0.81
  -3   0  12   16.86    0.88
  -3   0  12   15.96    0.77
   2   0 -12   48.18    1.45
  -2   0  12   48.94    1.33
  -2   0  12   47.57    1.43
  -2   0  12   47.50    1.52
   1   0 -12   34.42    1.15
  -1   0  12   35.24    1.02
   0   0 -12  295.15    6.31
   0   0  12  285.69    6.18
   0   0  12  289.88    6.37
  -1   0 -12   37.39    1.22
   1   0  12   37.31    1.07
   1   0  12   37.16    1.22
  -2   0 -12   48.73    1.44
   2   0  12   49.19    1.46
   2   0  12   48.31    1.33
  -3   0 -12   17.32    0.86
   3   0  12   16.73    0.77
   3   0  12   17.16    0.85
  -4   0 -12    9.69    0.77
   4   0  12   10.27    0.72
   4   0  12   10.26    0.74
  -5   0 -12    9.23    0.97
   5   0  12   10.39    0.77
   5   0  12    9.41    0.77
  -6   0 -12    2.54    0.57
   6   0  12    2.87    0.66
   6   0  12    3.17    0.53
   6   0 -13    0.35    0.48
  -6   0  13    0.30    0.50
   5   0 -13    0.55    0.42
   5   0 -13   -0.23    0.30
  -5   0  13    0.01    0.47
   4   0 -13   -0.23    0.36
   4   0 -13    0.05    0.34
  -4   0  13    0.34    0.36
  -4   0  13   -0.66    0.42
   3   0 -13   -0.68    0.40
   3   0 -13    1.02    0.59
  -3   0  13   -0.32    0.34
  -3   0  13    0.44    0.43
   2   0 -13    0.16    0.39
  -2   0  13   -0.07    0.36
  -2   0  13    0.23    0.29
   1   0 -13   -0.39    0.36
  -1   0  13    0.27    0.38
  -1   0  13    0.15    0.27
   0   0 -13    1.07    0.38
   0   0  13    0.00    0.32
   0   0  13    0.75    0.27
  -1   0 -13    0.50    0.38
   1   0  13    0.24    0.35
   1   0  13    0.73    0.27
  -2   0 -13    0.87    0.37
   2   0  13    1.58    0.32
   2   0  13    1.32    0.40
  -3   0 -13    0.42    0.39
   3   0  13    0.06    0.29
   3   0  13   -0.18    0.34
  -4   0 -13    0.26    0.43
   4   0  13   -0.66    0.36
   4   0  13    0.26    0.35
  -5   0 -13    0.43    0.45
   5   0  13    0.18    0.41
   5   0  13    0.96    0.44
  -6   0 -13   -0.37    0.49
   6   0  13   -0.44    0.46
   6   0  13    0.17    0.45
   5   0 -14    0.26    0.36
   5   0 -14    1.80    0.50
  -5   0  14    0.92    0.62
   4   0 -14   10.12    0.74
   4   0 -14   10.04    0.75
  -4   0  14    9.60    0.87
  -4   0  14    9.55    0.73
   3   0 -14   25.98    1.14
   3   0 -14   26.46    1.01
  -3   0  14   26.41    1.14
  -3   0  14   27.04    1.00
  -3   0  14   27.05    1.08
   2   0 -14    3.27    0.52
  -2   0  14    3.34    0.41
  -2   0  14    2.88    0.50
   1   0 -14    7.55    0.71
  -1   0  14    7.80    0.66
  -1   0  14    7.42    0.55
   0   0 -14   40.28    1.29
   0   0  14   38.40    1.34
   0   0  14   37.06    1.10
  -1   0 -14    7.99    0.70
   1   0  14    7.78    0.53
   1   0  14    7.38    0.70
  -2   0 -14    4.27    0.52
   2   0  14    4.14    0.54
   2   0  14    4.87    0.46
  -3   0 -14   26.33    1.12
   3   0  14   26.94    1.14
   3   0  14   28.22    1.01
  -4   0 -14    9.44    1.25
   4   0  14    9.98    0.82
   4   0  14   10.72    0.72
  -5   0 -14    1.74    0.56
   5   0  14    1.48    0.45
   5   0 -15   -0.51    0.37
  -5   0  15   -0.31    0.50
   4   0 -15   -0.27    0.42
   4   0 -15    0.22    0.39
   4   0 -15    0.64    0.51
  -4   0  15    0.15    0.51
  -4   0  15   -0.27    0.40
   3   0 -15    0.60    0.50
   3   0 -15   -0.01    0.37
  -3   0  15    0.09    0.41
  -3   0  15   -0.15    0.34
   2   0 -15   -0.09    0.43
  -2   0  15    0.31    0.42
   1   0 -15    0.23    0.42
  -1   0  15    0.10    0.28
  -1   0  15   -0.23    0.38
   0   0 -15    0.12    0.38
   0   0  15   -0.11    0.37
   0   0  15    0.49    0.27
  -1   0 -15   -0.39    0.37
   1   0  15    0.09    0.38
   1   0  15    0.07    0.29
  -2   0 -15    0.07    0.38
   2   0  15    0.03    0.28
   2   0  15    0.03    0.40
  -3   0 -15    0.52    0.44
   3   0  15    0.86    0.36
   3   0  15   -0.23    0.41
  -4   0 -15    0.27    0.46
   4   0  15    0.06    0.46
   4   0  15   -0.04    0.34
  -5   0 -15    0.36    0.46
   5   0  15    0.54    0.39
   5   0  15    0.66    0.47
   4   0 -16   19.32    0.96
   4   0 -16   18.44    1.12
   4   0 -16   18.66    0.99
  -4   0  16   18.25    1.00
  -4   0  16   20.08    1.16
   3   0 -16   -0.22    0.41
   3   0 -16    1.20    0.52
  -3   0  16   -0.29    0.42
   2   0 -16    5.29    0.65
  -2   0  16    6.67    0.67
  -2   0  16    6.53    0.60
   1   0 -16    3.38    0.56
  -1   0  16    1.41    0.48
  -1   0  16    2.87    0.46
   0   0 -16    6.60    0.65
   0   0  16    7.38    0.55
   0   0  16    7.91    0.79
  -1   0 -16    2.78    0.52
   1   0  16    2.60    0.54
   1   0  16    2.93    0.40
  -2   0 -16    6.13    0.65
   2   0  16    6.50    0.55
   2   0  16    7.28    0.95
  -3   0 -16    0.28    0.45
   3   0  16    0.41    0.31
   3   0  16    0.56    0.45
  -4   0 -16   18.95    1.10
   4   0  16   18.79    1.08
   4   0  16   19.39    0.91
   4   0 -17   -0.04    0.51
   4   0 -17   -0.38    0.44
   4   0 -17    0.44    0.41
  -4   0  17   -0.26    0.43
   3   0 -17    0.22    0.54
   3   0 -17    0.54    0.44
  -3   0  17   -0.40    0.43
   2   0 -17    1.00    0.51
  -2   0  17    0.71    0.36
  -2   0  17    0.35    0.49
   1   0 -17   -0.76    0.43
  -1   0  17   -0.19    0.30
  -1   0  17    0.31    0.47
   0   0 -17   -0.47    0.43
   0   0  17   -0.10    0.42
   0   0  17    0.40    0.31
  -1   0 -17    0.16    0.46
   1   0  17   -0.42    0.27
   1   0  17    0.50    0.43
  -2   0 -17    0.35    0.47
   2   0  17    0.74    0.31
   2   0  17    0.32    0.47
  -3   0 -17   -0.38    0.46
   3   0  17   -0.33    0.30
   3   0  17   -0.14    0.48
  -4   0 -17    0.62    0.51
   4   0  17    0.07    0.50
   4   0  17    0.89    0.38
   3   0 -18   -0.60    0.50
   3   0 -18   -0.11    0.44
   3   0 -18    0.07    0.45
  -3   0  18    0.12    0.48
   2   0 -18   27.52    1.28
   2   0 -18   29.06    1.08
  -2   0  18   27.85    1.29
  -2   0  18   26.86    1.03
   1   0 -18    4.42    0.62
  -1   0  18    3.43    0.44
  -1   0  18    4.03    0.65
   0   0 -18    8.00    0.75
   0   0  18    7.35    0.59
   0   0  18    8.87    0.82
  -1   0 -18    4.46    0.63
   1   0  18    4.95    0.50
   1   0  18    3.53    0.62
  -2   0 -18   26.70    1.23
   2   0  18   26.72    1.29
   2   0  18   25.75    0.98
  -3   0 -18    0.01    0.48
   3   0  18   -0.03    0.47
   3   0  18    0.49    0.36
   1   0 -19    0.98    0.52
  -1   0  19    0.83    0.53
  -1   0  19    1.21    0.37
   0   0 -19    0.97    0.53
   0   0  19   -0.86    0.45
   0   0  19    0.01    0.33
  -1   0 -19    0.16    0.48
   1   0  19    0.87    0.51
   1   0  19    0.72    0.53
   1   1  19    9.75    0.88
  -1  -1 -19   11.28    0.93
   0   1  19   -0.21    0.49
   0  -1 -19    0.26    0.52
  -1   1  19    9.48    0.96
   1  -1 -19   10.04    0.95
   3   1  18   20.85    1.17
  -3  -1 -18   21.17    1.17
   2   1  18   -0.10    0.26
   2   1  18   -0.40    0.45
  -2  -1 -18    1.10    0.53
   1   1  18    3.67    0.64
  -1  -1 -18    4.62    0.64
   0   1  18    0.57    0.47
   0  -1 -18    0.04    0.49
  -1   1  18    6.31    0.54
  -1   1  18    4.02    0.66
   1  -1 -18    4.20    0.65
  -2   1  18    0.84    0.51
   2  -1 -18   -1.01    0.50
   2  -1 -18   -0.01    0.37
  -3   1  18   20.28    1.11
   3  -1 -18   16.76    0.92
   3  -1 -18   19.44    1.18
   4   1  17    1.25    0.40
   4   1  17    0.75    0.53
  -4  -1 -17    0.37    0.49
   3   1  17   14.84    0.72
   3   1  17   13.70    0.98
  -3  -1 -17   12.44    0.95
   2   1  17    3.75    0.52
   2   1  17    2.77    0.59
  -2  -1 -17    2.52    0.54
   1   1  17    0.43    0.28
   1   1  17    0.73    0.47
   0   1  17    0.11    0.26
   0   1  17   -0.10    0.44
   0  -1 -17    0.83    0.49
  -1   1  17   -0.05    0.29
  -1   1  17   -0.26    0.42
   1  -1 -17   -0.05    0.49
  -2   1  17    3.07    0.44
  -2   1  17    2.29    0.55
   2  -1 -17    3.31    0.43
  -3   1  17   14.90    0.98
   3  -1 -17   14.67    1.06
   3  -1 -17   13.30    0.80
  -4   1  17    0.69    0.47
   4  -1 -17    0.85    0.44
   4  -1 -17    2.14    0.47
   4  -1 -17   -0.46    0.52
   4   1  16    1.10    0.36
   4   1  16    0.80    0.50
  -4  -1 -16    1.43    0.52
   3   1  16    1.50    0.52
   3   1  16    1.39    0.34
  -3  -1 -16    1.60    0.53
   2   1  16    7.54    0.54
   2   1  16    7.67    0.82
  -2  -1 -16    6.57    0.67
   1   1  16    6.54    0.49
   1   1  16    5.98    0.67
  -1  -1 -16    7.24    0.67
   0   1  16   -0.23    0.25
   0   1  16   -0.11    0.40
   0  -1 -16    0.31    0.43
  -1   1  16    5.22    0.51
  -1   1  16    5.50    0.65
   1  -1 -16    7.83    0.73
  -2   1  16    7.64    0.78
   2  -1 -16    7.31    0.72
  -3   1  16    1.54    0.50
   3  -1 -16    0.19    0.52
   3  -1 -16    1.72    0.42
  -4   1  16    0.68    0.56
  -4   1  16    0.46    0.45
   4  -1 -16    1.23    0.40
   4  -1 -16    1.12    0.59
   4  -1 -16    0.45    0.43
   5   1  15    7.50    0.74
   5   1  15    5.45    0.57
  -5  -1 -15    7.70    0.78
   4   1  15    5.31    0.67
   4   1  15    4.81    0.49
  -4  -1 -15    5.64    0.64
   3   1  15    0.75    0.38
  -3  -1 -15    1.29    0.48
   2   1  15    0.16    0.27
   2   1  15    0.36    0.41
  -2  -1 -15    0.17    0.39
   1   1  15    0.94    0.28
   1   1  15    1.41    0.45
  -1  -1 -15    1.31    0.47
   0   1  15    0.08    0.38
   0   1  15    0.28    0.25
   0  -1 -15    0.70    0.43
  -1   1  15    1.73    0.46
  -1   1  15    1.13    0.30
   1  -1 -15    1.30    0.47
  -2   1  15   -0.39    0.39
  -2   1  15    0.52    0.30
   2  -1 -15    0.10    0.44
  -3   1  15    0.98    0.45
   3  -1 -15    1.74    0.43
   3  -1 -15    1.36    0.52
  -4   1  15    4.57    0.56
  -4   1  15    3.64    0.66
   4  -1 -15    4.54    0.56
   4  -1 -15    5.00    0.82
  -5   1  15    6.00    0.77
   5  -1 -15    5.73    0.65
   5  -1 -15    6.27    0.58
   5   1  14    4.45    0.56
  -5  -1 -14    3.12    0.58
   4   1  14   10.87    0.68
   4   1  14    9.56    0.82
  -4  -1 -14   11.20    1.25
   3   1  14    1.76    0.34
   3   1  14    2.13    0.50
  -3  -1 -14    2.74    0.50
   2   1  14   11.53    0.59
   2   1  14   11.95    0.78
  -2  -1 -14   11.01    0.76
   1   1  14    0.26    0.24
   1   1  14   -0.17    0.36
  -1  -1 -14    0.14    0.39
   0   1  14    0.07    0.24
   0   1  14    0.20    0.38
   0  -1 -14    0.23    0.39
  -1   1  14    0.06    0.26
  -1   1  14    0.21    0.39
   1  -1 -14    0.05    0.39
  -2   1  14   12.35    0.64
  -2   1  14   11.87    0.79
   2  -1 -14   11.94    0.85
  -3   1  14    2.19    0.48
  -3   1  14    2.35    0.56
   3  -1 -14    2.29    0.55
   3  -1 -14    2.64    0.69
  -4   1  14   10.15    0.76
  -4   1  14    9.39    0.90
   4  -1 -14    8.94    0.74
  -5   1  14    3.55    0.67
   5  -1 -14    3.70    0.57
   5  -1 -14    4.59    0.49
   6   1  13    5.00    0.92
  -6  -1 -13    4.02    0.65
   5   1  13    1.26    0.45
   5   1  13    0.47    0.41
  -5  -1 -13    0.57    0.46
   4   1  13    6.50    0.62
   4   1  13    6.75    0.65
  -4  -1 -13    8.32    0.76
   3   1  13    6.07    0.54
   3   1  13    6.53    0.60
  -3  -1 -13    6.90    0.67
   2   1  13   33.80    1.00
   2   1  13   32.53    1.18
  -2  -1 -13   32.42    1.16
   1   1  13   20.73    0.91
   1   1  13   20.24    0.71
  -1  -1 -13   19.43    0.91
   0   1  13    0.23    0.23
   0   1  13    0.34    0.35
   0  -1 -13    0.06    0.37
  -1   1  13   19.25    0.71
  -1   1  13   21.00    0.92
   1  -1 -13   19.88    0.92
  -2   1  13   32.85    1.16
  -2   1  13   31.81    1.01
   2  -1 -13   33.42    1.21
  -3   1  13    8.22    0.72
  -3   1  13    7.93    0.68
   3  -1 -13    6.89    0.62
  -4   1  13    7.07    0.67
  -4   1  13    9.31    0.86
   4  -1 -13    6.67    0.68
  -5   1  13    0.79    0.50
   5  -1 -13    0.24    0.37
   5  -1 -13    1.08    0.48
  -6   1  13    4.57    0.74
   6  -1 -13    5.43    0.71
   6   1  12   -0.02    0.42
   6   1  12   -0.39    0.39
  -6  -1 -12    0.19    0.49
   5   1  12    0.70    0.40
   5   1  12    1.36    0.43
   4   1  12   21.95    0.97
   4   1  12   21.80    0.93
  -4  -1 -12   22.58    1.02
   3   1  12    7.63    0.64
   3   1  12    8.74    0.60
  -3  -1 -12    7.74    0.66
   2   1  12   20.75    0.89
   2   1  12   21.28    0.76
  -2  -1 -12   20.89    0.89
   1   1  12   40.23    1.28
   1   1  12   39.71    1.08
   0   1  12   -0.10    0.31
   0   1  12    0.07    0.23
   0  -1 -12    0.31    0.36
  -1   1  12   39.40    1.08
   1  -1 -12   39.07    1.25
  -2   1  12   20.27    0.89
  -2   1  12   20.97    1.15
  -2   1  12   20.49    0.77
   2  -1 -12   21.88    1.09
  -3   1  12    6.36    0.62
  -3   1  12    7.33    0.75
   3  -1 -12    6.66    0.60
  -4   1  12   22.06    0.89
  -4   1  12   21.98    1.05
   4  -1 -12   22.10    0.94
  -5   1  12    1.15    0.52
   5  -1 -12    0.60    0.33
   5  -1 -12    0.67    0.43
  -6   1  12    0.10    0.53
   7   1  11    1.51    0.53
   7   1  11    1.51    0.44
  -7  -1 -11    1.72    0.61
   6   1  11   21.56    1.04
   6   1  11   20.89    0.94
  -6  -1 -11   20.71    1.11
   5   1  11   -0.68    0.34
   5   1  11    0.63    0.40
  -5  -1 -11   -0.01    0.42
   4   1  11   31.21    1.08
   4   1  11   30.76    1.12
  -4  -1 -11   30.29    1.16
   3   1  11   12.54    0.71
   3   1  11   14.08    0.67
  -3  -1 -11   13.92    0.75
   2   1  11    5.70    0.45
   1   1  11   37.13    1.18
   1   1  11   37.49    1.01
  -1  -1 -11   36.88    1.16
   0   1  11    0.27    0.31
   0   1  11    0.16    0.21
   0  -1 -11   -0.12    0.32
  -1   1  11   37.12    1.17
  -1   1  11   37.80    1.03
   1  -1 -11   37.52    1.18
  -2   1  11    5.93    0.56
  -2   1  11    5.04    0.42
  -2   1  11    5.85    0.55
  -3   1  11   13.89    0.70
  -3   1  11   12.14    0.94
   3  -1 -11   13.28    0.69
  -4   1  11   31.28    1.01
  -4   1  11   29.36    1.17
   4  -1 -11   30.88    1.16
  -5   1  11   -0.45    0.44
   5  -1 -11    0.19    0.40
   5  -1 -11   -0.03    0.27
  -6   1  11   20.92    1.39
   6  -1 -11   22.33    1.12
  -7   1  11    1.11    0.60
   7  -1 -11    1.89    0.60
   7   1  10    1.81    0.56
   7   1  10    2.58    0.44
  -7  -1 -10    2.74    0.65
   6   1  10   20.66    1.03
   6   1  10   19.97    0.89
  -6  -1 -10   18.96    1.05
   5   1  10    0.29    0.38
   5   1  10   -0.02    0.35
  -5  -1 -10    0.30    0.38
   4   1  10    5.26    0.59
   4   1  10    4.69    0.47
  -4  -1 -10    4.64    0.53
   3   1  10    9.56    0.59
   3   1  10   10.07    0.63
  -3  -1 -10    9.47    0.65
   2   1  10  109.47    2.51
   2   1  10  111.30    2.64
  -2  -1 -10  110.19    2.63
   1   1  10    7.09    0.52
   1   1  10    6.71    0.53
  -1  -1 -10    6.59    0.52
   0   1  10    0.25    0.20
   0   1  10   -0.15    0.26
   0  -1 -10   -0.01    0.30
  -1   1  10    6.68    0.41
  -1   1  10    6.25    0.51
   1  -1 -10    6.95    0.57
  -2   1  10  112.66    2.54
  -2   1  10  109.22    2.60
  -2   1  10  111.56    2.64
  -3   1  10   10.62    0.72
  -3   1  10   10.62    0.60
   3  -1 -10   10.52    0.62
  -4   1  10    5.47    0.58
  -4   1  10    5.04    0.50
   4  -1 -10    6.43    0.60
  -5   1  10    0.31    0.45
   5  -1 -10    0.60    0.40
   5  -1 -10    0.47    0.27
  -6   1  10   19.16    1.09
   6  -1 -10   21.55    1.08
  -7   1  10    2.63    0.67
   7  -1 -10    1.33    0.60
   7   1   9    0.62    0.34
   7   1   9   -0.02    0.48
  -7  -1  -9   -0.20    0.48
   6   1   9   35.30    1.30
   6   1   9   33.96    1.13
  -6  -1  -9   35.52    1.35
   5   1   9    2.30    0.45
   5   1   9    2.17    0.39
  -5  -1  -9    3.24    0.51
   4   1   9   43.40    1.29
   4   1   9   45.62    1.32
  -4  -1  -9   44.84    1.38
   3   1   9   20.04    0.76
   3   1   9   19.64    0.78
  -3  -1  -9   19.93    0.83
   2   1   9   18.87    0.76
   2   1   9   20.30    0.68
  -2  -1  -9   20.27    0.77
   1   1   9    3.27    0.30
   1   1   9    3.10    0.36
  -1  -1  -9    3.99    0.41
   0   1   9    0.05    0.25
   0   1   9    0.07    0.17
   0  -1  -9   -0.01    0.26
  -1   1   9    3.27    0.28
  -1   1   9    3.48    0.38
  -1   1   9    3.26    0.36
   1  -1  -9    3.05    0.37
  -2   1   9   19.91    0.73
  -2   1   9   20.51    0.81
  -2   1   9   19.76    0.69
  -3   1   9   17.92    0.81
  -3   1   9   16.78    0.68
   3  -1  -9   17.57    0.72
  -4   1   9   45.17    1.21
  -4   1   9   49.22    1.98
   4  -1  -9   43.71    1.31
  -5   1   9    1.89    0.50
   5  -1  -9    2.25    0.46
   5  -1  -9    2.34    0.29
  -6   1   9   31.69    1.30
   6  -1  -9   32.29    1.27
  -7   1   9    0.01    0.51
   7  -1  -9   -0.07    0.53
   7   1   8    3.51    0.63
   7   1   8    3.69    0.42
  -7  -1  -8    4.39    0.68
   6   1   8   24.02    0.87
   6   1   8   22.46    1.06
  -6  -1  -8   23.90    1.09
   5   1   8    2.33    0.46
   5   1   8    2.92    0.39
  -5  -1  -8    2.82    0.45
   4   1   8   88.27    2.15
   4   1   8   89.19    2.17
  -4  -1  -8   87.57    2.23
   3   1   8    4.57    0.47
   3   1   8    5.63    0.44
  -3  -1  -8    5.05    0.47
   2   1   8    0.96    0.28
   2   1   8    0.98    0.29
  -2  -1  -8    1.07    0.27
   1   1   8   -0.16    0.24
   1   1   8    0.22    0.19
  -1  -1  -8   -0.12    0.22
   0   1   8    0.04    0.24
   0   1   8   -0.06    0.16
   0  -1  -8    0.13    0.22
   0  -1  -8   -0.08    0.24
  -1   1   8   -0.47    0.21
  -1   1   8    0.27    0.27
  -1   1   8    0.26    0.18
   1  -1  -8    0.02    0.27
  -2   1   8    0.79    0.26
  -2   1   8    0.67    0.24
  -2   1   8    0.90    0.31
  -3   1   8    5.62    0.49
  -3   1   8    5.46    0.43
   3  -1  -8    4.39    0.40
  -4   1   8   94.31    2.32
  -4   1   8   93.93    2.13
   4  -1  -8   92.93    2.13
   4  -1  -8   90.92    2.26
  -5   1   8    2.32    0.49
   5  -1  -8    3.06    0.48
  -6   1   8   21.40    1.09
   6  -1  -8   26.72    1.14
  -7   1   8    5.67    0.77
   7  -1  -8    3.56    0.67
   8   1   7   10.40    1.01
   7   1   7    8.36    0.54
  -7  -1  -7    7.78    0.77
   6   1   7    9.90    0.59
   6   1   7   10.08    0.80
  -6  -1  -7   10.22    0.79
   5   1   7    0.66    0.30
   5   1   7    0.86    0.37
  -5  -1  -7    0.41    0.36
   4   1   7    8.05    0.61
   4   1   7    8.89    0.54
  -4  -1  -7    8.30    0.60
   3   1   7    2.09    0.32
   3   1   7    1.54    0.30
  -3  -1  -7    1.65    0.31
   2   1   7   28.21    0.81
   2   1   7   28.72    0.87
  -2  -1  -7   29.00    0.88
   1   1   7   36.17    1.02
   1   1   7   38.60    0.93
  -1  -1  -7   35.78    0.91
  -1  -1  -7   38.78    1.03
   0   1   7   -0.06    0.15
   0   1   7    0.19    0.24
   0  -1  -7    0.03    0.15
   0  -1  -7    0.16    0.23
  -1   1   7   38.04    1.02
  -1   1   7   38.32    1.04
  -1   1   7   37.36    0.94
  -2   1   7   28.50    0.89
  -2   1   7   29.45    0.94
  -3   1   7    1.53    0.26
  -3   1   7    1.67    0.35
   3  -1  -7    1.85    0.30
  -4   1   7    7.73    0.64
  -4   1   7    5.31    0.39
   4  -1  -7    5.97    0.38
   4  -1  -7    6.88    0.58
  -5   1   7    0.33    0.39
   5  -1  -7    0.38    0.39
  -6   1   7   11.00    0.86
   6  -1  -7   10.93    0.85
   7  -1  -7    7.28    0.79
   8  -1  -7    9.17    0.93
   8   1   6   11.66    1.04
  -8  -1  -6   10.37    0.97
   7   1   6    5.23    0.53
   7   1   6    6.63    0.71
  -7  -1  -6    8.07    0.80
   6   1   6    2.47    0.51
   6   1   6    1.68    0.32
  -6  -1  -6    2.43    0.51
   5   1   6    7.24    0.50
  -5  -1  -6    7.11    0.63
   4   1   6   -0.07    0.24
   4   1   6    0.35    0.31
  -4  -1  -6    0.21    0.30
   3   1   6   23.69    0.76
   3   1   6   22.26    0.74
  -3  -1  -6   22.92    0.79
   2   1   6    0.04    0.23
   2   1   6    0.23    0.21
  -2  -1  -6    0.30    0.23
   1   1   6   69.37    1.54
   1   1   6   69.22    1.72
  -1  -1  -6   70.33    1.71
  -1  -1  -6   65.83    1.52
   0   1   6   -0.13    0.21
   0   1   6   -0.05    0.15
   0  -1  -6    0.13    0.17
   0  -1  -6    0.45    0.21
  -1   1   6   71.10    1.63
  -1   1   6   68.73    1.56
  -1   1   6   71.02    1.65
   1  -1  -6   67.26    1.55
  -2   1   6   -0.17    0.19
  -2   1   6   -0.18    0.20
  -2   1   6   -0.02    0.24
   2  -1  -6    0.28    0.20
  -3   1   6   24.18    0.82
  -3   1   6   24.26    0.68
   3  -1  -6   22.14    0.76
  -4   1   6    0.45    0.33
   4  -1  -6    0.36    0.16
   4  -1  -6    0.25    0.17
   4  -1  -6    0.44    0.33
  -5   1   6    6.71    0.68
   5  -1  -6    7.95    0.69
  -6   1   6    0.83    0.45
   6  -1  -6    1.27    0.47
  -7   1   6    7.18    0.77
  -8   1   6   11.20    1.02
   8  -1  -6   12.06    1.09
   8   1   5   18.56    1.17
  -8  -1  -5   15.96    1.07
   7   1   5    5.26    0.67
  -7  -1  -5    5.42    1.07
   6   1   5   25.22    0.76
   6   1   5   20.65    1.00
  -6  -1  -5   25.63    1.05
   5   1   5   12.82    0.55
   5   1   5   12.48    0.88
  -5  -1  -5   13.77    0.74
   4   1   5    0.71    0.32
  -4  -1  -5    0.84    0.31
   3   1   5   16.16    0.61
   3   1   5   15.30    0.64
  -3  -1  -5   15.42    0.63
   2   1   5    0.54    0.23
   2   1   5    0.74    0.22
  -2  -1  -5    0.26    0.23
   1   1   5    0.47    0.19
   1   1   5    0.21    0.21
  -1  -1  -5    0.48    0.17
  -1  -1  -5    0.67    0.24
   0   1   5    0.01    0.21
   0   1   5    0.08    0.14
   0  -1  -5    0.08    0.14
   0  -1  -5    0.02    0.20
  -1   1   5    0.37    0.21
  -1   1   5    0.52    0.17
  -1   1   5    0.69    0.23
   1  -1  -5    0.47    0.16
  -2   1   5    0.47    0.30
  -2   1   5    0.21    0.18
   2  -1  -5    0.60    0.22
   2  -1  -5    0.42    0.17
  -3   1   5   15.93    0.49
  -3   1   5   16.53    0.65
   3  -1  -5   15.64    0.48
   3  -1  -5   17.16    0.62
  -4   1   5   -0.15    0.28
   4  -1  -5    0.41    0.31
   5  -1  -5   15.21    1.06
  -6   1   5   22.07    1.04
   6  -1  -5   25.22    1.08
  -7   1   5    4.34    0.66
   7  -1  -5    4.45    0.68
  -8   1   5   17.98    1.17
   8  -1  -5   20.85    1.23
   8   1   4    4.76    0.74
  -8  -1  -4    4.86    0.73
   7   1   4   10.35    0.89
  -7  -1  -4    8.59    0.81
   6   1   4   31.73    0.85
   6   1   4   31.69    1.19
  -6  -1  -4   31.10    1.16
   5   1   4    2.17    0.42
   5   1   4    1.12    0.26
  -5  -1  -4    1.66    0.45
   4   1   4   20.65    0.78
   4   1   4   19.78    0.63
  -4  -1  -4   19.47    0.76
   3   1   4    0.17    0.25
   3   1   4   -0.11    0.20
  -3  -1  -4    0.29    0.24
   2   1   4   63.50    1.47
   2   1   4   62.21    1.47
  -2  -1  -4   64.70    1.59
   1   1   4   12.40    0.41
   1   1   4   12.18    0.46
  -1  -1  -4   11.83    0.44
  -1  -1  -4   12.68    0.48
  -1  -1  -4   11.72    0.39
   0   1   4   -0.17    0.19
   0   1   4    0.25    0.13
   0  -1  -4    0.36    0.18
   0  -1  -4    0.13    0.12
   0  -1  -4   -0.03    0.18
   0  -1  -4    0.08    0.18
  -1   1   4   11.61    0.41
  -1   1   4   12.91    0.44
  -1   1   4   12.08    0.47
   1  -1  -4   11.09    0.41
   1  -1  -4   11.60    0.44
   1  -1  -4   12.19    0.44
  -2   1   4   65.44    1.44
  -2   1   4   63.71    1.53
   2  -1  -4   65.35    1.48
   2  -1  -4   64.01    1.49
  -3   1   4   -0.04    0.14
  -3   1   4    0.27    0.24
   3  -1  -4    0.23    0.12
   3  -1  -4    0.41    0.24
  -4   1   4   19.82    0.77
   4  -1  -4   18.82    0.76
  -5   1   4    1.54    0.40
   5  -1  -4    1.13    0.50
  -6   1   4   30.32    1.19
   6  -1  -4   32.49    1.22
  -7   1   4   10.31    0.90
   7  -1  -4   13.24    0.98
  -8   1   4    4.81    0.78
   8  -1  -4    3.62    0.70
   8   1   3    7.69    0.82
  -8  -1  -3    7.00    0.78
   7   1   3    1.19    0.51
  -7  -1  -3    0.55    0.44
   6   1   3   64.54    1.85
  -6  -1  -3   66.45    1.85
   5   1   3   19.70    0.61
   5   1   3   21.93    0.89
  -5  -1  -3   20.58    0.86
   4   1   3   66.88    1.69
   4   1   3   66.45    1.54
  -4  -1  -3   68.23    1.69
   3   1   3   39.25    1.04
   3   1   3   39.81    0.97
  -3  -1  -3   40.28    1.06
  -3  -1  -3   37.47    0.95
   2   1   3   14.29    0.50
   2   1   3   13.88    0.47
  -2  -1  -3   13.88    0.53
  -2  -1  -3   14.39    0.46
  -2  -1  -3   14.23    0.51
   1   1   3   41.78    0.99
   1   1   3   41.80    0.95
   1   1   3   40.85    0.99
  -1  -1  -3   41.04    0.94
  -1  -1  -3   41.83    0.99
  -1  -1  -3   42.24    1.00
   0   1   3    0.59    0.19
   0   1   3    0.27    0.18
   0  -1  -3    0.05    0.17
  -1   1   3   41.97    0.96
  -1   1   3   41.52    1.00
  -1   1   3   43.17    0.96
   1  -1  -3   41.14    0.96
   1  -1  -3   40.35    0.99
   1  -1  -3   41.81    0.95
   1  -1  -3   41.91    0.95
  -2   1   3   13.78    0.40
  -2   1   3   13.91    0.52
   2  -1  -3   14.78    0.49
   2  -1  -3   13.43    0.39
  -3   1   3   40.95    1.10
   3  -1  -3   41.77    1.10
  -4   1   3   66.60    1.69
   4  -1  -3   66.88    1.69
  -5   1   3   21.94    0.90
   5  -1  -3   21.46    0.91
  -6   1   3   64.88    1.86
   6  -1  -3   66.55    1.88
  -7   1   3    0.80    0.50
   7  -1  -3    1.37    0.54
  -8   1   3    9.69    0.95
   8  -1  -3    7.78    0.83
   8   1   2    6.76    0.78
  -8  -1  -2    6.66    0.77
   7   1   2    0.59    0.50
  -7  -1  -2    0.28    0.43
   6   1   2   26.12    1.08
  -6  -1  -2   28.69    1.08
   5   1   2    3.02    0.46
  -5  -1  -2    2.69    0.26
  -5  -1  -2    2.91    0.40
   4   1   2   41.97    1.02
   4   1   2   44.46    1.21
  -4  -1  -2   46.02    1.21
  -4  -1  -2   41.28    1.01
   3   1   2  113.82    2.42
   3   1   2  111.39    2.52
  -3  -1  -2  115.94    2.54
  -3  -1  -2  110.30    2.42
   2   1   2   94.02    2.09
   2   1   2   96.01    2.05
  -2  -1  -2   97.64    2.11
  -2  -1  -2   93.21    2.09
   1   1   2   69.99    1.51
   1   1   2   69.97    1.53
  -1  -1  -2   69.47    1.53
  -1  -1  -2   71.01    1.54
  -1  -1  -2   70.30    1.51
   0   1   2    0.13    0.14
   0   1   2    0.06    0.14
   0  -1  -2   -0.17    0.13
   0  -1  -2   -0.01    0.13
   0  -1  -2   -0.23    0.14
  -1   1   2   72.65    1.50
  -1   1   2   68.50    1.54
  -1   1   2   69.30    1.52
   1  -1  -2   70.17    1.49
   1  -1  -2   71.51    1.52
   1  -1  -2   68.97    1.52
  -2   1   2   96.51    2.18
  -2   1   2   96.24    2.14
   2  -1  -2   98.39    2.14
  -3   1   2  114.89    2.57
   3  -1  -2  114.40    2.57
  -4   1   2   44.73    1.22
   4  -1  -2   43.28    1.22
  -5   1   2    4.25    0.50
   5  -1  -2    2.89    0.43
  -6   1   2   29.34    1.14
   6  -1  -2   28.95    1.16
  -7   1   2    1.08    0.48
   7  -1  -2    2.04    0.55
  -8   1   2    6.66    0.80
   8  -1  -2    6.98    0.83
   8   1   1    5.31    0.74
  -8  -1  -1    3.84    0.65
   7   1   1    1.51    0.54
  -7  -1  -1    1.63    0.47
   6   1   1   16.79    0.92
  -6  -1  -1   19.36    0.89
   5   1   1    5.76    0.52
  -5  -1  -1    6.03    0.57
   4   1   1   47.08    1.06
   4   1   1   46.46    1.28
  -4  -1  -1   45.52    1.07
  -4  -1  -1   48.78    1.27
   3   1   1    5.32    0.27
   3   1   1    5.75    0.43
  -3  -1  -1    5.63    0.39
  -3  -1  -1    5.82    0.26
   2   1   1  307.63    6.38
   2   1   1  305.65    6.32
   2   1   1  296.13    6.37
  -2  -1  -1  313.31    6.38
  -2  -1  -1  311.48    6.32
  -2  -1  -1  301.36    6.37
   1   1   1  291.16    5.93
   1   1   1  286.33    5.92
   1   1   1  281.74    5.94
  -1  -1  -1  288.66    5.94
  -1  -1  -1  288.75    5.93
  -1  -1  -1  287.21    5.92
  -1   1   1  290.38    5.99
  -1   1   1  295.77    5.98
  -1   1   1  286.58    5.93
   1  -1  -1  293.01    5.98
   1  -1  -1  281.71    5.98
  -2   1   1  305.79    6.38
   2  -1  -1  305.10    6.37
  -3   1   1    5.94    0.42
   3  -1  -1    6.70    0.44
  -4   1   1   48.17    1.28
   4  -1  -1   46.20    1.28
  -5   1   1    5.92    0.58
   5  -1  -1    6.26    0.61
  -6   1   1   18.23    0.92
   6  -1  -1   17.94    0.95
  -7   1   1    0.35    0.48
   7  -1  -1   -0.43    0.44
  -8   1   1    4.28    0.71
   8  -1  -1    5.26    0.75
   8   1   0    6.17    0.79
  -8  -1   0    6.40    0.78
   7   1   0    1.74    0.52
  -7  -1   0    0.45    0.45
   6   1   0    7.40    0.74
  -6  -1   0    7.41    0.66
   5   1   0   32.45    1.09
  -5  -1   0   31.12    1.05
   4   1   0    2.04    0.35
  -4  -1   0    1.90    0.30
   3   1   0   37.29    0.99
   3   1   0   34.88    0.81
  -3  -1   0   34.23    1.08
  -3  -1   0   36.53    0.81
   2   1   0   60.99    1.43
   2   1   0   61.33    1.33
   2   1   0   59.73    1.40
  -2  -1   0   64.39    1.33
  -2  -1   0   62.42    1.42
  -2  -1   0   62.65    1.41
  -1  -1   0  710.89   14.57
  -1   1   0  739.78   21.08
   1  -1   0  757.04   21.02
  -2   1   0   61.20    1.39
  -2   1   0   59.31    1.41
   2  -1   0   60.40    1.40
   2  -1   0   61.74    1.45
  -3   1   0   37.00    1.00
   3  -1   0   36.68    1.00
  -4   1   0    2.57    0.35
   4  -1   0    2.55    0.34
  -5   1   0   33.08    1.10
   5  -1   0   32.70    1.11
  -6   1   0    5.13    0.58
   6  -1   0    5.53    0.61
  -7   1   0    0.71    0.49
   7  -1   0    1.66    0.53
  -8   1   0    5.48    0.74
   8  -1   0    6.28    0.77
   8   1  -1    5.18    0.72
  -8  -1   1    3.84    0.68
   7   1  -1    1.57    0.55
  -7  -1   1    1.45    0.49
   6   1  -1   17.04    0.91
  -6  -1   1   18.56    0.89
   5   1  -1    5.18    0.50
  -5  -1   1    5.56    0.49
   4   1  -1   48.22    1.31
  -4  -1   1   48.70    1.29
   3   1  -1    6.18    0.46
   2   1  -1  309.21    6.45
   2   1  -1  300.30    6.42
   2   1  -1  311.50    6.35
  -2  -1   1  307.04    6.35
  -2  -1   1  315.33    6.42
   1   1  -1  286.51    5.97
   1   1  -1  288.34    5.96
  -1  -1   1  291.90    5.96
  -1  -1   1  290.39    6.00
  -1  -1   1  292.32    5.97
  -1   1  -1  282.43    5.94
  -1   1  -1  287.98    5.94
  -1   1  -1  293.90    5.91
   1  -1   1  294.42    5.91
   1  -1   1  287.49    5.95
   1  -1   1  278.91    5.94
  -2   1  -1  294.71    6.29
  -2   1  -1  311.69    6.40
   2  -1   1  317.49    6.30
   2  -1   1  300.95    6.39
  -3   1  -1    5.88    0.42
   3  -1   1    6.42    0.44
  -4   1  -1   48.48    1.33
   4  -1   1   48.44    1.34
  -5   1  -1    6.18    0.55
   5  -1   1    5.03    0.51
  -6   1  -1   17.97    0.89
   6  -1   1   18.93    0.94
  -7   1  -1    0.50    0.48
   7  -1   1   -0.35    0.46
  -8   1  -1    4.76    0.72
   8  -1   1    5.02    0.73
   8   1  -2    6.95    0.79
  -8  -1   2    6.23    0.76
   7   1  -2    0.81    0.50
  -7  -1   2    0.42    0.47
   6   1  -2   28.59    1.14
  -6  -1   2   28.36    1.09
   5   1  -2    3.39    0.47
  -5  -1   2    3.35    0.43
   4   1  -2   44.99    1.27
  -4  -1   2   46.81    1.25
   3   1  -2  108.78    2.45
   2   1  -2   96.96    2.06
   2   1  -2   99.68    2.06
   2   1  -2   93.28    2.11
   2   1  -2   96.98    2.15
  -2  -1   2   99.48    2.12
   1   1  -2   70.14    1.52
   1   1  -2   71.55    1.52
   1   1  -2   73.78    1.52
   1   1  -2   67.72    1.60
  -1  -1   2   70.04    1.52
   0   1  -2   -0.04    0.10
   0   1  -2   -0.23    0.14
   0   1  -2    0.04    0.13
   0  -1   2   -0.11    0.12
   0  -1   2   -0.11    0.11
   0  -1   2   -0.01    0.14
  -1   1  -2   71.51    1.52
  -1   1  -2   63.65    1.56
  -1   1  -2   70.17    1.51
   1  -1   2   70.15    1.53
   1  -1   2   70.71    1.53
   1  -1   2   70.78    1.51
  -2   1  -2   97.36    2.06
  -2   1  -2   96.72    2.13
   2  -1   2   95.39    2.13
   2  -1   2   96.23    2.06
  -3   1  -2  111.48    2.43
  -3   1  -2  117.16    2.58
   3  -1   2  115.49    2.43
   3  -1   2  113.96    2.57
  -4   1  -2   44.66    1.22
  -4   1  -2   41.45    0.99
   4  -1   2   46.01    1.40
  -5   1  -2    3.30    0.43
   5  -1   2    3.54    0.47
  -6   1  -2   29.86    1.13
   6  -1   2   29.61    1.17
  -7   1  -2    1.22    0.49
   7  -1   2    0.65    0.46
  -8   1  -2    5.94    0.74
   8  -1   2    5.46    0.77
   8   1  -3    7.04    0.83
  -8  -1   3    7.55    0.85
   7   1  -3    1.37    0.52
  -7  -1   3    0.40    0.46
   6   1  -3   65.90    1.86
  -6  -1   3   64.76    1.83
   5   1  -3   19.47    1.26
  -5  -1   3   20.94    0.86
   4   1  -3   68.89    1.74
  -4  -1   3   68.41    1.70
   3   1  -3   39.27    0.92
   3   1  -3   38.35    1.08
   3   1  -3   40.19    0.92
  -3  -1   3   42.80    1.17
   2   1  -3   14.29    0.47
   2   1  -3   14.48    0.53
   2   1  -3   14.86    0.43
   2   1  -3   14.64    0.42
  -2  -1   3   13.91    0.52
  -2  -1   3   14.27    0.49
   1   1  -3   42.43    0.98
   1   1  -3   42.23    1.04
  -1  -1   3   42.75    0.99
  -1  -1   3   44.23    1.02
  -1  -1   3   43.35    1.00
   0   1  -3    0.22    0.15
   0   1  -3   -0.08    0.14
   0   1  -3    0.16    0.16
   0  -1   3    0.13    0.15
   0  -1   3   -0.08    0.17
   0  -1   3   -0.04    0.17
  -1   1  -3   42.86    0.99
  -1   1  -3   41.78    0.99
  -1   1  -3   40.73    0.98
   1  -1   3   42.19    0.99
   1  -1   3   41.12    0.99
   1  -1   3   42.18    1.00
  -2   1  -3   14.86    0.51
  -2   1  -3   14.09    0.45
   2  -1   3   13.34    0.52
   2  -1   3   14.27    0.46
  -3   1  -3   38.83    1.06
  -3   1  -3   39.37    0.94
   3  -1   3   39.11    1.08
   3  -1   3   40.12    0.95
  -4   1  -3   65.08    1.51
  -4   1  -3   68.41    1.71
   4  -1   3   68.83    1.52
   4  -1   3   67.45    1.71
  -5   1  -3   18.71    0.54
   5  -1   3   21.33    0.98
  -6   1  -3   62.98    1.83
   6  -1   3   66.63    1.87
  -7   1  -3    0.44    0.47
   7  -1   3    0.56    0.51
  -8   1  -3    7.06    0.80
   8  -1   3    7.74    0.86
   8   1  -4    5.63    0.80
  -8  -1   4    4.32    0.72
   7   1  -4   11.75    0.97
  -7  -1   4   10.34    0.85
   6   1  -4   33.83    1.25
  -6  -1   4   32.72    1.19
   5   1  -4    2.11    0.48
  -5  -1   4    1.84    0.40
   4   1  -4   19.38    0.78
  -4  -1   4   20.69    0.76
   3   1  -4    0.09    0.15
   3   1  -4   -0.06    0.23
   3   1  -4   -0.08    0.14
  -3  -1   4   -0.34    0.21
   2   1  -4   66.03    1.49
   2   1  -4   63.98    1.48
  -2  -1   4   68.92    1.50
  -2  -1   4   65.85    1.52
  -2  -1   4   66.71    1.56
   1   1  -4   11.78    0.43
   1   1  -4   12.53    0.41
  -1  -1   4   12.10    0.43
  -1  -1   4   12.24    0.45
  -1  -1   4   12.25    0.44
   0   1  -4    0.20    0.16
   0   1  -4   -0.09    0.17
   0   1  -4    0.02    0.16
   0  -1   4    0.10    0.18
   0  -1   4   -0.05    0.19
  -1   1  -4   11.79    0.44
  -1   1  -4   12.26    0.45
  -1   1  -4   11.60    0.43
   1  -1   4   11.99    0.45
   1  -1   4   11.87    0.45
   1  -1   4   11.20    0.44
  -2   1  -4   62.62    1.47
   2  -1   4   61.89    1.46
   2  -1   4   61.31    1.43
  -3   1  -4    0.49    0.24
   3  -1   4    0.15    0.19
   3  -1   4    0.19    0.25
  -4   1  -4   20.90    0.78
   4  -1   4   20.64    0.64
   4  -1   4   20.67    0.80
  -5   1  -4    2.90    0.45
   5  -1   4    3.01    0.28
  -6   1  -4   33.50    1.22
   6  -1   4   33.68    1.26
  -7   1  -4   12.40    0.89
   7  -1   4   14.48    1.00
  -8   1  -4    5.65    0.75
   8  -1   4    5.85    0.78
   8   1  -5   18.01    1.20
  -8  -1   5   17.98    1.12
  -7  -1   5    5.45    0.68
   6   1  -5   23.72    1.10
  -6  -1   5   26.25    1.07
   5   1  -5   12.92    0.80
  -5  -1   5   13.25    0.74
   4   1  -5    0.12    0.16
   4   1  -5    0.11    0.16
   4   1  -5    0.19    0.31
  -4  -1   5    0.62    0.29
   3   1  -5   16.96    0.65
   3   1  -5   14.08    0.53
   3   1  -5   16.52    0.50
  -3  -1   5   16.49    0.62
  -2  -1   5    0.32    0.20
  -2  -1   5    0.64    0.23
   1   1  -5    0.51    0.17
  -1  -1   5    0.45    0.20
  -1  -1   5    0.42    0.20
  -1  -1   5    0.59    0.20
   0   1  -5    0.13    0.16
   0   1  -5    0.49    0.20
   0   1  -5    0.07    0.16
   0  -1   5   -0.13    0.20
   0  -1   5    0.02    0.18
  -1   1  -5    0.65    0.20
   1  -1   5    0.64    0.21
   1  -1   5    0.49    0.22
  -2   1  -5    0.51    0.23
   2  -1   5    0.72    0.21
   2  -1   5    0.88    0.26
  -3   1  -5   16.49    0.63
   3  -1   5   15.70    0.64
   3  -1   5   16.38    0.57
  -4   1  -5   -0.11    0.27
   4  -1   5   -0.18    0.30
  -5   1  -5   14.01    0.75
   5  -1   5   13.15    0.77
   5  -1   5   13.87    0.64
  -6   1  -5   25.19    1.05
   6  -1   5   25.21    1.09
   6  -1   5   24.24    0.78
   7  -1   5    5.56    0.75
  -8   1  -5   19.43    1.15
   8  -1   5   20.33    1.21
   8   1  -6   11.46    1.08
  -8  -1   6   10.06    0.95
   7   1  -6    7.25    0.81
  -7  -1   6    7.80    0.77
   6   1  -6    1.92    0.52
  -6  -1   6    1.47    0.45
   5   1  -6    7.31    0.73
  -5  -1   6    8.07    0.65
   4   1  -6    0.30    0.33
   4   1  -6    0.23    0.19
  -4  -1   6    0.50    0.31
   3   1  -6   24.06    0.79
   3   1  -6   23.83    0.69
  -3  -1   6   23.53    0.78
  -3  -1   6   22.24    0.79
  -2  -1   6   -0.13    0.19
  -2  -1   6   -0.19    0.21
  -2  -1   6   -0.07    0.22
  -1  -1   6   70.08    1.60
  -1  -1   6   70.44    1.63
  -1  -1   6   68.38    1.60
   0   1  -6    0.00    0.21
   0  -1   6   -0.15    0.19
   0  -1   6   -0.05    0.21
  -1   1  -6   69.37    1.63
   1  -1   6   70.45    1.62
  -2   1  -6    0.14    0.23
   2  -1   6   -0.41    0.20
   2  -1   6    0.27    0.23
  -3   1  -6   23.28    0.79
   3  -1   6   24.21    0.75
   3  -1   6   21.91    0.78
  -4   1  -6    1.10    0.33
   4  -1   6    1.76    0.35
  -5   1  -6    8.62    0.67
   5  -1   6    8.86    0.51
   5  -1   6    8.03    0.70
  -6   1  -6    1.54    0.44
   6  -1   6    1.57    0.29
   6  -1   6    1.64    0.50
  -7   1  -6    6.13    0.69
  -8   1  -6    9.52    0.96
   8  -1   6   12.21    1.07
   8   1  -7   11.24    1.08
   7   1  -7    9.82    0.94
  -7  -1   7    6.92    0.72
   6   1  -7   10.47    0.86
  -6  -1   7    9.86    0.78
   5   1  -7   -0.11    0.20
   5   1  -7   -0.42    0.36
   4   1  -7    5.93    0.58
   4   1  -7    5.43    0.53
  -4  -1   7    7.64    0.61
   3   1  -7    1.89    0.33
   3   1  -7    1.70    0.26
  -3  -1   7    2.09    0.29
  -3  -1   7    2.18    0.33
  -3  -1   7    1.33    0.30
  -2  -1   7   28.95    0.86
  -2  -1   7   29.33    0.85
  -2  -1   7   28.84    0.86
   1   1  -7   38.61    1.02
  -1  -1   7   38.60    1.00
  -1  -1   7   38.20    1.03
  -1  -1   7   38.15    1.01
   0   1  -7   -0.15    0.21
   0  -1   7    0.10    0.20
   0  -1   7    0.37    0.23
  -1   1  -7   38.96    1.02
   1  -1   7   36.09    1.03
   1  -1   7   38.46    1.00
  -2   1  -7   29.42    0.86
   2  -1   7   27.27    0.84
   2  -1   7   27.50    0.85
  -3   1  -7    1.54    0.32
   3  -1   7    1.67    0.33
   3  -1   7    1.63    0.30
  -4   1  -7    5.68    0.57
   4  -1   7    6.21    0.60
   4  -1   7    5.77    0.49
  -5   1  -7   -0.05    0.33
   5  -1   7    0.28    0.28
   5  -1   7    0.50    0.40
  -6   1  -7   11.34    0.82
   6  -1   7   10.22    0.57
   6  -1   7    9.55    0.82
  -7   1  -7    7.11    0.74
   7  -1   7    7.11    0.76
   8  -1   7   10.27    0.95
   7   1  -8    3.50    0.66
  -7  -1   8    4.12    0.69
   6   1  -8   24.86    1.13
  -6  -1   8   24.55    1.09
   5   1  -8    2.39    0.47
   5   1  -8    3.25    0.45
  -5  -1   8    2.73    0.47
   4   1  -8   93.32    2.31
   4   1  -8   94.09    2.16
  -4  -1   8   94.47    2.30
   3   1  -8    4.70    0.43
   3   1  -8    4.37    0.41
  -3  -1   8    5.83    0.47
  -3  -1   8    4.89    0.44
  -3  -1   8    4.40    0.42
  -2  -1   8    0.87    0.27
  -2  -1   8    0.47    0.27
  -2  -1   8    0.85    0.26
   1   1  -8    0.04    0.22
  -1  -1   8    0.41    0.21
  -1  -1   8    0.09    0.24
  -1  -1   8    0.24    0.25
   0   1  -8    0.00    0.22
   0  -1   8   -0.04    0.23
  -1   1  -8   -0.31    0.22
   1  -1   8   -0.06    0.24
   1  -1   8    0.20    0.23
  -2   1  -8    0.47    0.26
   2  -1   8    0.11    0.26
   2  -1   8    0.95    0.27
  -3   1  -8    5.84    0.51
   3  -1   8    7.35    0.54
   3  -1   8    6.33    0.50
  -4   1  -8   88.32    2.26
   4  -1   8   90.60    2.23
   4  -1   8   90.23    2.17
   5  -1   8    3.19    0.49
  -6   1  -8   24.52    1.11
   6  -1   8   23.47    0.86
   6  -1   8   24.24    1.11
  -7   1  -8    3.17    0.37
  -7   1  -8    3.37    0.61
   7  -1   8    4.06    0.65
   7   1  -9    0.48    0.56
  -7  -1   9   -0.20    0.63
   6   1  -9   33.78    1.30
  -6  -1   9   32.85    1.28
   5   1  -9    2.55    0.48
   5   1  -9    1.90    0.31
  -5  -1   9    2.94    0.49
   4   1  -9   45.43    1.24
  -4  -1   9   46.37    1.37
   3   1  -9   18.24    0.76
  -3  -1   9   17.96    0.72
  -3  -1   9   18.15    0.78
  -3  -1   9   18.21    0.75
  -2  -1   9   19.28    0.71
  -2  -1   9   20.12    0.74
  -2  -1   9   18.94    0.74
   1   1  -9    2.61    0.33
  -1  -1   9    2.78    0.36
  -1  -1   9    2.88    0.31
   0   1  -9    0.24    0.25
   0  -1   9   -0.38    0.41
   0  -1   9   -0.17    0.20
  -1   1  -9    3.19    0.35
   1  -1   9    3.02    0.36
   1  -1   9    3.95    0.35
  -2   1  -9   20.61    0.77
   2  -1   9   20.28    0.75
   2  -1   9   20.53    0.79
  -3   1  -9   15.79    0.74
   3  -1   9   16.48    0.75
   3  -1   9   16.90    0.71
  -4   1  -9   44.85    1.37
   4  -1   9   44.93    1.34
   4  -1   9   42.63    1.28
  -5   1  -9    1.99    0.44
   5  -1   9    2.37    0.50
   5  -1   9    1.91    0.38
  -6   1  -9   33.26    1.37
   6  -1   9   34.67    1.30
   6  -1   9   31.16    1.08
  -7   1  -9    0.13    0.48
  -7   1  -9    0.52    0.32
   7  -1   9    0.45    0.52
   7   1 -10    1.91    0.62
  -7  -1  10    2.20    0.61
   6   1 -10   23.01    1.12
  -6  -1  10   20.09    1.07
   5   1 -10    0.22    0.29
   5   1 -10    0.41    0.42
  -5  -1  10    1.09    0.45
   4   1 -10    4.77    0.43
   4   1 -10    5.61    0.54
  -4  -1  10    6.56    0.64
  -3  -1  10    9.79    0.62
  -3  -1  10    9.39    0.61
  -3  -1  10    9.10    0.65
  -2  -1  10  112.43    2.62
  -2  -1  10  112.89    2.61
  -2  -1  10  108.94    2.57
   1   1 -10    6.77    0.52
  -1  -1  10    7.21    0.56
  -1  -1  10    6.45    0.46
   0   1 -10   -0.06    0.27
   0  -1  10    0.08    0.22
   0  -1  10   -0.09    0.28
  -1   1 -10    6.74    0.53
   1  -1  10    7.33    0.49
   1  -1  10    7.58    0.53
  -2   1 -10  114.67    2.67
   2  -1  10  114.28    2.61
   2  -1  10  109.52    2.67
   3  -1  10   10.63    0.64
   3  -1  10   10.31    0.65
  -4   1 -10    7.28    0.67
   4  -1  10    5.35    0.72
   4  -1  10    7.82    0.77
  -5   1 -10    0.26    0.41
   5  -1  10    0.25    0.34
   5  -1  10    0.40    0.40
  -6   1 -10   20.50    1.08
   6  -1  10   20.08    0.88
   6  -1  10   20.22    1.05
  -7   1 -10    2.32    0.60
   7  -1  10    2.68    0.62
   7  -1  10    1.93    0.43
   7   1 -11    2.26    0.63
  -7  -1  11    2.52    0.62
  -6  -1  11   20.43    1.09
   5   1 -11    0.17    0.30
   5   1 -11    0.74    0.43
  -5  -1  11    0.11    0.41
   4   1 -11   32.63    1.15
   4   1 -11   31.60    1.05
  -4  -1  11   31.68    1.16
  -3  -1  11   13.22    0.70
  -3  -1  11   12.38    0.68
  -3  -1  11   13.42    0.76
   2   1 -11    5.39    0.52
  -2  -1  11    4.59    0.48
  -2  -1  11    4.70    0.44
  -2  -1  11    5.67    0.50
   1   1 -11   37.24    1.13
  -1  -1  11   36.23    1.15
  -1  -1  11   37.14    1.07
   0   1 -11   -0.16    0.29
   0  -1  11   -0.06    0.30
   0  -1  11    0.28    0.25
  -1   1 -11   36.64    1.13
   1  -1  11   36.85    1.07
   1  -1  11   36.24    1.16
  -2   1 -11    5.34    0.50
   2  -1  11    5.95    0.48
  -3   1 -11   13.20    0.74
   3  -1  11   13.23    0.75
   3  -1  11   12.22    0.71
  -4   1 -11   28.73    1.12
   4  -1  11   30.36    1.09
   4  -1  11   29.75    1.09
  -5   1 -11    0.48    0.45
   5  -1  11   -0.42    0.41
   5  -1  11    0.08    0.36
  -6   1 -11   20.30    1.11
   6  -1  11   20.52    0.94
   6  -1  11   21.84    1.09
  -7   1 -11    1.48    0.64
   7  -1  11    1.21    0.43
   7  -1  11    1.56    0.56
   6   1 -12    0.41    0.52
  -6  -1  12    0.68    0.54
   5   1 -12    0.83    0.44
   5   1 -12    0.88    0.34
  -5  -1  12    1.19    0.50
   4   1 -12   22.75    1.05
   4   1 -12   23.24    0.99
  -4  -1  12   23.05    1.03
  -3  -1  12    7.15    0.67
   2   1 -12   21.41    0.89
  -2  -1  12   20.89    0.81
   1   1 -12   40.66    1.23
  -1  -1  12   39.39    1.15
  -1  -1  12   39.63    1.65
   0   1 -12    0.33    0.32
   0  -1  12    0.25    0.34
  -1   1 -12   40.80    1.25
   1  -1  12   40.82    1.17
   1  -1  12   40.94    1.29
  -2   1 -12   23.85    0.94
   2  -1  12   24.60    0.96
   2  -1  12   23.49    0.87
  -3   1 -12    8.07    0.67
   3  -1  12    6.26    0.65
   3  -1  12    7.07    0.59
  -4   1 -12   21.58    1.00
   4  -1  12   22.23    0.98
   4  -1  12   22.20    0.95
  -5   1 -12    1.31    0.57
   5  -1  12    0.53    0.41
   5  -1  12    1.00    0.45
  -6   1 -12    0.32    0.53
   6  -1  12    0.95    0.43
   6  -1  12    0.38    0.54
   6   1 -13    5.10    0.68
  -6  -1  13    5.44    0.71
   5   1 -13    0.73    0.37
   5   1 -13    0.21    0.42
  -5  -1  13    0.29    0.47
   4   1 -13    7.67    0.73
   4   1 -13    7.71    0.67
  -4  -1  13    8.65    0.71
   3   1 -13    7.14    0.64
  -3  -1  13    7.28    0.66
  -3  -1  13    6.73    0.61
  -3  -1  13    7.94    0.65
   2   1 -13   30.91    1.26
  -2  -1  13   33.33    1.07
  -2  -1  13   33.39    1.16
   1   1 -13   20.12    1.00
  -1  -1  13   19.96    0.78
  -1  -1  13   20.59    0.91
   0   1 -13    0.03    0.61
   0  -1  13   -0.13    0.27
   0  -1  13   -0.41    0.33
  -1   1 -13   20.18    0.87
   1  -1  13   19.64    0.76
   1  -1  13   19.70    0.92
  -2   1 -13   30.96    1.12
   2  -1  13   32.84    1.17
   2  -1  13   32.03    1.05
  -3   1 -13    7.33    0.65
   3  -1  13    7.21    0.61
   3  -1  13    7.68    0.71
  -4   1 -13    7.51    0.69
   4  -1  13    7.49    0.71
   4  -1  13    7.20    0.65
  -5   1 -13   -0.10    0.45
   5  -1  13    0.72    0.42
   5  -1  13    0.65    0.44
  -6   1 -13    5.43    0.71
   6  -1  13    5.65    0.66
   6  -1  13    6.06    0.67
   5   1 -14    4.64    0.73
   5   1 -14    5.06    0.54
  -5  -1  14    4.49    0.65
   4   1 -14   11.01    0.75
   4   1 -14    9.84    0.80
  -4  -1  14   11.11    0.87
   3   1 -14    2.07    0.44
   3   1 -14    2.19    0.49
  -3  -1  14    2.55    0.49
  -3  -1  14    2.07    0.42
  -3  -1  14    2.63    0.51
   2   1 -14   11.29    0.77
  -2  -1  14   12.78    0.81
   1   1 -14   -0.23    0.38
  -1  -1  14    0.09    0.37
  -1  -1  14    0.52    0.30
   0   1 -14    0.69    0.36
   0  -1  14    0.36    0.38
   0  -1  14    0.29    0.28
  -1   1 -14   -0.27    0.35
   1  -1  14    0.18    0.29
   1  -1  14    0.66    0.39
  -2   1 -14   11.50    0.74
   2  -1  14   11.02    0.65
   2  -1  14   10.50    0.80
  -3   1 -14    2.17    0.49
   3  -1  14    1.77    0.47
   3  -1  14    2.87    0.44
  -4   1 -14   10.90    0.97
   4  -1  14   10.09    0.74
   4  -1  14   11.41    0.83
  -5   1 -14    4.77    0.65
   5  -1  14    3.57    0.57
   5   1 -15    7.10    0.63
   5   1 -15    7.37    0.72
  -5  -1  15    7.16    0.76
   4   1 -15    4.04    0.55
   4   1 -15    3.82    0.65
   4   1 -15    4.50    0.59
  -4  -1  15    6.30    0.68
   3   1 -15    0.56    0.42
   3   1 -15    0.09    0.45
   3   1 -15    0.98    0.41
  -3  -1  15    1.43    0.41
  -3  -1  15    1.28    0.45
   2   1 -15    0.64    0.42
  -2  -1  15    0.30    0.34
  -2  -1  15    0.20    0.42
   1   1 -15    1.42    0.45
  -1  -1  15    0.74    0.43
   0   1 -15    0.04    0.38
   0  -1  15   -0.14    0.39
   0  -1  15   -0.05    0.29
  -1   1 -15    1.88    0.44
   1  -1  15    0.96    0.44
   1  -1  15    1.23    0.38
  -2   1 -15   -0.23    0.37
   2  -1  15   -0.16    0.40
   2  -1  15    0.48    0.33
  -3   1 -15    1.11    0.47
   3  -1  15    1.11    0.46
   3  -1  15    1.22    0.38
  -4   1 -15    4.01    0.61
   4  -1  15    3.86    0.62
   4  -1  15    5.47    0.56
  -5   1 -15    6.65    0.75
   5  -1  15    7.00    0.71
   4   1 -16    0.83    0.44
   4   1 -16    0.38    0.45
   4   1 -16    2.64    0.98
   3   1 -16    1.45    0.43
   3   1 -16    0.71    0.49
   3   1 -16    0.88    0.46
  -3  -1  16    1.46    0.44
  -3  -1  16    1.71    0.50
   2   1 -16    8.29    0.80
  -2  -1  16    7.75    0.66
  -2  -1  16    7.49    0.70
   1   1 -16    6.68    0.64
  -1  -1  16    6.33    0.54
  -1  -1  16    5.59    0.63
   0   1 -16    0.48    0.42
   0  -1  16   -0.05    0.41
   0  -1  16    0.61    0.31
  -1   1 -16    5.65    0.61
   1  -1  16    6.00    0.57
   1  -1  16    5.52    0.66
  -2   1 -16    7.70    0.76
   2  -1  16    7.56    0.60
   2  -1  16    9.03    1.01
  -3   1 -16    1.05    0.49
   3  -1  16    1.34    0.50
   3  -1  16    1.08    0.38
  -4   1 -16    0.41    0.47
   4  -1  16    0.61    0.50
   4  -1  16    0.73    0.40
   4   1 -17    0.19    0.46
   4   1 -17   -0.16    0.43
   4   1 -17    1.35    0.54
   3   1 -17   13.53    0.87
   3   1 -17   13.87    1.46
   3   1 -17   12.03    0.92
  -3  -1  17   14.09    0.99
  -3  -1  17   13.45    0.85
   2   1 -17    2.79    0.58
  -2  -1  17    2.64    0.45
  -2  -1  17    2.33    0.55
   1   1 -17   -0.47    0.40
  -1  -1  17   -0.21    0.46
  -1  -1  17   -0.01    0.32
   0   1 -17   -0.16    0.44
   0  -1  17    0.75    0.34
   0  -1  17   -0.12    0.44
  -1   1 -17    0.29    0.42
   1  -1  17   -0.14    0.30
   1  -1  17    0.00    0.42
  -2   1 -17    2.72    0.56
   2  -1  17    3.71    0.46
   2  -1  17    2.97    0.60
  -3   1 -17   13.12    0.96
   3  -1  17   13.33    1.00
   3  -1  17   13.90    0.79
  -4   1 -17    0.54    0.49
   4  -1  17    0.17    0.47
   4  -1  17    0.68    0.41
   3   1 -18   20.08    1.02
   3   1 -18   20.49    1.11
   3   1 -18   21.17    1.11
  -3  -1  18   18.34    1.10
  -3  -1  18   20.32    0.97
   2   1 -18    1.21    0.51
  -2  -1  18    0.43    0.51
   1   1 -18    6.55    1.06
  -1  -1  18    4.69    0.68
  -1  -1  18    4.64    0.51
   0   1 -18   -0.19    0.48
   0  -1  18    0.43    0.35
   0  -1  18    0.57    0.51
  -1   1 -18    5.30    0.65
   1  -1  18    4.05    0.46
   1  -1  18    5.30    0.68
  -2   1 -18   -0.48    0.42
   2  -1  18    0.12    0.34
   2  -1  18   -0.19    0.46
  -3   1 -18   20.35    1.12
   3  -1  18   20.46    0.93
   3  -1  18   19.94    1.14
   1   1 -19    9.68    0.92
  -1  -1  19   11.23    0.74
  -1  -1  19   10.39    0.95
   0   1 -19    0.07    0.47
   0  -1  19    0.06    0.51
   0  -1  19   -0.07    0.35
  -1   1 -19    9.48    0.90
   1  -1  19   10.12    0.96
   1  -1  19   10.52    0.69
   1   2  19    0.10    0.47
  -1  -2 -19   -0.28    0.51
   0   2  19   20.79    1.19
   0  -2 -19   19.62    1.17
  -1   2  19   -0.80    0.46
   1  -2 -19    0.13    0.50
   2   2  18    2.42    0.57
  -2  -2 -18    2.99    0.61
   1   2  18    0.27    0.48
  -1  -2 -18    0.64    0.51
   0   2  18    0.99    0.50
   0  -2 -18    1.13    0.54
  -1   2  18    0.13    0.47
   1  -2 -18    1.20    0.54
  -2   2  18    3.41    0.61
   2  -2 -18    2.86    0.64
   3   2  17    4.50    0.66
   3   2  17    4.85    0.49
  -3  -2 -17    5.01    0.65
   2   2  17   14.87    1.00
  -2  -2 -17   16.28    0.99
   1   2  17    0.23    0.43
  -1  -2 -17    0.72    0.48
   0   2  17   43.80    1.55
  -1   2  17    0.18    0.27
  -1   2  17    0.10    0.47
   1  -2 -17   -0.11    0.81
  -2   2  17   14.77    0.96
   2  -2 -17   14.39    1.05
   2  -2 -17   14.15    0.75
  -3   2  17    5.00    0.65
   3  -2 -17    4.78    0.73
   3  -2 -17    5.37    0.52
   4   2  16   11.14    0.65
   4   2  16   10.03    0.92
  -4  -2 -16   10.16    0.91
   3   2  16    2.98    0.57
   3   2  16    2.75    0.55
  -3  -2 -16    3.78    0.59
   2   2  16    0.54    0.47
   2   2  16    0.93    0.28
   1   2  16   18.75    1.12
  -1  -2 -16   20.82    1.04
   0   2  16    0.95    0.46
   0  -2 -16    1.34    0.47
  -1   2  16   17.82    1.00
  -1   2  16   18.61    0.70
   1  -2 -16   17.91    1.05
  -2   2  16    0.74    0.47
   2  -2 -16    0.65    0.34
   2  -2 -16    0.34    0.52
  -3   2  16    3.10    0.54
   3  -2 -16    4.14    1.06
   3  -2 -16    3.47    0.47
  -4   2  16    9.18    0.90
  -4   2  16   10.46    0.83
   4  -2 -16    9.95    0.76
   4  -2 -16   10.81    0.96
   5   2  15    8.56    0.66
   5   2  15    8.90    0.86
  -5  -2 -15    7.57    0.80
   4   2  15    6.88    0.73
   4   2  15    7.69    0.60
  -4  -2 -15    8.29    0.83
   3   2  15   11.51    0.62
   3   2  15   11.70    0.95
   2   2  15    2.61    0.34
   2   2  15    2.60    0.51
  -2  -2 -15    3.82    0.55
   1   2  15   -0.05    0.23
   1   2  15    0.19    0.38
  -1  -2 -15    0.34    0.42
   0   2  15   43.83    1.47
   0   2  15   42.32    1.16
   0  -2 -15   43.58    1.46
  -1   2  15   -0.58    0.37
  -1   2  15   -0.07    0.26
   1  -2 -15    0.52    0.45
  -2   2  15    2.44    0.51
   2  -2 -15    3.22    0.62
   2  -2 -15    2.47    0.39
  -3   2  15   11.71    0.94
  -3   2  15   11.70    0.81
   3  -2 -15   11.34    0.97
   3  -2 -15   13.87    1.10
  -4   2  15    8.90    1.08
  -4   2  15    7.61    0.71
   4  -2 -15    7.19    0.70
   4  -2 -15    7.20    0.85
  -5   2  15    7.45    0.85
  -5   2  15    9.51    0.73
   5  -2 -15    7.73    0.70
   5  -2 -15    8.06    0.77
   5   2  14    5.77    0.66
   5   2  14    5.76    0.57
  -5  -2 -14    4.72    0.65
   4   2  14    1.07    0.34
   4   2  14    0.58    0.43
  -4  -2 -14    0.33    0.44
   3   2  14    0.60    0.29
   3   2  14    0.93    0.44
  -3  -2 -14    0.62    0.42
   2   2  14    7.10    0.65
   2   2  14    5.77    0.45
  -2  -2 -14    6.37    0.61
   1   2  14    0.04    0.22
   1   2  14    0.32    0.39
  -1  -2 -14   -0.11    0.37
   0   2  14    7.65    0.68
   0   2  14    8.97    0.46
   0  -2 -14    8.85    0.76
  -1   2  14    0.17    0.40
  -1   2  14    0.06    0.24
   1  -2 -14    0.50    0.42
  -2   2  14    5.29    0.57
  -2   2  14    5.44    0.49
   2  -2 -14    6.97    0.69
   2  -2 -14    5.84    0.54
  -3   2  14    0.14    0.47
  -3   2  14    0.59    0.40
   3  -2 -14    0.43    0.35
   3  -2 -14    0.35    0.49
  -4   2  14   -0.58    0.48
  -4   2  14    0.11    0.38
   4  -2 -14    0.61    0.39
  -5   2  14    4.63    0.50
  -5   2  14    4.88    0.73
   5  -2 -14    5.88    0.59
   5  -2 -14    4.69    0.59
   6   2  13    3.08    0.52
   6   2  13    2.06    0.87
  -6  -2 -13    2.63    0.62
   5   2  13    3.26    0.50
   5   2  13    3.35    0.56
  -5  -2 -13    3.65    0.64
   4   2  13   34.50    1.29
   4   2  13   34.47    1.28
  -4  -2 -13   37.63    1.34
   3   2  13    6.14    0.60
   3   2  13    6.06    0.50
  -3  -2 -13    4.73    0.55
   2   2  13   37.18    1.26
   2   2  13   35.74    1.03
  -2  -2 -13   34.99    1.23
   1   2  13    0.25    0.22
   1   2  13    0.18    0.34
  -1  -2 -13    0.23    0.37
   0   2  13   14.01    0.55
   0   2  13   14.01    0.79
   0  -2 -13   14.91    0.84
  -1   2  13   -0.06    0.34
  -1   2  13    0.25    0.25
   1  -2 -13    0.14    0.39
  -2   2  13   35.94    1.30
  -2   2  13   37.96    1.08
  -2   2  13   37.96    1.24
   2  -2 -13   37.07    1.09
   2  -2 -13   36.52    1.32
  -3   2  13    5.69    0.55
  -3   2  13    5.36    0.63
   3  -2 -13    5.90    0.58
  -4   2  13   35.87    1.38
  -4   2  13   35.30    1.17
   4  -2 -13   35.27    1.19
  -5   2  13    3.94    0.97
   5  -2 -13    3.37    0.54
  -6   2  13    2.56    0.66
   6  -2 -13    3.23    0.57
   6   2  12    0.47    0.43
   6   2  12   -0.21    0.40
  -6  -2 -12   -0.12    0.50
   5   2  12    0.67    0.41
   5   2  12   -0.12    0.38
  -5  -2 -12   -0.62    0.49
   4   2  12    1.44    0.41
   4   2  12    0.41    0.33
  -4  -2 -12    1.28    0.45
   3   2  12   15.14    0.82
   3   2  12   16.86    0.72
  -3  -2 -12   15.65    0.84
   2   2  12    0.56    0.36
   2   2  12    0.43    0.25
  -2  -2 -12    0.43    0.35
   1   2  12   31.76    1.10
   1   2  12   30.54    0.86
  -1  -2 -12   29.80    1.08
   0   2  12    7.61    0.61
   0   2  12    7.32    0.49
  -1   2  12   31.10    0.89
   1  -2 -12   32.30    1.27
  -2   2  12   -0.05    0.41
  -2   2  12    0.06    0.25
  -2   2  12    0.23    0.36
   2  -2 -12    0.35    0.43
   2  -2 -12    0.56    0.29
  -3   2  12   15.43    0.92
  -3   2  12   16.83    0.78
   3  -2 -12   16.79    0.74
  -4   2  12    0.19    0.34
  -4   2  12    1.08    0.48
   4  -2 -12    0.72    0.37
  -5   2  12    0.58    0.49
  -5   2  12   -0.18    0.30
   5  -2 -12    0.21    0.38
   5  -2 -12    0.08    0.29
  -6   2  12   -0.10    0.53
   6  -2 -12    0.64    0.53
   7   2  11    3.79    0.62
   7   2  11    3.37    0.57
   6   2  11    0.03    0.38
   6   2  11    0.10    0.40
  -6  -2 -11    0.65    0.51
   5   2  11    1.39    0.41
   5   2  11    1.87    0.43
  -5  -2 -11    1.43    0.47
   4   2  11    8.66    0.63
   4   2  11    9.00    0.69
  -4  -2 -11    8.81    0.73
   3   2  11    9.46    0.57
   3   2  11    9.46    0.67
  -3  -2 -11   11.10    0.71
   2   2  11   36.29    1.31
   2   2  11   34.42    0.98
  -2  -2 -11   36.42    1.18
   1   2  11    0.66    0.34
   1   2  11    0.67    0.25
  -1  -2 -11    0.67    0.33
   0   2  11  198.76    4.30
   0   2  11  205.16    4.53
   0  -2 -11  202.47    4.51
  -1   2  11    0.52    0.32
  -1   2  11    0.49    0.29
   1  -2 -11    0.69    0.35
  -2   2  11   34.12    1.19
  -2   2  11   35.18    1.00
  -2   2  11   35.26    1.12
   2  -2 -11   35.92    1.01
  -3   2  11    9.08    0.77
  -3   2  11   10.71    0.63
   3  -2 -11    9.11    0.60
  -4   2  11    8.27    0.81
  -4   2  11    9.52    0.59
   4  -2 -11    8.56    0.68
  -5   2  11    1.84    0.55
   5  -2 -11    2.30    0.45
   5  -2 -11    1.47    0.31
  -6   2  11   -0.14    0.52
   6  -2 -11    0.64    0.46
   7  -2 -11    4.62    0.69
   7   2  10    7.80    0.75
   7   2  10   10.09    0.68
  -7  -2 -10    7.76    0.81
   6   2  10    8.09    0.70
   6   2  10    7.93    0.67
  -6  -2 -10    6.78    0.70
   5   2  10   23.35    0.96
   5   2  10   23.63    0.99
  -5  -2 -10   23.59    1.07
   4   2  10   10.48    0.64
   4   2  10   11.07    0.69
  -4  -2 -10   10.41    0.73
   3   2  10    5.72    0.46
   3   2  10    4.21    0.47
  -3  -2 -10    5.10    0.52
   2   2  10    6.89    0.45
   2   2  10    6.48    0.59
  -2  -2 -10    5.21    0.54
   1   2  10   57.81    1.56
   1   2  10   57.22    1.36
  -1  -2 -10   57.73    1.55
   0   2  10   16.68    0.73
   0   2  10   17.12    0.54
   0  -2 -10   17.27    0.75
  -1   2  10   56.69    1.52
  -1   2  10   58.90    1.56
  -1   2  10   56.29    1.37
   1  -2 -10   58.65    1.57
  -2   2  10    6.68    0.63
  -2   2  10    6.78    0.45
  -2   2  10    6.40    0.53
   2  -2 -10    6.30    0.46
  -3   2  10    4.36    0.57
  -3   2  10    4.07    0.42
   3  -2 -10    4.61    0.43
  -4   2  10    9.73    0.57
  -4   2  10   10.13    0.78
   4  -2 -10    8.99    0.65
  -5   2  10   22.94    1.09
   5  -2 -10   24.15    0.77
   5  -2 -10   23.70    0.99
  -6   2  10    7.76    0.80
   6  -2 -10    9.88    0.86
  -7   2  10    7.06    0.84
   7  -2 -10    8.51    0.82
   7   2   9   13.12    0.98
   7   2   9   12.56    0.69
  -7  -2  -9   13.49    1.01
   6   2   9    1.47    0.38
   6   2   9    1.47    0.47
  -6  -2  -9    1.80    0.62
   5   2   9   10.10    0.73
  -5  -2  -9   10.86    0.76
   4   2   9   21.78    0.86
   4   2   9   21.41    0.86
  -4  -2  -9   21.81    0.94
   3   2   9   57.93    1.46
   3   2   9   56.34    1.55
  -3  -2  -9   57.34    1.58
   2   2   9    7.98    0.55
  -2  -2  -9    8.22    0.55
   1   2   9    2.46    0.35
   1   2   9    3.23    0.28
  -1  -2  -9    2.15    0.34
   0   2   9  108.78    2.40
   0   2   9  113.54    2.59
   0  -2  -9  106.43    2.40
   0  -2  -9  114.66    2.58
  -1   2   9    2.19    0.32
  -1   2   9    2.41    0.25
  -1   2   9    2.43    0.38
   1  -2  -9    2.45    0.38
  -2   2   9    7.68    0.51
  -2   2   9    8.01    0.61
   2  -2  -9    8.36    0.46
  -3   2   9   58.16    1.48
  -3   2   9   58.78    1.62
   3  -2  -9   57.80    1.49
  -4   2   9   21.32    0.95
  -4   2   9   20.56    0.73
   4  -2  -9   21.30    0.85
  -5   2   9    9.38    0.84
   5  -2  -9   11.46    0.76
  -6   2   9    1.90    0.56
   6  -2  -9    2.48    0.53
  -7   2   9   13.36    1.07
   7  -2  -9   13.76    1.02
   7   2   8    4.75    0.47
   7   2   8    3.69    0.77
  -7  -2  -8    4.40    0.65
   6   2   8   -0.26    0.30
   6   2   8   -0.02    0.39
  -6  -2  -8    0.41    0.42
   5   2   8   18.30    0.79
   5   2   8   17.93    0.87
  -5  -2  -8   19.04    0.92
   4   2   8    0.40    0.31
   4   2   8    0.44    0.33
  -4  -2  -8    0.22    0.32
   3   2   8    0.45    0.30
   3   2   8    0.03    0.27
  -3  -2  -8    0.51    0.31
   2   2   8    5.55    0.40
   2   2   8    5.86    0.48
  -2  -2  -8    6.59    0.48
   1   2   8   10.91    0.41
   1   2   8   11.04    0.55
  -1  -2  -8    9.17    0.38
  -1  -2  -8   10.08    0.54
   0   2   8  100.97    2.33
   0  -2  -8  102.48    2.33
   0  -2  -8   97.11    2.16
  -1   2   8   11.82    0.60
  -1   2   8   10.97    0.42
  -1   2   8   10.92    0.54
   1  -2  -8    9.94    0.45
  -2   2   8    6.17    0.43
  -2   2   8    5.58    0.52
  -3   2   8    1.00    0.26
  -3   2   8    0.84    0.35
   3  -2  -8    0.22    0.27
  -4   2   8    0.38    0.58
  -4   2   8    0.35    0.30
   4  -2  -8    0.45    0.33
  -5   2   8   17.18    0.94
   5  -2  -8   18.81    0.89
  -6   2   8   -0.22    0.45
   6  -2  -8   -0.59    0.42
  -7   2   8    5.04    0.75
   7  -2  -8    3.82    0.68
   7   2   7   16.93    0.69
   7   2   7   17.14    1.28
  -7  -2  -7   15.10    1.00
   6   2   7    0.75    0.43
   6   2   7    1.21    0.32
  -6  -2  -7    0.60    0.42
   5   2   7    9.34    0.59
   5   2   7   10.91    0.82
  -5  -2  -7   10.24    0.72
   4   2   7   55.93    1.46
   4   2   7   56.33    1.49
  -4  -2  -7   54.86    1.66
   3   2   7    1.31    0.31
   3   2   7    1.40    0.28
  -3  -2  -7    1.37    0.31
   2   2   7   98.15    2.24
   2   2   7   90.79    2.13
  -2  -2  -7   99.55    2.26
   1   2   7   26.28    0.67
   1   2   7   25.55    0.80
  -1  -2  -7   24.52    0.66
  -1  -2  -7   25.59    0.81
   0   2   7   63.00    1.55
   0  -2  -7   64.29    1.55
  -1   2   7   25.74    0.82
  -1   2   7   26.42    0.68
  -1   2   7   25.21    0.78
   1  -2  -7   24.34    0.66
  -2   2   7  100.52    2.28
  -2   2   7  101.36    2.34
   2  -2  -7   99.26    2.24
  -3   2   7    1.00    0.35
  -3   2   7    1.05    0.25
   3  -2  -7    1.28    0.28
  -4   2   7   56.98    1.59
  -4   2   7   55.59    1.34
   4  -2  -7   57.14    1.52
  -5   2   7   10.31    0.75
   5  -2  -7    9.27    0.73
  -6   2   7    0.76    0.46
   6  -2  -7    1.92    0.51
  -7   2   7   15.40    1.06
   7  -2  -7   16.67    1.13
   8   2   6   16.95    1.13
  -8  -2  -6   18.17    1.11
   7   2   6    4.73    0.47
   7   2   6    6.12    0.70
  -7  -2  -6    5.27    0.66
   5   2   6   -0.43    0.51
   5   2   6    0.01    0.27
  -5  -2  -6    0.15    0.34
   4   2   6    0.75    0.32
   4   2   6    0.52    0.27
  -4  -2  -6    0.83    0.33
   3   2   6    4.02    0.41
   3   2   6    5.18    0.42
  -3  -2  -6    5.23    0.44
   2   2   6    1.06    0.26
   2   2   6    0.95    0.22
  -2  -2  -6    0.86    0.24
   1   2   6    7.27    0.45
   1   2   6    7.40    0.34
  -1  -2  -6    7.57    0.46
   0   2   6   59.45    5.72
   0  -2  -6   65.43    5.90
  -1   2   6    7.68    0.47
  -1   2   6    8.17    0.44
  -1   2   6    8.77    0.36
   1  -2  -6    8.39    0.34
  -2   2   6    1.08    0.27
  -2   2   6    0.84    0.23
   2  -2  -6    1.21    0.23
  -3   2   6    5.20    0.44
  -3   2   6    3.81    0.32
   3  -2  -6    4.60    0.43
  -4   2   6    0.21    0.33
  -4   2   6    0.24    0.18
   4  -2  -6    0.54    0.32
   4  -2  -6    0.33    0.15
  -5   2   6   -0.14    0.37
   5  -2  -6    0.30    0.37
  -6   2   6    4.65    0.64
   6  -2  -6    3.68    0.58
  -8   2   6   16.06    1.12
   8  -2  -6   19.47    1.21
   8   2   5    2.34    0.64
  -8  -2  -5    1.72    0.59
   7   2   5   20.82    0.85
   7   2   5   21.83    1.12
   6   2   5    0.23    0.41
   6   2   5    0.19    0.26
  -6  -2  -5    0.43    0.41
   5   2   5    0.66    0.38
   5   2   5    0.35    0.26
  -5  -2  -5    0.66    0.34
   4   2   5   41.12    1.18
   4   2   5   41.14    1.10
  -4  -2  -5   42.85    1.22
   3   2   5    2.56    0.30
   3   2   5    3.53    0.33
  -3  -2  -5    3.51    0.36
   2   2   5   56.73    1.33
  -2  -2  -5   56.71    1.41
   1   2   5    0.67    0.17
   1   2   5    0.39    0.23
  -1  -2  -5    0.63    0.22
  -1  -2  -5    0.45    0.15
   0   2   5  472.26    9.83
   0  -2  -5  474.36    9.83
  -1   2   5    0.17    0.15
  -1   2   5    0.38    0.21
  -1   2   5    0.67    0.24
   1  -2  -5    0.35    0.17
   1  -2  -5    0.29    0.16
  -2   2   5   57.68    1.30
  -2   2   5   55.55    1.39
   2  -2  -5   52.74    1.27
   2  -2  -5   55.22    1.30
  -3   2   5    2.58    0.22
  -3   2   5    2.51    0.33
   3  -2  -5    2.90    0.31
   3  -2  -5    2.48    0.23
  -4   2   5   42.00    1.25
   4  -2  -5   42.66    1.21
  -5   2   5    0.38    0.37
  -6   2   5    0.12    0.41
   6  -2  -5    0.82    0.45
  -7   2   5   18.80    1.09
   7  -2  -5   20.20    1.12
  -8   2   5    1.83    0.65
   8  -2  -5    1.55    0.63
   8   2   4    2.80    0.67
  -8  -2  -4    2.23    0.63
   7   2   4    0.00    0.47
  -7  -2  -4   -0.60    0.40
   6   2   4    0.71    0.39
   6   2   4    0.23    0.25
  -6  -2  -4    0.56    0.39
   5   2   4    0.14    0.24
   5   2   4    0.82    0.37
  -5  -2  -4    0.40    0.41
   4   2   4   38.77    1.33
   4   2   4   41.62    1.17
  -4  -2  -4   42.19    1.19
   3   2   4   39.41    1.05
   3   2   4   40.43    1.03
  -3  -2  -4   39.84    1.09
   2   2   4   -0.05    0.21
   2   2   4   -0.06    0.19
  -2  -2  -4    0.20    0.17
   1   2   4  230.08    4.81
   1   2   4  235.65    4.90
  -1  -2  -4  232.01    4.90
  -1  -2  -4  230.61    4.81
   0   2   4    2.21    0.25
   0   2   4    2.29    0.25
   0  -2  -4    2.04    0.23
   0  -2  -4    2.43    0.24
   0  -2  -4    2.20    0.23
  -1   2   4  230.46    4.83
  -1   2   4  231.93    4.80
   1  -2  -4  227.44    4.75
   1  -2  -4  223.06    4.79
   1  -2  -4  231.18    4.75
  -2   2   4   -0.01    0.17
   2  -2  -4   -0.04    0.14
   2  -2  -4   -0.15    0.19
  -3   2   4   39.41    1.07
  -3   2   4   38.50    0.88
   3  -2  -4   39.43    1.03
   3  -2  -4   35.80    0.87
  -4   2   4   42.70    1.22
   4  -2  -4   40.93    1.18
  -5   2   4   -0.03    0.71
   5  -2  -4    0.41    0.47
  -6   2   4   -0.20    0.42
   6  -2  -4    0.92    0.44
  -7   2   4    0.18    0.48
   7  -2  -4    0.68    0.51
  -8   2   4    2.56    0.66
   8  -2  -4    2.25    0.66
   8   2   3    1.32    0.57
  -8  -2  -3    1.66    0.58
   7   2   3    9.09    0.87
  -7  -2  -3    8.04    0.77
   6   2   3    3.71    0.53
  -6  -2  -3    3.47    0.50
   5   2   3   28.44    1.00
   5   2   3   25.09    0.75
  -5  -2  -3   27.08    0.98
   4   2   3   15.48    0.54
   4   2   3   16.01    0.69
  -4  -2  -3   15.66    0.67
   3   2   3  125.64    2.79
   3   2   3  125.15    2.74
  -3  -2  -3  127.15    2.82
   2   2   3   16.16    0.52
   2   2   3   17.06    0.53
  -2  -2  -3   15.65    0.51
  -2  -2  -3   16.13    0.56
  -2  -2  -3   15.48    0.51
   1   2   3   10.10    0.42
   1   2   3   10.05    0.33
   1   2   3    9.70    0.41
  -1  -2  -3    9.77    0.42
  -1  -2  -3    9.28    0.40
  -1  -2  -3   10.15    0.32
   0   2   3  456.06    9.32
   0   2   3  447.49    9.31
   0  -2  -3  458.96    9.32
   0  -2  -3  444.18    9.31
   0  -2  -3  448.55    9.31
  -1   2   3   10.27    0.43
  -1   2   3   10.53    0.38
   1  -2  -3    9.03    0.40
   1  -2  -3    9.51    0.39
   1  -2  -3    9.81    0.34
   1  -2  -3   10.00    0.34
  -2   2   3   16.14    0.45
  -2   2   3   16.29    0.57
   2  -2  -3   16.39    0.52
   2  -2  -3   15.46    0.43
  -3   2   3  123.81    2.78
   3  -2  -3  124.29    2.76
  -4   2   3   15.11    0.68
   4  -2  -3   15.57    0.68
  -5   2   3   25.43    1.09
   5  -2  -3   26.28    0.99
  -6   2   3    5.86    0.64
   6  -2  -3    5.01    0.59
  -7   2   3    8.87    0.85
   7  -2  -3    9.21    0.91
  -8   2   3    1.96    0.66
   8  -2  -3    2.36    0.65
   8   2   2   11.96    1.04
  -8  -2  -2   12.21    0.97
   7   2   2    0.95    0.50
  -7  -2  -2    1.00    0.46
   6   2   2    1.50    0.46
  -6  -2  -2    1.14    0.40
   5   2   2    1.14    0.22
   5   2   2    1.04    0.37
  -5  -2  -2    0.60    0.33
   4   2   2    1.29    0.32
   4   2   2    1.33    0.22
  -4  -2  -2    1.41    0.29
  -4  -2  -2    1.26    0.33
   3   2   2    0.19    0.24
   3   2   2    0.12    0.18
  -3  -2  -2    0.41    0.23
  -3  -2  -2    0.43    0.16
   2   2   2    0.14    0.20
   2   2   2   -0.08    0.16
  -2  -2  -2    0.04    0.15
  -2  -2  -2    0.01    0.17
  -2  -2  -2    0.20    0.19
   1   2   2    1.99    0.18
   1   2   2    1.21    0.19
   1   2   2    1.15    0.21
  -1  -2  -2    1.49    0.20
  -1  -2  -2    1.35    0.21
  -1  -2  -2    1.37    0.15
   0   2   2  643.18   13.09
   0  -2  -2  624.64   13.08
   0  -2  -2  644.31   13.08
  -1   2   2    1.92    0.23
  -1   2   2    1.17    0.16
  -1   2   2    1.14    0.16
   1  -2  -2    1.13    0.16
   1  -2  -2    1.28    0.19
   1  -2  -2    1.20    0.15
  -2   2   2   -0.24    0.19
  -2   2   2    0.10    0.19
  -2   2   2   -0.07    0.11
   2  -2  -2   -0.06    0.10
   2  -2  -2   -0.06    0.19
  -3   2   2    0.07    0.22
   3  -2  -2    0.28    0.24
  -4   2   2    1.39    0.33
   4  -2  -2    0.89    0.28
  -5   2   2    1.12    0.38
   5  -2  -2    0.80    0.36
  -6   2   2    1.93    0.46
   6  -2  -2    1.30    0.46
  -7   2   2    0.52    0.50
   7  -2  -2    1.39    0.54
  -8   2   2    9.95    0.95
   8  -2  -2   10.07    1.01
   8   2   1    2.32    0.64
  -8  -2  -1    1.19    0.54
   7   2   1   21.89    1.13
  -7  -2  -1   22.53    1.06
   6   2   1    1.69    0.45
  -6  -2  -1    1.40    0.41
   5   2   1    4.73    0.51
  -5  -2  -1    4.84    0.47
  -5  -2  -1    3.94    0.28
   4   2   1   68.96    1.58
   4   2   1   71.12    1.76
  -4  -2  -1   70.51    1.58
  -4  -2  -1   73.37    1.75
   3   2   1    6.49    0.32
   3   2   1    6.18    0.44
  -3  -2  -1    6.98    0.31
  -3  -2  -1    6.37    0.39
   2   2   1  156.71    3.31
   2   2   1  155.89    3.34
   2   2   1  155.97    3.35
   2   2   1  157.17    3.35
  -2  -2  -1  156.31    3.35
  -2  -2  -1  159.85    3.35
   1   2   1    5.17    0.28
   1   2   1    5.07    0.28
   1   2   1    4.51    0.27
   1   2   1    5.00    0.28
  -1  -2  -1    5.26    0.28
  -1  -2  -1    4.67    0.26
   0  -2  -1  460.62    9.35
   0  -2  -1  449.78    9.34
  -1   2   1    4.94    0.27
  -1   2   1    4.79    0.22
  -1   2   1    4.85    0.29
   1  -2  -1    4.35    0.33
   1  -2  -1    4.79    0.21
   1  -2  -1    5.37    0.28
  -2   2   1  159.13    3.28
  -2   2   1  146.76    3.31
   2  -2  -1  152.20    3.26
  -3   2   1    7.04    0.44
   3  -2  -1    6.66    0.43
  -4   2   1   77.40    2.05
   4  -2  -1   71.26    1.82
  -5   2   1    3.66    0.48
   5  -2  -1    3.79    0.47
  -6   2   1    1.15    0.42
   6  -2  -1    2.33    0.49
  -7   2   1   22.34    1.12
   7  -2  -1   23.54    1.16
  -8   2   1    1.40    0.62
   8  -2  -1    2.49    0.68
   8   2   0   19.74    1.20
  -8  -2   0   21.24    1.15
   7   2   0   -0.77    0.45
  -7  -2   0   -0.62    0.40
   6   2   0   31.96    1.18
  -6  -2   0   31.49    1.14
   5   2   0    5.10    0.51
  -5  -2   0    5.25    0.48
   4   2   0    2.92    0.36
   4   2   0    2.49    0.21
  -4  -2   0    2.42    0.24
  -4  -2   0    3.22    0.35
   3   2   0  222.54    4.71
   3   2   0  217.48    4.59
   2   2   0  129.56    2.86
   2   2   0  136.29    2.90
   2   2   0  133.33    2.83
  -2  -2   0  135.43    2.83
  -2  -2   0  136.69    2.87
   1   2   0  200.80    4.17
   1   2   0  199.39    4.15
   1   2   0  200.17    4.18
  -1  -2   0  200.49    4.18
  -1  -2   0  202.71    4.15
  -1  -2   0  200.08    4.17
  -1   2   0  197.25    4.04
  -1   2   0  187.39    4.03
  -1   2   0  202.66    4.01
   1  -2   0  187.33    4.03
   1  -2   0  192.20    4.00
   1  -2   0  195.39    4.04
  -2   2   0  135.56    2.94
   2  -2   0  137.10    2.94
  -3   2   0  220.93    4.71
   3  -2   0  219.08    4.71
  -4   2   0    3.23    0.36
   4  -2   0    2.83    0.37
  -5   2   0    4.12    0.47
   5  -2   0    3.94    0.48
  -6   2   0   29.53    1.12
   6  -2   0   30.28    1.17
  -7   2   0    0.45    0.48
   7  -2   0    0.14    0.50
  -8   2   0   18.89    1.15
   8  -2   0   18.53    1.19
   8   2  -1    2.58    0.63
  -8  -2   1    2.05    0.62
   7   2  -1   22.85    1.13
  -7  -2   1   22.61    1.08
   6   2  -1    1.49    0.48
  -6  -2   1    0.83    0.42
   5   2  -1    4.13    0.48
  -5  -2   1    4.42    0.45
   4   2  -1   70.31    1.57
   4   2  -1   73.01    1.80
  -4  -2   1   73.30    1.76
   3   2  -1    6.64    0.46
   3   2  -1    7.04    0.29
  -3  -2   1    6.19    0.32
  -3  -2   1    6.96    0.40
   2   2  -1  157.52    3.30
   2   2  -1  152.87    3.32
   2   2  -1  160.17    3.38
  -2  -2   1  157.42    3.33
  -2  -2   1  158.99    3.30
   1   2  -1    5.10    0.26
   1   2  -1    4.84    0.22
  -1  -2   1    5.09    0.22
  -1  -2   1    5.00    0.26
   0   2  -1  433.83    8.86
   0  -2   1  428.20    8.86
  -1   2  -1    4.86    0.24
  -1   2  -1    5.00    0.23
  -1   2  -1    5.09    0.27
   1  -2   1    5.17    0.31
   1  -2   1    4.48    0.23
   1  -2   1    4.55    0.26
  -2   2  -1  158.81    3.32
  -2   2  -1  159.21    3.32
  -2   2  -1  161.06    3.41
   2  -2   1  159.05    3.42
  -3   2  -1    6.01    0.41
   3  -2   1    6.31    0.46
  -4   2  -1   74.20    1.82
   4  -2   1   72.51    1.82
  -5   2  -1    4.05    0.47
   5  -2   1    4.16    0.49
  -6   2  -1    1.07    0.43
   6  -2   1    1.63    0.48
  -7   2  -1   21.13    1.07
   7  -2   1   23.93    1.15
  -8   2  -1    1.57    0.66
   8  -2   1    3.67    0.68
   8   2  -2   11.62    1.06
  -8  -2   2   11.55    0.95
   7   2  -2    0.55    0.48
  -7  -2   2    0.67    0.47
   6   2  -2    1.27    0.45
  -6  -2   2    1.25    0.45
   5   2  -2    1.02    0.47
  -5  -2   2    1.10    0.35
   4   2  -2    1.70    0.33
  -4  -2   2    1.60    0.31
   3   2  -2   -0.01    0.24
   3   2  -2    0.53    0.15
  -3  -2   2    0.20    0.21
   2   2  -2    0.00    0.15
   2   2  -2   -0.12    0.13
   2   2  -2    0.16    0.21
  -2  -2   2    0.11    0.16
  -2  -2   2   -0.05    0.22
  -2  -2   2   -0.05    0.16
   1   2  -2    1.72    0.14
   1   2  -2    1.45    0.21
   1   2  -2    1.86    0.18
  -1  -2   2    1.40    0.17
  -1  -2   2    1.44    0.14
  -1  -2   2    1.34    0.21
   0   2  -2  630.44   12.74
   0   2  -2  621.62   12.74
   0  -2   2  609.81   12.74
  -1   2  -2    1.19    0.20
  -1   2  -2    1.73    0.18
  -1   2  -2    1.67    0.18
  -1   2  -2    1.74    0.18
   1  -2   2    1.47    0.22
   1  -2   2    1.71    0.19
   1  -2   2    1.22    0.17
  -2   2  -2    0.29    0.15
  -2   2  -2    0.07    0.17
   2  -2   2    0.06    0.15
   2  -2   2    0.02    0.21
  -3   2  -2    0.40    0.14
  -3   2  -2    0.25    0.21
  -3   2  -2    0.21    0.13
   3  -2   2    0.46    0.15
   3  -2   2    0.67    0.27
  -4   2  -2    1.45    0.29
   4  -2   2    1.49    0.33
  -5   2  -2    1.30    0.41
   5  -2   2    1.52    0.47
  -6   2  -2    1.59    0.45
   6  -2   2    1.95    0.48
  -7   2  -2    1.34    0.52
   7  -2   2    1.28    0.53
  -8   2  -2   10.02    0.97
   8  -2   2   11.01    1.04
   8   2  -3    1.07    0.60
  -8  -2   3    2.08    0.59
   7   2  -3    9.25    0.89
  -7  -2   3    8.18    0.75
   6   2  -3    4.72    0.58
  -6  -2   3    5.42    0.59
   5   2  -3   26.11    1.43
  -5  -2   3   26.33    0.96
   4   2  -3   14.63    0.45
   4   2  -3   15.10    0.68
   4   2  -3   13.78    0.44
  -4  -2   3   16.11    0.65
   3   2  -3  121.71    2.77
   3   2  -3  124.07    2.63
   3   2  -3  122.10    2.63
  -3  -2   3  124.73    2.73
   2   2  -3   16.53    0.48
   2   2  -3   15.83    0.48
   2   2  -3   15.60    0.48
  -2  -2   3   15.83    0.50
  -2  -2   3   16.17    0.58
   1   2  -3    9.21    0.36
   1   2  -3   10.00    0.32
   1   2  -3    9.38    0.40
   1   2  -3    9.33    0.37
  -1  -2   3    9.63    0.41
  -1  -2   3   10.19    0.34
   0   2  -3  439.96    9.15
   0   2  -3  429.08    9.15
   0   2  -3  447.43    9.10
   0  -2   3  455.00    9.16
   0  -2   3  447.19    9.10
   0  -2   3  441.36    9.15
  -1   2  -3    9.93    0.38
  -1   2  -3    9.00    0.40
  -1   2  -3    9.71    0.38
   1  -2   3   10.24    0.43
   1  -2   3   10.38    0.40
   1  -2   3    9.81    0.38
  -2   2  -3   16.62    0.56
  -2   2  -3   17.24    0.51
   2  -2   3   16.03    0.51
   2  -2   3   16.25    0.57
  -3   2  -3  126.18    2.85
  -3   2  -3  125.40    2.73
   3  -2   3  126.28    2.85
   3  -2   3  130.91    2.73
  -4   2  -3   15.89    0.67
  -4   2  -3   14.47    0.47
   4  -2   3   15.30    0.49
   4  -2   3   15.13    0.71
  -5   2  -3   25.92    1.19
  -6   2  -3    7.21    0.70
   6  -2   3    5.49    0.61
  -7   2  -3    8.89    0.83
   7  -2   3    8.12    0.77
  -8   2  -3    0.42    0.53
   8  -2   3    1.54    0.62
   8   2  -4    1.43    0.60
  -8  -2   4    1.91    0.58
   7   2  -4   -0.02    0.60
  -7  -2   4    0.26    0.43
   6   2  -4    0.27    0.45
  -6  -2   4    1.02    0.42
   5   2  -4    1.11    0.43
  -5  -2   4    0.29    0.33
   4   2  -4   38.27    0.95
   4   2  -4   37.79    0.95
   4   2  -4   41.39    1.18
  -4  -2   4   40.88    1.12
   3   2  -4   38.82    1.09
   3   2  -4   38.92    0.96
   3   2  -4   39.89    0.96
  -3  -2   4   40.74    1.10
   2   2  -4   -0.25    0.15
   2   2  -4    0.10    0.17
   2   2  -4    0.02    0.15
  -2  -2   4    0.18    0.28
  -2  -2   4    0.06    0.19
   1   2  -4  229.67    4.84
   1   2  -4  230.29    4.79
   1   2  -4  225.91    4.83
  -1  -2   4  230.62    4.85
  -1  -2   4  233.40    4.84
  -1  -2   4  231.12    4.79
   0   2  -4    1.90    0.23
   0   2  -4    2.59    0.24
   0   2  -4    2.13    0.23
   0   2  -4    1.99    0.19
   0  -2   4    2.08    0.24
   0  -2   4    2.21    0.20
   0  -2   4    2.30    0.25
  -1   2  -4  235.96    4.85
  -1   2  -4  230.23    4.94
   1  -2   4  233.03    4.87
   1  -2   4  231.15    4.87
   1  -2   4  225.17    4.84
  -2   2  -4   -0.21    0.19
   2  -2   4    0.08    0.19
   2  -2   4   -0.29    0.26
  -3   2  -4   40.75    1.10
   3  -2   4   39.79    1.11
   3  -2   4   40.32    1.01
  -4   2  -4   40.79    1.20
   4  -2   4   40.32    1.21
   4  -2   4   42.43    1.04
  -5   2  -4    0.44    0.35
  -5   2  -4    0.34    0.19
   5  -2   4    0.94    0.22
   5  -2   4    0.69    0.38
  -6   2  -4    0.87    0.42
   6  -2   4    1.30    0.46
  -7   2  -4    1.38    0.60
   7  -2   4    0.33    0.51
  -8   2  -4    1.67    0.58
   8  -2   4    1.25    0.61
   8   2  -5    1.80    0.63
  -8  -2   5    1.92    0.58
   7   2  -5   23.03    1.53
  -7  -2   5   21.22    1.08
   6   2  -5   -0.37    0.45
  -6  -2   5    0.18    0.40
   5   2  -5    0.07    0.38
  -5  -2   5    0.60    0.35
   4   2  -5   44.13    1.26
   4   2  -5   40.99    1.04
  -4  -2   5   43.60    1.21
   3   2  -5    3.02    0.30
   3   2  -5    2.68    0.34
  -3  -2   5    2.88    0.30
  -3  -2   5    2.76    0.33
   2   2  -5   56.35    1.34
  -2  -2   5   56.85    1.39
  -2  -2   5   56.63    1.34
   1   2  -5    0.27    0.15
  -1  -2   5    0.23    0.21
  -1  -2   5    0.31    0.21
  -1  -2   5    0.13    0.19
   0   2  -5  467.02    9.74
   0   2  -5  463.04    9.74
   0  -2   5  476.90    9.80
   0  -2   5  477.50    9.78
   0  -2   5  474.63    9.74
  -1   2  -5    0.24    0.19
   1  -2   5    0.31    0.22
   1  -2   5    0.44    0.22
  -2   2  -5   56.91    1.40
   2  -2   5   57.59    1.39
   2  -2   5   58.35    1.41
  -3   2  -5    2.51    0.32
   3  -2   5    3.37    0.33
   3  -2   5    2.97    0.35
  -4   2  -5   43.86    1.27
   4  -2   5   43.82    1.28
  -5   2  -5    0.49    0.34
   5  -2   5    0.38    0.38
  -6   2  -5    0.49    0.43
  -6   2  -5    0.43    0.20
   6  -2   5    0.51    0.44
  -7   2  -5   23.26    1.25
  -8   2  -5    1.52    0.59
   8  -2   5    1.95    0.65
   8   2  -6   16.67    1.17
  -8  -2   6   15.83    1.05
   7   2  -6    4.19    0.68
  -7  -2   6    4.51    0.62
   6   2  -6    4.59    0.60
  -6  -2   6    3.89    0.53
   5   2  -6   -0.01    0.37
   5   2  -6   -0.29    0.19
  -5  -2   6   -0.26    0.32
   4   2  -6    0.45    0.22
   4   2  -6   -0.09    0.31
  -4  -2   6    0.50    0.29
   3   2  -6    4.90    0.36
   3   2  -6    4.62    0.47
  -3  -2   6    4.38    0.37
  -3  -2   6    4.27    0.40
   2   2  -6    0.90    0.25
  -2  -2   6    1.02    0.25
  -2  -2   6    1.02    0.26
  -2  -2   6    1.27    0.25
   1   2  -6    7.58    0.40
  -1  -2   6    7.63    0.40
  -1  -2   6    6.90    0.59
  -1  -2   6    7.90    0.42
   0   2  -6   62.50    1.51
   0   2  -6   63.13    1.46
   0  -2   6   64.25    1.50
  -1   2  -6    7.48    0.40
   1  -2   6    7.29    0.45
   1  -2   6    7.17    0.44
  -2   2  -6    0.43    0.23
   2  -2   6    1.04    0.27
   2  -2   6    1.05    0.25
  -3   2  -6    4.54    0.43
   3  -2   6    4.80    0.49
   3  -2   6    4.69    0.38
  -4   2  -6    0.45    0.34
   4  -2   6    1.23    0.36
   4  -2   6    0.67    0.26
  -5   2  -6    0.23    0.35
   5  -2   6    0.57    0.39
   5  -2   6   -0.19    0.24
  -6   2  -6    3.75    0.55
  -6   2  -6    4.01    0.34
   6  -2   6    3.85    0.58
   6  -2   6    3.59    0.35
  -7   2  -6    5.12    0.70
   7  -2   6    4.33    0.66
  -8   2  -6   17.55    1.13
   8  -2   6   16.42    1.19
   7   2  -7   17.10    1.10
  -7  -2   7   14.99    0.96
   6   2  -7    1.06    0.49
  -6  -2   7    0.95    0.43
   5   2  -7    6.91    0.61
   5   2  -7    9.70    0.74
  -5  -2   7   10.26    0.69
   4   2  -7   59.05    1.62
   4   2  -7   57.13    1.43
  -4  -2   7   59.26    1.55
   3   2  -7    0.97    0.24
  -3  -2   7    1.29    0.30
  -3  -2   7    0.87    0.29
   2   2  -7  100.76    2.30
  -2  -2   7  100.76    2.32
  -2  -2   7  100.70    2.30
   1   2  -7   25.04    0.74
  -1  -2   7   25.79    0.78
  -1  -2   7   26.18    0.80
  -1  -2   7   26.86    0.76
   0   2  -7   65.01    1.51
   0  -2   7   64.18    1.57
  -1   2  -7   26.03    0.79
   1  -2   7   26.07    0.82
   1  -2   7   26.63    0.79
  -2   2  -7  100.20    2.28
   2  -2   7   99.87    2.29
   2  -2   7   97.34    2.28
  -3   2  -7    1.24    0.30
   3  -2   7    1.00    0.29
   3  -2   7    1.57    0.33
  -4   2  -7   56.26    1.56
   4  -2   7   56.74    1.57
   4  -2   7   56.10    1.45
  -5   2  -7    8.96    0.70
   5  -2   7   10.14    0.74
   5  -2   7    8.72    0.56
  -6   2  -7    0.94    0.30
  -6   2  -7    0.90    0.43
   6  -2   7    1.25    0.47
   6  -2   7    0.90    0.32
  -7   2  -7   15.70    1.02
   7  -2   7   16.93    1.07
   7   2  -8    2.71    0.64
  -7  -2   8    4.01    0.62
   6   2  -8    0.33    0.48
  -6  -2   8    0.20    0.41
   5   2  -8   20.94    0.95
   5   2  -8   18.77    0.69
   4   2  -8   -0.22    0.44
   4   2  -8    0.19    0.26
  -4  -2   8   -0.20    0.32
   3   2  -8    0.59    0.25
  -3  -2   8    0.62    0.30
  -3  -2   8   -0.22    0.28
  -2  -2   8    6.08    0.45
  -2  -2   8    6.32    0.48
  -2  -2   8    5.67    0.46
   1   2  -8    9.98    0.55
  -1  -2   8   10.48    0.50
  -1  -2   8   10.64    0.53
   0   2  -8   98.86    2.23
   0  -2   8   98.79    2.24
   0  -2   8   97.61    2.29
  -1   2  -8   11.07    0.50
   1  -2   8   11.19    0.56
   1  -2   8    9.97    0.51
  -2   2  -8    6.13    0.47
   2  -2   8    6.07    0.49
   2  -2   8    6.30    0.47
  -3   2  -8    0.61    0.28
   3  -2   8    0.69    0.33
   3  -2   8    0.16    0.28
  -5   2  -8   18.88    0.92
   5  -2   8   19.79    0.77
   5  -2   8   20.01    0.95
  -6   2  -8   -0.18    0.41
   6  -2   8   -0.52    0.42
   6  -2   8    0.45    0.32
  -7   2  -8    4.69    0.71
   7  -2   8    4.02    0.65
   7   2  -9   13.11    1.08
  -7  -2   9   14.55    1.37
   6   2  -9    2.20    0.55
  -6  -2   9    0.70    0.46
   5   2  -9    9.88    0.56
   5   2  -9   10.75    0.79
  -5  -2   9   10.47    0.75
   4   2  -9   21.77    0.78
   4   2  -9   21.31    0.93
  -4  -2   9   21.96    0.89
   3   2  -9   59.91    1.55
  -3  -2   9   60.19    1.61
  -3  -2   9   59.77    1.56
  -3  -2   9   60.91    1.57
  -2  -2   9    7.90    0.51
  -2  -2   9    7.82    0.54
  -2  -2   9    7.55    0.53
   1   2  -9    2.15    0.30
  -1  -2   9    2.56    0.32
  -1  -2   9    2.53    0.33
   0   2  -9  110.02    2.50
   0  -2   9  110.95    2.62
   0  -2   9  110.99    2.52
  -1   2  -9    3.07    0.33
   1  -2   9    3.28    0.35
   1  -2   9    2.45    0.34
  -2   2  -9    8.58    0.53
   2  -2   9    7.00    0.53
   2  -2   9    8.23    0.55
  -3   2  -9   58.85    1.59
   3  -2   9   58.76    1.57
   3  -2   9   59.25    1.59
  -4   2  -9   23.77    0.96
   4  -2   9   23.74    1.11
   4  -2   9   23.43    0.88
  -5   2  -9   10.51    0.76
   5  -2   9    8.88    0.62
   5  -2   9   10.13    0.77
  -6   2  -9    0.65    0.48
   6  -2   9    1.40    0.36
   6  -2   9    1.61    0.53
  -7   2  -9   15.03    0.90
  -7   2  -9   14.39    1.02
   7  -2   9   12.96    1.04
   7   2 -10    9.53    0.92
  -7  -2  10    6.45    0.74
   6   2 -10    7.45    0.87
   6   2 -10    5.31    0.51
  -6  -2  10    8.40    0.75
   5   2 -10   24.77    1.10
   5   2 -10   24.42    0.86
  -5  -2  10   26.00    1.04
   4   2 -10    9.23    0.59
   4   2 -10    9.73    0.73
  -4  -2  10    8.79    0.70
   3   2 -10    4.12    0.42
  -3  -2  10    4.62    0.45
  -3  -2  10    3.90    0.45
  -3  -2  10    4.29    0.45
   2   2 -10    5.48    0.53
  -2  -2  10    6.39    0.54
  -2  -2  10    6.65    0.52
  -2  -2  10    6.54    0.54
   1   2 -10   57.36    1.47
  -1  -2  10   56.99    1.48
  -1  -2  10   58.48    1.54
   0   2 -10   17.28    0.67
   0  -2  10   16.12    0.65
   0  -2  10   15.48    0.71
  -1   2 -10   55.78    1.47
   1  -2  10   56.34    1.54
   1  -2  10   58.88    1.48
  -2   2 -10    8.45    0.57
  -3   2 -10    5.21    0.57
   3  -2  10    4.85    0.48
   3  -2  10    4.86    0.48
  -4   2 -10    9.37    0.70
   4  -2  10    9.84    0.73
  -5   2 -10   24.66    1.06
   5  -2  10   23.22    1.06
   5  -2  10   23.46    0.94
  -6   2 -10    5.98    0.69
   6  -2  10    6.56    0.64
   6  -2  10    9.44    0.85
  -7   2 -10    8.69    0.69
  -7   2 -10    8.05    0.88
   7  -2  10    9.13    0.92
   7   2 -11    5.39    0.77
   6   2 -11   -0.06    0.50
  -6  -2  11   -0.29    0.45
   5   2 -11    1.79    0.36
   5   2 -11    1.50    0.50
  -5  -2  11    1.93    0.48
   4   2 -11    8.98    0.62
   4   2 -11    7.32    0.71
  -4  -2  11    9.42    0.71
   3   2 -11    9.33    0.61
  -3  -2  11    9.88    0.67
  -3  -2  11    9.60    0.74
  -3  -2  11    8.50    0.63
   2   2 -11   33.65    1.09
  -2  -2  11   34.87    1.13
  -2  -2  11   34.56    1.08
  -2  -2  11   35.23    1.09
   1   2 -11    1.17    0.32
  -1  -2  11    0.23    0.28
  -1  -2  11   -0.16    0.30
   0   2 -11  199.33    4.43
   0  -2  11  205.32    4.44
   0  -2  11  201.69    4.52
  -1   2 -11    0.17    0.30
   1  -2  11    0.55    0.33
  -2   2 -11   35.76    1.13
   2  -2  11   34.72    1.10
  -3   2 -11    9.82    0.67
   3  -2  11   10.42    0.70
   3  -2  11    9.91    0.66
  -4   2 -11    9.87    0.75
   4  -2  11   11.88    0.78
   4  -2  11   10.59    0.70
  -5   2 -11    1.26    0.47
   5  -2  11    2.71    0.51
   5  -2  11    1.75    0.42
  -6   2 -11    0.08    0.48
   6  -2  11    0.41    0.40
  -7   2 -11    3.60    0.53
  -7   2 -11    2.53    0.64
   7  -2  11    3.57    0.66
   6   2 -12    0.37    0.51
  -6  -2  12    0.35    0.47
   5   2 -12   -0.36    0.42
  -5  -2  12    0.27    0.42
   4   2 -12    0.88    0.39
   4   2 -12    0.12    0.39
  -4  -2  12    1.17    0.42
  -4  -2  12    0.27    0.39
   3   2 -12   18.01    0.88
  -3  -2  12   16.40    0.95
  -3  -2  12   16.40    0.81
  -3  -2  12   16.18    0.82
   2   2 -12   -0.39    0.30
  -2  -2  12   -0.37    0.27
  -2  -2  12    0.30    0.41
   1   2 -12   29.74    1.01
  -1  -2  12   31.08    1.00
  -1  -2  12   30.79    1.11
   0   2 -12    7.54    0.58
   0  -2  12    7.39    0.63
   0  -2  12    7.63    0.56
  -1   2 -12   30.03    1.04
   1  -2  12   32.80    1.03
   1  -2  12   32.87    1.14
  -2   2 -12    0.54    0.38
   2  -2  12    0.61    0.37
   2  -2  12    1.09    0.35
  -3   2 -12   16.39    0.83
   3  -2  12   15.83    0.82
   3  -2  12   15.98    0.79
  -4   2 -12    0.52    0.41
   4  -2  12    0.19    0.37
   4  -2  12    1.25    0.42
  -5   2 -12   -0.32    0.43
   5  -2  12   -0.24    0.41
   5  -2  12   -0.34    0.37
  -6   2 -12   -0.67    0.46
   6  -2  12   -0.36    0.46
   6  -2  12    0.12    0.43
   6   2 -13    3.64    0.67
   5   2 -13    3.61    0.48
   5   2 -13    3.26    0.60
  -5  -2  13    3.15    0.57
   4   2 -13   34.98    1.19
   4   2 -13   37.43    1.29
  -4  -2  13   33.14    1.24
  -4  -2  13   35.04    1.25
   3   2 -13    5.91    0.59
   3   2 -13    4.25    0.52
  -3  -2  13    5.55    0.57
  -3  -2  13    4.93    0.53
  -3  -2  13    5.52    0.56
   2   2 -13   36.72    1.20
  -2  -2  13   37.06    1.26
   1   2 -13    0.42    0.35
  -1  -2  13    0.20    0.37
  -1  -2  13    0.77    0.32
   0   2 -13   14.15    0.74
   0  -2  13   14.37    0.70
   0  -2  13   14.49    0.80
  -1   2 -13    0.56    0.41
   1  -2  13    1.22    0.33
   1  -2  13    1.40    0.41
  -2   2 -13   38.22    1.25
   2  -2  13   37.24    1.29
   2  -2  13   38.23    1.22
  -3   2 -13    5.70    0.57
   3  -2  13    4.97    0.57
   3  -2  13    6.01    0.55
  -4   2 -13   35.43    1.31
   4  -2  13   35.92    1.28
   4  -2  13   34.30    1.27
  -5   2 -13    3.20    0.59
   5  -2  13    3.73    0.55
   5  -2  13    2.82    0.54
  -6   2 -13    1.84    0.55
   6  -2  13    4.24    0.63
   6  -2  13    3.02    0.60
   5   2 -14    5.25    0.73
   5   2 -14    6.24    0.60
  -5  -2  14    5.96    0.66
   4   2 -14    0.10    0.44
   4   2 -14    0.06    0.43
   4   2 -14   -0.20    0.36
  -4  -2  14    0.31    0.44
   3   2 -14    0.43    0.40
   3   2 -14    0.25    0.38
  -3  -2  14    0.56    0.41
  -3  -2  14    0.27    0.37
   2   2 -14    7.52    0.66
  -2  -2  14    6.18    0.61
  -2  -2  14    5.82    0.60
   1   2 -14   -0.19    0.34
  -1  -2  14   -0.49    0.35
   0   2 -14    9.21    0.68
   0  -2  14    7.39    0.71
   0  -2  14    9.55    0.59
  -1   2 -14   -0.39    0.33
   1  -2  14   -0.10    0.36
   1  -2  14    0.53    0.34
  -2   2 -14    5.74    0.57
   2  -2  14    6.45    0.63
   2  -2  14    7.37    0.61
  -3   2 -14    1.15    0.44
   3  -2  14    0.59    0.43
   3  -2  14    0.46    0.36
  -4   2 -14    0.75    0.46
   4  -2  14    0.71    0.42
   4  -2  14    0.34    0.43
  -5   2 -14    5.36    0.68
   5  -2  14    6.06    0.77
   5   2 -15    8.55    0.84
   5   2 -15    6.02    0.62
  -5  -2  15    9.51    1.11
   4   2 -15    8.76    0.76
   4   2 -15    8.38    0.75
   4   2 -15    8.50    0.75
  -4  -2  15    8.19    0.82
   3   2 -15   11.60    0.82
   3   2 -15   13.22    0.87
  -3  -2  15   12.12    0.80
  -3  -2  15   12.29    0.88
   2   2 -15    3.19    0.51
  -2  -2  15    3.15    0.55
  -2  -2  15    2.73    0.45
   1   2 -15    0.28    0.38
  -1  -2  15   -0.38    0.37
  -1  -2  15    0.07    0.32
   0   2 -15   44.11    1.40
   0  -2  15   44.13    1.32
   0  -2  15   43.06    1.48
  -1   2 -15   -0.50    0.34
   1  -2  15   -0.19    0.31
   1  -2  15    0.23    0.40
  -2   2 -15    2.76    0.48
   2  -2  15    2.55    0.41
   2  -2  15    1.58    0.48
  -3   2 -15   12.22    0.86
   3  -2  15   13.08    0.91
   3  -2  15   13.28    0.80
  -4   2 -15    8.16    0.76
   4  -2  15    7.91    0.75
   4  -2  15    8.50    0.84
  -5   2 -15    7.21    0.76
   5  -2  15    7.33    0.75
   5  -2  15    7.29    0.71
   4   2 -16    8.73    0.83
   4   2 -16    9.40    0.81
   3   2 -16    2.38    0.53
   3   2 -16    2.65    0.53
  -3  -2  16    2.90    0.51
  -3  -2  16    2.30    0.55
   2   2 -16    0.36    0.42
  -2  -2  16    0.41    0.39
  -2  -2  16    1.65    0.50
   1   2 -16   20.08    0.95
  -1  -2  16   19.15    1.04
  -1  -2  16   18.76    0.87
   0   2 -16    1.55    0.45
   0  -2  16    1.42    0.38
   0  -2  16    1.25    0.48
  -1   2 -16   18.48    0.94
   1  -2  16   19.61    1.15
   1  -2  16   17.70    0.85
  -2   2 -16    0.51    0.41
   2  -2  16   -0.51    0.44
   2  -2  16    0.58    0.36
  -3   2 -16    2.80    0.69
   3  -2  16    3.56    0.61
   3  -2  16    2.49    0.46
  -4   2 -16    9.60    0.90
   4  -2  16   10.58    0.93
   4  -2  16   11.47    0.82
   3   2 -17    5.40    0.60
   3   2 -17    5.06    0.65
   3   2 -17    3.89    0.59
  -3  -2  17    5.70    0.68
  -3  -2  17    2.84    0.53
   2   2 -17   16.65    0.95
   2   2 -17   14.74    1.00
  -2  -2  17   15.25    1.01
  -2  -2  17   13.87    0.83
   1   2 -17    0.35    0.45
  -1  -2  17    0.16    0.38
  -1  -2  17    0.46    0.49
   0   2 -17   42.12    1.43
   0  -2  17   40.71    1.32
   0  -2  17   43.15    1.55
  -1   2 -17    0.34    0.42
   1  -2  17    0.43    0.46
   1  -2  17    0.09    0.37
   2  -2  17   14.16    0.80
   2  -2  17   14.92    1.02
  -3   2 -17    5.16    0.65
   3  -2  17    5.26    0.70
   3  -2  17    3.44    0.50
   2   2 -18    2.75    0.63
  -2  -2  18    2.23    0.61
  -2  -2  18    1.78    0.47
   1   2 -18    0.31    0.47
  -1  -2  18    0.51    0.53
  -1  -2  18    0.16    0.37
   0   2 -18    0.14    0.59
   0  -2  18   -0.57    0.48
   0  -2  18    0.01    0.36
  -1   2 -18    1.37    0.49
   1  -2  18    1.60    0.55
  -2   2 -18    2.70    0.55
   2  -2  18    2.49    0.64
   2  -2  18    2.51    0.49
   1   2 -19    0.59    0.49
  -1  -2  19    0.66    0.55
  -1  -2  19    1.01    0.39
   0   2 -19   17.87    1.04
   0  -2  19   19.78    0.90
   0  -2  19   17.20    1.16
  -1   2 -19   -0.39    0.45
   1  -2  19    0.07    0.51
   1  -2  19   -0.36    0.33
   0   3  19   -0.12    0.46
   0  -3 -19   -0.05    0.52
   2   3  18   18.94    1.10
  -2  -3 -18   16.73    1.06
   1   3  18    3.96    0.63
  -1  -3 -18    4.02    0.69
   0   3  18    0.33    0.46
   0  -3 -18    0.26    0.51
  -1   3  18    5.70    0.70
   1  -3 -18    4.42    0.72
  -2   3  18   19.00    1.12
   2  -3 -18   19.45    1.19
   3   3  17    2.79    0.62
  -3  -3 -17    3.40    0.60
   2   3  17    1.74    0.52
  -2  -3 -17    1.88    0.53
   1   3  17   22.06    1.14
  -1  -3 -17   23.68    1.17
   0   3  17   -0.65    0.41
   0  -3 -17   -0.15    0.48
  -1   3  17   24.40    1.16
   1  -3 -17   21.43    1.20
  -2   3  17    2.71    0.57
   2  -3 -17    2.52    0.63
  -3   3  17    3.18    0.59
   3  -3 -17    2.94    0.67
   4   3  16   19.73    0.80
   4   3  16   19.58    1.11
  -4  -3 -16   20.27    1.13
   3   3  16   -0.44    0.40
  -3  -3 -16    0.92    0.51
   2   3  16    0.11    0.42
  -2  -3 -16    0.14    0.44
  -1  -3 -16   14.53    0.97
   0   3  16   -0.02    0.40
   0  -3 -16   -0.41    0.44
  -1   3  16   16.24    0.98
   1  -3 -16   16.11    1.02
  -2   3  16   -0.35    0.42
   2  -3 -16   -0.29    0.61
  -3   3  16    0.64    0.44
   3  -3 -16    0.30    0.55
   3  -3 -16    0.18    0.40
  -4   3  16   19.91    1.23
  -4   3  16   19.87    1.00
   4  -3 -16   18.30    1.23
   4  -3 -16   19.87    0.89
   5   3  15    1.44    0.36
   5   3  15    0.23    0.48
  -5  -3 -15    0.65    0.51
   4   3  15   18.35    0.76
   4   3  15   16.39    0.99
  -4  -3 -15   18.90    1.07
   3   3  15    2.26    0.33
  -3  -3 -15    2.35    0.58
   2   3  15   13.05    0.88
  -2  -3 -15   13.73    0.87
   1   3  15    8.78    0.75
  -1  -3 -15    8.77    0.81
   0   3  15    0.44    0.42
   0  -3 -15   -0.04    0.42
  -1   3  15    7.99    0.77
   1  -3 -15    9.28    0.85
  -2   3  15   13.69    0.86
   2  -3 -15   13.77    0.97
  -3   3  15    2.36    0.51
  -3   3  15    2.08    0.59
   3  -3 -15    1.84    0.38
   3  -3 -15    2.76    0.65
  -4   3  15   19.41    1.21
  -4   3  15   17.76    0.93
   4  -3 -15   19.10    0.88
  -5   3  15    1.53    0.44
  -5   3  15    1.01    0.62
   5  -3 -15    1.90    0.48
   5  -3 -15    0.85    0.39
   5   3  14    0.70    0.46
   5   3  14    0.77    0.37
  -5  -3 -14    0.00    0.47
   4   3  14    1.71    0.49
  -4  -3 -14    1.84    0.51
   3   3  14   40.44    1.42
   3   3  14   38.96    1.13
  -3  -3 -14   41.90    1.43
   2   3  14    0.99    0.43
  -2  -3 -14    1.08    0.43
   1   3  14    3.42    0.52
  -1  -3 -14    5.13    0.63
   0   3  14   -0.15    0.36
   0  -3 -14   -0.05    0.42
  -1   3  14    4.11    0.52
   1  -3 -14    3.73    0.55
  -2   3  14    0.93    0.43
   2  -3 -14    1.68    0.33
   2  -3 -14    1.60    0.50
  -3   3  14   40.46    1.48
  -3   3  14   39.24    1.32
   3  -3 -14   39.49    1.49
   3  -3 -14   39.93    1.19
  -4   3  14    2.34    0.61
  -4   3  14    0.58    0.39
   4  -3 -14    1.11    0.41
  -5   3  14    0.45    0.34
  -5   3  14    0.49    0.59
   5  -3 -14    0.26    0.41
   5  -3 -14    0.65    0.35
   6   3  13    6.14    0.67
   6   3  13    5.66    0.62
  -6  -3 -13    6.07    0.75
   5   3  13   -0.12    0.40
   5   3  13   -0.42    0.34
  -5  -3 -13   -0.33    0.41
   4   3  13    0.30    0.31
   4   3  13    0.04    0.39
  -4  -3 -13    0.21    0.40
   3   3  13   35.88    1.26
   3   3  13   33.52    1.01
  -3  -3 -13   34.98    1.27
   2   3  13    0.12    0.20
   2   3  13   -0.24    0.35
  -2  -3 -13    0.22    0.39
   1   3  13    0.02    0.37
  -1  -3 -13    0.41    0.38
   0   3  13   -0.19    0.33
   0  -3 -13    0.05    0.41
  -1   3  13    0.27    0.36
   1  -3 -13    0.23    0.41
  -2   3  13   -0.15    0.46
  -2   3  13    0.09    0.35
   2  -3 -13    0.30    0.43
   2  -3 -13    0.71    0.28
  -3   3  13   35.31    1.19
  -3   3  13   35.19    1.34
   3  -3 -13   34.29    1.07
  -4   3  13   -0.49    0.34
  -4   3  13   -0.05    0.49
   4  -3 -13   -0.24    0.32
  -5   3  13    0.47    0.54
   5  -3 -13    0.82    0.42
  -6   3  13    6.27    0.83
   6  -3 -13    7.91    1.12
   6   3  12   38.95    1.37
   6   3  12   37.47    1.34
  -6  -3 -12   40.24    1.54
   5   3  12    3.91    0.49
   5   3  12    3.25    0.53
  -5  -3 -12    3.49    0.57
   4   3  12   14.58    0.71
   4   3  12   14.10    0.85
  -4  -3 -12   14.34    0.87
   3   3  12    2.18    0.44
   3   3  12    2.10    0.33
  -3  -3 -12    2.02    0.45
   2   3  12   28.24    1.08
   2   3  12   26.27    0.80
  -2  -3 -12   26.94    1.05
   1   3  12    9.22    0.68
  -1  -3 -12    9.92    0.70
   0   3  12    0.06    0.34
   0  -3 -12    0.22    0.37
  -1   3  12    9.09    0.67
   1  -3 -12    8.87    0.73
  -2   3  12   27.50    1.10
   2  -3 -12   26.06    0.83
   2  -3 -12   27.02    1.11
  -3   3  12    1.24    0.39
  -3   3  12    1.27    0.49
   3  -3 -12    1.88    0.36
  -4   3  12   14.65    0.71
  -4   3  12   13.09    0.93
   4  -3 -12   11.88    0.87
  -5   3  12    3.83    0.69
  -5   3  12    3.66    0.42
   5  -3 -12    3.57    0.40
   5  -3 -12    2.90    0.50
  -6   3  12   38.31    1.57
   6  -3 -12   38.20    1.40
   6   3  11   -0.07    0.41
   6   3  11   -0.01    0.40
  -6  -3 -11   -0.10    0.46
   5   3  11    5.27    0.53
   5   3  11    5.28    0.56
  -5  -3 -11    6.63    0.68
   4   3  11    1.44    0.43
   4   3  11    1.92    0.39
  -4  -3 -11    2.58    0.49
   3   3  11   -0.04    0.37
   3   3  11    0.56    0.27
  -3  -3 -11    0.27    0.34
   2   3  11    4.77    0.51
   2   3  11    3.89    0.39
  -2  -3 -11    4.48    0.51
  -1  -3 -11   15.09    0.88
   0   3  11    0.04    0.33
   0  -3 -11    0.06    0.33
  -1   3  11   15.22    0.76
   1  -3 -11   16.24    0.81
  -2   3  11    4.03    0.45
  -2   3  11    4.68    0.67
   2  -3 -11    4.08    0.35
  -3   3  11   -0.44    0.30
  -3   3  11    0.65    0.42
   3  -3 -11   -0.03    0.30
  -4   3  11    2.46    0.54
  -4   3  11    1.52    0.36
   4  -3 -11    1.23    0.36
  -5   3  11    5.68    0.49
  -5   3  11    5.26    0.66
   5  -3 -11    5.49    0.49
   5  -3 -11    5.66    0.57
  -6   3  11   -0.16    0.51
   6  -3 -11   -0.14    0.45
   7   3  10    0.46    0.39
   7   3  10   -0.48    0.46
  -7  -3 -10    0.28    0.54
   6   3  10    5.93    0.61
  -6  -3 -10    3.71    0.60
   5   3  10   -0.19    0.35
   5   3  10   -0.06    0.35
  -5  -3 -10    0.20    0.40
   4   3  10   51.70    1.40
   4   3  10   48.48    1.48
  -4  -3 -10   50.60    1.54
   3   3  10   14.45    0.63
  -3  -3 -10   14.16    0.76
   2   3  10   14.75    0.56
   2   3  10   14.84    0.76
  -2  -3 -10   14.37    0.73
   1   3  10   33.71    1.09
  -1  -3 -10   33.74    1.10
   0   3  10   -0.45    0.27
   0  -3 -10   -0.24    0.29
  -1   3  10   32.25    1.05
  -1   3  10   30.57    1.08
   1  -3 -10   33.89    1.10
  -2   3  10   13.23    0.67
  -2   3  10   14.02    0.78
   2  -3 -10   13.26    0.56
  -3   3  10   15.28    0.84
  -3   3  10   15.20    0.69
   3  -3 -10   13.83    0.65
  -4   3  10   49.76    1.56
  -4   3  10   50.79    1.34
   4  -3 -10   49.81    1.42
  -5   3  10    0.36    0.26
  -5   3  10   -0.23    0.46
   5  -3 -10    0.20    0.37
   5  -3 -10    0.13    0.26
   6  -3 -10    4.83    0.62
  -7   3  10   -0.08    0.59
   7  -3 -10    0.22    0.50
   7   3   9    5.98    0.69
   7   3   9    7.30    0.60
  -7  -3  -9    4.49    0.70
   6   3   9    4.55    0.49
   6   3   9    4.55    0.57
   5   3   9   12.02    0.74
   5   3   9   11.33    0.69
  -5  -3  -9   10.43    0.78
   4   3   9   12.61    0.68
   4   3   9   12.36    0.69
  -4  -3  -9   13.04    0.76
   3   3   9    1.20    0.37
   3   3   9    1.03    0.28
   2   3   9   14.68    0.54
   2   3   9   14.68    0.69
  -2  -3  -9   14.36    0.70
   1   3   9    1.69    0.34
  -1  -3  -9    1.20    0.33
   0   3   9   -0.09    0.28
   0  -3  -9   -0.03    0.27
  -1   3   9    1.34    0.36
  -1   3   9    0.85    0.29
   1  -3  -9    1.18    0.35
  -2   3   9   13.90    0.64
  -2   3   9   15.01    0.74
   2  -3  -9   14.63    0.64
  -3   3   9    0.93    0.31
  -3   3   9    0.61    0.39
   3  -3  -9    1.20    0.31
  -4   3   9   12.46    0.81
  -4   3   9   12.93    0.60
   4  -3  -9   14.02    0.70
  -5   3   9    9.91    0.86
   5  -3  -9   10.92    0.73
  -6   3   9    4.79    0.69
   6  -3  -9    6.61    0.67
  -7   3   9    6.72    0.83
   7  -3  -9    5.13    0.71
   7   3   8    0.80    0.91
   7   3   8    1.37    0.35
  -7  -3  -8    1.33    0.57
   6   3   8   31.06    1.18
  -6  -3  -8   29.95    1.23
   5   3   8    7.11    0.59
   5   3   8    7.72    0.77
  -5  -3  -8    9.17    0.71
   4   3   8    6.06    0.58
   4   3   8    7.03    0.57
  -4  -3  -8    6.88    0.62
   3   3   8    4.17    0.38
   3   3   8    3.69    0.42
  -3  -3  -8    3.13    0.42
   2   3   8    6.54    0.39
   2   3   8    5.79    0.49
  -2  -3  -8    5.94    0.50
   1   3   8   51.72    1.40
  -1  -3  -8   54.69    1.41
   0   3   8    0.19    0.26
   0  -3  -8   -0.02    0.25
  -1   3   8   52.81    1.37
  -1   3   8   53.63    1.42
  -2   3   8    7.81    0.49
  -2   3   8    7.19    0.57
   2  -3  -8    6.29    0.40
  -3   3   8    3.83    0.48
  -3   3   8    3.58    0.36
   3  -3  -8    2.72    0.34
  -4   3   8    5.29    0.55
  -4   3   8    7.23    0.46
   4  -3  -8    5.92    0.56
  -5   3   8    7.81    0.76
   5  -3  -8    6.68    0.67
  -6   3   8   27.79    1.25
   6  -3  -8   31.61    1.21
  -7   3   8    0.90    0.56
   7  -3  -8    1.61    0.55
   7   3   7    3.36    0.40
   7   3   7    2.07    0.61
  -7  -3  -7    2.93    0.58
   6   3   7   12.53    0.65
   6   3   7   11.27    0.82
  -6  -3  -7   12.55    0.84
   5   3   7    1.42    0.34
  -5  -3  -7    1.38    0.40
   4   3   7    7.79    0.58
   4   3   7    7.60    0.58
   3   3   7   50.50    1.36
   3   3   7   50.72    1.29
  -3  -3  -7   50.52    1.39
   2   3   7    2.45    0.26
   2   3   7    2.93    0.36
  -2  -3  -7    2.42    0.35
   1   3   7   13.94    0.59
  -1  -3  -7   13.48    0.60
   0   3   7    0.06    0.24
   0  -3  -7    0.15    0.24
  -1   3   7   13.81    0.55
  -1   3   7   13.21    0.61
  -2   3   7    2.26    0.29
  -2   3   7    2.56    0.37
   2  -3  -7    2.44    0.26
  -3   3   7   51.47    1.43
   3  -3  -7   50.42    1.30
  -4   3   7    8.15    0.66
  -4   3   7    7.24    0.41
   4  -3  -7    7.91    0.59
  -5   3   7    1.54    0.44
   5  -3  -7    1.43    0.41
  -6   3   7   11.44    0.88
   6  -3  -7   12.04    0.88
  -7   3   7    3.45    0.66
   7  -3  -7    4.07    0.70
   8   3   6   11.31    1.02
  -8  -3  -6   12.58    1.01
   7   3   6    2.12    0.54
   7   3   6    2.74    0.36
  -7  -3  -6    2.48    0.58
   6   3   6   80.72    2.16
   6   3   6   78.70    1.96
  -6  -3  -6   81.82    2.21
   5   3   6    1.94    0.35
   5   3   6    1.93    0.42
  -5  -3  -6    1.41    0.41
   4   3   6   27.04    0.92
   4   3   6   27.23    0.89
  -4  -3  -6   27.13    0.96
   3   3   6   88.65    2.06
   3   3   6   89.38    2.11
  -3  -3  -6   91.29    2.16
   2   3   6   23.68    0.67
   2   3   6   23.99    0.78
  -2  -3  -6   23.37    0.77
   1   3   6   39.62    1.09
  -1  -3  -6   42.85    1.11
   0   3   6    0.16    0.23
   0  -3  -6    0.07    0.23
  -1   3   6   42.33    1.16
  -2   3   6   24.09    0.80
  -2   3   6   23.74    0.71
   2  -3  -6   23.81    0.68
  -3   3   6   90.09    2.01
  -3   3   6   89.69    2.17
   3  -3  -6   90.04    2.08
  -4   3   6   25.83    0.95
  -4   3   6   25.19    0.68
   4  -3  -6   22.52    0.65
   4  -3  -6   26.67    0.89
  -5   3   6    1.65    0.42
   5  -3  -6    1.79    0.47
  -6   3   6   73.30    2.11
   6  -3  -6   77.10    2.09
  -7   3   6    2.05    0.56
  -8   3   6   13.09    1.07
   8  -3  -6   14.79    1.11
   8   3   5    0.65    0.55
  -8  -3  -5    0.39    0.55
   7   3   5    4.38    0.44
   7   3   5    4.18    0.62
  -7  -3  -5    4.06    0.97
   6   3   5    3.64    0.54
   6   3   5    2.73    0.35
  -6  -3  -5    3.18    0.50
   5   3   5    2.14    0.33
   5   3   5    2.99    0.45
  -5  -3  -5    2.10    0.43
   4   3   5    0.85    0.29
   4   3   5    0.55    0.30
  -4  -3  -5    1.06    0.33
   3   3   5    7.36    0.45
   3   3   5    7.66    0.46
  -3  -3  -5    6.73    0.47
   2   3   5   40.32    0.99
   2   3   5   41.93    1.08
  -2  -3  -5   40.14    1.08
  -2  -3  -5   39.03    0.98
   1   3   5  181.55   11.73
  -1  -3  -5  190.85   12.33
   0   3   5   -0.18    0.21
   0   3   5    0.30    0.23
   0  -3  -5    0.13    0.22
  -1   3   5  185.59    3.96
  -2   3   5   40.56    1.01
  -2   3   5   42.07    1.11
   2  -3  -5   39.69    1.00
  -3   3   5    6.75    0.50
  -3   3   5    6.39    0.33
   3  -3  -5    5.82    0.30
   3  -3  -5    7.44    0.44
  -4   3   5    0.46    0.33
   4  -3  -5    1.14    0.33
  -5   3   5    2.21    0.46
  -6   3   5    2.42    0.53
   6  -3  -5    3.83    0.57
   7  -3  -5    4.06    0.67
  -8   3   5    1.39    0.60
   8  -3  -5    1.47    0.64
   8   3   4    6.63    0.78
  -8  -3  -4    5.98    0.77
   7   3   4    2.65    0.59
  -7  -3  -4    2.20    0.56
   6   3   4   13.70    0.86
   6   3   4   14.05    0.58
  -6  -3  -4   13.75    0.82
   5   3   4    2.86    0.33
   5   3   4    3.47    0.45
  -5  -3  -4    2.47    0.46
   4   3   4   53.02    1.42
   4   3   4   53.85    1.36
  -4  -3  -4   55.88    1.46
   3   3   4   -0.14    0.22
   3   3   4   -0.13    0.21
  -3  -3  -4    0.15    0.23
   2   3   4    8.82    0.45
   2   3   4    8.36    0.39
  -2  -3  -4    7.83    0.36
  -2  -3  -4    8.83    0.45
   1   3   4  125.21    2.70
  -1  -3  -4  120.86    2.69
   0   3   4   -0.18    0.21
   0   3   4   -0.17    0.20
   0  -3  -4    0.05    0.21
  -1   3   4  119.74    2.58
  -1   3   4  122.25    2.62
   1  -3  -4  118.73    2.50
   1  -3  -4  116.07    2.57
   1  -3  -4  117.78    2.50
  -2   3   4    8.56    0.37
  -2   3   4    8.35    0.48
   2  -3  -4    8.27    0.38
   2  -3  -4    7.95    0.34
  -3   3   4    0.13    0.16
  -3   3   4    0.16    0.25
   3  -3  -4    0.32    0.23
  -4   3   4   53.65    1.46
   4  -3  -4   51.86    1.40
  -5   3   4    2.64    0.45
   5  -3  -4    3.14    0.53
  -6   3   4   14.95    0.90
   6  -3  -4   14.25    0.89
  -7   3   4    3.25    0.69
   7  -3  -4    2.91    0.62
  -8   3   4    7.70    0.90
   8  -3  -4    6.27    0.80
   8   3   3    0.90    0.59
  -8  -3  -3    1.02    0.52
   7   3   3    3.65    0.61
  -7  -3  -3    4.03    0.61
   6   3   3    4.22    0.53
   6   3   3    4.61    0.46
  -6  -3  -3    4.20    0.51
   5   3   3    2.35    0.30
   5   3   3    3.24    0.44
  -5  -3  -3    2.02    0.40
   4   3   3  104.77    2.46
  -4  -3  -3  107.41    2.49
   3   3   3   13.64    0.56
   3   3   3   13.79    0.53
  -3  -3  -3   14.35    0.56
   2   3   3   50.55    1.22
   2   3   3   49.53    1.18
  -2  -3  -3   51.32    1.18
  -2  -3  -3   50.33    1.24
   1   3   3    6.74    0.37
   1   3   3    7.15    0.28
   1   3   3    6.85    0.37
  -1  -3  -3    7.18    0.27
  -1  -3  -3    7.05    0.42
  -1  -3  -3    6.53    0.38
   0   3   3   -0.12    0.20
   0   3   3    0.24    0.18
   0  -3  -3    0.34    0.18
   0  -3  -3    0.08    0.17
  -1   3   3    6.83    0.41
  -1   3   3    6.59    0.34
  -1   3   3    7.11    0.28
   1  -3  -3    6.47    0.31
   1  -3  -3    6.61    0.27
  -2   3   3   48.68    1.44
  -2   3   3   48.37    1.08
   2  -3  -3   47.68    1.12
   2  -3  -3   44.14    1.14
  -3   3   3   13.90    0.60
   3  -3  -3   13.63    0.54
  -4   3   3  104.72    2.50
   4  -3  -3  106.81    2.47
  -5   3   3    1.91    0.43
   5  -3  -3    2.11    0.43
  -6   3   3    3.62    0.55
   6  -3  -3    3.79    0.56
  -7   3   3    5.56    0.72
   7  -3  -3    4.72    0.66
  -8   3   3    0.26    0.54
   8  -3  -3    1.00    0.60
   8   3   2   22.89    1.23
  -8  -3  -2   22.41    1.18
   7   3   2    0.16    0.46
  -7  -3  -2    0.73    0.44
   6   3   2   24.68    1.06
  -6  -3  -2   24.92    1.03
   5   3   2    7.46    0.63
   5   3   2    5.54    0.40
  -5  -3  -2    5.70    0.57
   4   3   2    8.56    0.55
   4   3   2    8.59    0.43
  -4  -3  -2    9.04    0.52
   3   3   2    0.78    0.20
   3   3   2    1.25    0.26
  -3  -3  -2    0.83    0.23
   2   3   2  157.34    3.38
   2   3   2  161.19    3.38
   2   3   2  162.76    3.39
  -2  -3  -2  159.56    3.40
  -2  -3  -2  155.51    3.38
  -2  -3  -2  155.55    3.38
   1   3   2  108.26    2.33
   1   3   2  109.64    2.29
   1   3   2  109.69    2.29
   1   3   2  106.69    2.35
  -1  -3  -2  106.47    2.34
  -1  -3  -2  109.71    2.34
   0   3   2    0.07    0.18
   0   3   2    0.21    0.17
   0  -3  -2    0.16    0.16
  -1   3   2  108.35    2.30
  -1   3   2  104.47    2.25
  -1   3   2  103.59    2.23
   1  -3  -2  105.27    2.25
   1  -3  -2  106.77    2.24
   1  -3  -2  104.35    2.29
  -2   3   2  166.37    3.47
  -2   3   2  159.12    3.35
   2  -3  -2  158.46    3.42
   2  -3  -2  157.66    3.35
  -3   3   2    1.11    0.26
   3  -3  -2    0.69    0.25
  -4   3   2    8.24    0.56
   4  -3  -2    9.22    0.57
   5  -3  -2    6.54    0.65
  -6   3   2   25.89    1.08
   6  -3  -2   24.27    1.07
  -7   3   2    0.03    0.47
   7  -3  -2    0.39    0.51
  -8   3   2   20.26    1.21
   8  -3  -2   24.23    1.29
   8   3   1    8.80    0.86
  -8  -3  -1    6.29    0.76
   7   3   1    0.42    0.48
  -7  -3  -1   -0.16    0.41
   6   3   1    7.95    0.67
  -6  -3  -1    9.43    0.70
   5   3   1    7.33    0.40
   5   3   1    7.59    0.65
  -5  -3  -1    8.45    0.61
   4   3   1   12.67    0.48
   4   3   1   14.29    0.66
  -4  -3  -1   14.67    0.62
   3   3   1   53.76    1.31
   3   3   1   52.45    1.22
  -3  -3  -1   50.57    1.22
  -3  -3  -1   50.00    1.30
   2   3   1   20.82    0.63
   2   3   1   21.27    0.61
   2   3   1   20.85    0.60
  -2  -3  -1   20.67    0.58
  -2  -3  -1   21.04    0.61
   1   3   1    2.97    0.26
   1   3   1    3.28    0.26
   1   3   1    3.10    0.24
  -1  -3  -1    2.67    0.26
  -1  -3  -1    3.20    0.27
  -1  -3  -1    2.64    0.27
   0   3   1   -0.07    0.13
   0   3   1    0.08    0.15
   0   3   1   -0.06    0.17
   0  -3  -1    0.03    0.17
   0  -3  -1   -0.07    0.12
   0  -3  -1    0.21    0.14
  -1   3   1    2.64    0.25
  -1   3   1    2.67    0.26
  -1   3   1    3.08    0.29
   1  -3  -1    3.56    0.26
   1  -3  -1    2.81    0.23
   1  -3  -1    2.78    0.27
  -2   3   1   21.77    0.52
  -2   3   1   21.03    0.64
   2  -3  -1   20.18    0.51
  -3   3   1   49.42    1.26
   3  -3  -1   49.24    1.25
  -4   3   1   14.18    0.65
   4  -3  -1   14.51    0.66
   5  -3  -1    8.04    0.68
  -6   3   1    7.20    0.74
   6  -3  -1    8.73    0.82
  -7   3   1   -0.20    0.47
   7  -3  -1    0.33    0.49
  -8   3   1    7.08    0.84
   8  -3  -1    7.51    0.83
   8   3   0    1.50    0.61
  -8  -3   0    2.41    0.61
   7   3   0    1.39    0.53
  -7  -3   0    1.46    0.50
   6   3   0   97.16    2.56
  -6  -3   0  106.21    2.56
   5   3   0   -0.09    0.20
   5   3   0   -0.60    0.33
  -5  -3   0    0.07    0.31
  -5  -3   0   -0.07    0.17
   4   3   0  131.66    2.96
   4   3   0  131.20    2.79
  -4  -3   0  122.47    2.79
  -4  -3   0  133.18    2.93
   3   3   0  163.49    3.45
   3   3   0  161.37    3.54
  -3  -3   0  161.14    3.45
  -3  -3   0  162.78    3.51
   2   3   0    0.06    0.17
   2   3   0    0.28    0.18
   2   3   0    0.28    0.21
  -2  -3   0    0.53    0.17
  -2  -3   0    0.23    0.16
   1   3   0   62.82    1.38
   1   3   0   61.04    1.33
  -1  -3   0   62.51    1.41
  -1  -3   0   60.09    1.33
  -1  -3   0   61.82    1.37
   0   3   0   -0.12    0.15
   0   3   0    0.08    0.12
   0   3   0   -0.04    0.15
   0  -3   0   -0.12    0.11
   0  -3   0   -0.05    0.15
   0  -3   0    0.12    0.16
  -1   3   0   63.67    1.35
  -1   3   0   60.77    1.36
   1  -3   0   60.85    1.36
   1  -3   0   59.50    1.34
  -2   3   0    0.23    0.12
  -2   3   0    0.46    0.19
   2  -3   0    0.43    0.11
   2  -3   0    0.28    0.23
  -3   3   0  161.73    3.56
   3  -3   0  163.48    3.55
  -4   3   0  136.39    3.03
   4  -3   0  127.38    3.00
  -5   3   0    0.25    0.55
   5  -3   0    0.92    0.41
  -6   3   0  103.67    2.70
   6  -3   0  108.75    2.70
  -7   3   0    1.48    0.53
   7  -3   0    1.39    0.55
  -8   3   0    2.00    0.63
   8  -3   0    1.83    0.62
   8   3  -1    9.08    0.90
  -8  -3   1    9.69    0.90
   7   3  -1   -0.25    0.47
  -7  -3   1    0.21    0.45
   6   3  -1    7.47    0.74
  -6  -3   1    7.11    0.68
   5   3  -1    7.11    0.70
   5   3  -1    7.06    0.35
  -5  -3   1    8.76    0.60
  -5  -3   1    6.64    0.32
   4   3  -1   13.07    0.65
   4   3  -1   13.58    0.46
  -4  -3   1   12.71    0.44
  -4  -3   1   14.03    0.60
   3   3  -1   52.43    1.32
   3   3  -1   52.75    1.21
  -3  -3   1   51.98    1.26
  -3  -3   1   50.10    1.19
   2   3  -1   20.94    0.58
   2   3  -1   21.10    0.66
   2   3  -1   21.55    0.59
  -2  -3   1   21.81    0.59
  -2  -3   1   22.12    0.67
  -2  -3   1   21.27    0.58
   1   3  -1    2.87    0.23
   1   3  -1    2.86    0.28
  -1  -3   1    3.03    0.24
  -1  -3   1    3.08    0.26
   0   3  -1    0.00    0.15
   0   3  -1    0.02    0.18
   0  -3   1   -0.19    0.17
  -1   3  -1    3.16    0.24
  -1   3  -1    3.01    0.25
  -1   3  -1    2.88    0.29
   1  -3   1    2.72    0.22
   1  -3   1    2.76    0.25
   1  -3   1    2.94    0.25
  -2   3  -1   21.78    0.56
  -2   3  -1   21.59    0.65
  -2   3  -1   22.18    0.56
  -3   3  -1   53.05    1.14
  -3   3  -1   50.18    1.30
   3  -3   1   50.46    1.31
  -4   3  -1   14.40    0.65
   4  -3   1   13.11    0.66
  -6   3  -1    8.67    0.75
   6  -3   1    8.53    0.80
  -7   3  -1   -0.09    0.47
   7  -3   1    0.09    0.46
  -8   3  -1    8.63    0.91
   8  -3   1    7.97    0.86
   8   3  -2   23.12    1.26
  -8  -3   2   23.50    1.18
   7   3  -2    0.38    0.50
  -7  -3   2    0.00    0.43
   6   3  -2   24.88    1.08
  -6  -3   2   26.32    1.04
   5   3  -2    5.99    0.34
  -5  -3   2    6.18    0.57
   4   3  -2    8.59    0.38
   4   3  -2    7.68    0.56
  -4  -3   2    7.54    0.34
  -4  -3   2    9.55    0.52
   3   3  -2    0.64    0.27
   3   3  -2    1.06    0.18
  -3  -3   2    0.98    0.22
  -3  -3   2    0.74    0.17
   2   3  -2  156.61    3.37
   2   3  -2  161.27    3.40
  -2  -3   2  162.53    3.38
  -2  -3   2  162.58    3.46
  -2  -3   2  157.89    3.39
   1   3  -2  108.08    2.27
   1   3  -2  102.64    2.28
  -1  -3   2  102.93    2.26
  -1  -3   2  106.28    2.29
   0   3  -2    0.19    0.16
   0   3  -2    0.25    0.19
   0  -3   2   -0.30    0.18
   0  -3   2    0.06    0.15
  -1   3  -2  107.96    2.28
  -1   3  -2  108.93    2.29
  -1   3  -2  106.75    2.29
  -1   3  -2  102.81    2.31
   1  -3   2  106.01    2.32
  -2   3  -2  162.03    3.48
  -2   3  -2  163.02    3.42
  -2   3  -2  161.68    3.42
  -3   3  -2    0.65    0.17
  -3   3  -2    0.97    0.16
  -3   3  -2    1.24    0.25
   3  -3   2    0.72    0.27
  -4   3  -2    8.54    0.32
  -4   3  -2    9.11    0.56
   4  -3   2    8.96    0.59
  -5   3  -2    5.68    0.82
   5  -3   2    7.42    0.84
  -6   3  -2   25.49    1.06
   6  -3   2   25.26    1.10
  -7   3  -2   -0.24    0.42
   7  -3   2    0.09    0.48
  -8   3  -2   22.08    1.23
   8  -3   2   24.21    1.29
   8   3  -3    0.09    0.54
  -8  -3   3    0.47    0.53
   7   3  -3    3.91    0.72
  -7  -3   3    4.77    0.63
   6   3  -3    4.13    0.58
  -6  -3   3    3.93    0.50
   5   3  -3    2.09    0.22
   5   3  -3    2.53    0.23
   5   3  -3    1.84    0.45
  -5  -3   3    2.19    0.39
   4   3  -3  103.51    2.31
   4   3  -3  105.81    2.50
  -4  -3   3  108.11    2.44
   3   3  -3   12.63    0.65
   3   3  -3   14.11    0.46
   3   3  -3   13.51    0.59
  -3  -3   3   13.02    0.50
  -3  -3   3   13.64    0.60
  -3  -3   3   13.00    0.51
   2   3  -3   51.01    1.16
   2   3  -3   48.25    1.11
   2   3  -3   48.36    1.15
  -2  -3   3   46.77    1.14
  -2  -3   3   49.63    1.32
  -2  -3   3   49.66    1.13
   1   3  -3    6.50    0.33
   1   3  -3    6.88    0.34
  -1  -3   3    6.95    0.39
  -1  -3   3    6.73    0.33
   0   3  -3    0.30    0.18
   0   3  -3   -0.10    0.19
   0   3  -3    0.14    0.17
   0  -3   3    0.26    0.20
  -1   3  -3    7.00    0.32
  -1   3  -3    6.94    0.35
  -1   3  -3    6.41    0.34
   1  -3   3    6.82    0.36
   1  -3   3    6.89    0.33
   1  -3   3    7.22    0.41
  -2   3  -3   51.07    1.25
  -2   3  -3   51.29    1.21
  -2   3  -3   52.45    1.22
   2  -3   3   53.25    1.23
   2  -3   3   52.61    1.39
  -3   3  -3   14.35    0.57
  -3   3  -3   13.68    0.47
  -3   3  -3   14.45    0.47
   3  -3   3   14.45    0.62
  -4   3  -3  106.54    2.29
  -4   3  -3  101.17    2.29
  -4   3  -3  109.80    2.51
   4  -3   3  105.74    2.50
  -5   3  -3    1.84    0.40
   5  -3   3    2.54    0.47
  -6   3  -3    4.60    0.56
   6  -3   3    5.74    0.62
  -7   3  -3    4.44    0.68
   7  -3   3    3.90    0.67
  -8   3  -3    0.46    0.54
   8  -3   3    1.27    0.61
   8   3  -4    6.61    0.84
  -8  -3   4    7.33    0.82
  -7  -3   4    2.74    0.55
   6   3  -4   14.84    0.91
  -6  -3   4   12.53    0.77
   5   3  -4    3.71    0.33
   5   3  -4    3.37    0.48
  -5  -3   4    3.67    0.45
   4   3  -4   52.13    1.43
   4   3  -4   51.12    1.24
  -4  -3   4   52.74    1.36
   3   3  -4    0.19    0.17
   3   3  -4   -0.35    0.24
  -3  -3   4   -0.03    0.20
  -3  -3   4   -0.15    0.24
   2   3  -4    8.39    0.39
   2   3  -4    7.82    0.33
  -2  -3   4    8.19    0.47
  -2  -3   4    8.24    0.37
   1   3  -4  119.84    2.60
  -1  -3   4  118.28    2.61
   0   3  -4   -0.05    0.18
   0   3  -4   -0.07    0.13
   0  -3   4   -0.31    0.20
   0  -3   4   -0.20    0.14
   0  -3   4   -0.15    0.19
  -1   3  -4  121.06    2.64
  -1   3  -4  123.83    2.60
   1  -3   4  117.28    2.59
   1  -3   4  121.66    2.64
   1  -3   4  120.72    2.65
  -2   3  -4    8.98    0.44
   2  -3   4    8.47    0.49
   2  -3   4    8.78    0.42
  -3   3  -4   -0.07    0.17
  -3   3  -4   -0.28    0.20
   3  -3   4    0.14    0.26
   3  -3   4   -0.39    0.18
  -4   3  -4   55.05    1.30
  -4   3  -4   53.63    1.47
   4  -3   4   53.09    1.48
   4  -3   4   55.17    1.31
  -5   3  -4    2.94    0.26
  -5   3  -4    2.04    0.41
   5  -3   4    3.13    0.49
  -6   3  -4   14.64    0.85
   6  -3   4   13.77    0.90
  -8   3  -4    5.68    0.76
   8  -3   4    6.46    0.82
   8   3  -5    0.57    0.58
  -8  -3   5    1.11    0.54
   7   3  -5    5.31    0.70
  -7  -3   5    5.03    0.65
   6   3  -5    3.93    0.59
  -6  -3   5    3.06    0.49
   5   3  -5    2.09    0.26
   5   3  -5    2.07    0.45
  -5  -3   5    2.19    0.40
   4   3  -5    0.82    0.23
   4   3  -5    1.38    0.38
  -4  -3   5    1.00    0.31
   3   3  -5    7.04    0.39
  -3  -3   5    8.57    0.68
  -3  -3   5    6.59    0.49
   2   3  -5   40.21    0.98
   2   3  -5   40.60    1.03
  -2  -3   5   40.79    1.09
  -2  -3   5   40.88    1.00
   1   3  -5  185.50    3.98
  -1  -3   5  185.34    3.99
  -1  -3   5  182.70    3.89
  -1  -3   5  188.30    3.98
   0   3  -5    0.24    0.16
   0   3  -5    0.01    0.19
   0   3  -5   -0.23    0.15
   0  -3   5    0.26    0.17
   0  -3   5    0.32    0.22
   0  -3   5    0.07    0.20
  -1   3  -5  189.10    3.97
   1  -3   5  186.52    4.02
   1  -3   5  186.20    4.02
  -2   3  -5   41.78    1.07
   2  -3   5   39.95    1.13
   2  -3   5   40.49    1.10
  -3   3  -5    6.74    0.46
   3  -3   5    7.00    0.52
  -4   3  -5    0.94    0.31
  -4   3  -5    0.77    0.23
   4  -3   5    0.80    0.35
   4  -3   5    1.21    0.26
  -5   3  -5    2.52    0.38
  -5   3  -5    2.73    0.46
   5  -3   5    1.55    0.43
  -6   3  -5    1.99    0.47
  -6   3  -5    2.99    0.27
   6  -3   5    3.48    0.57
  -7   3  -5    4.93    0.65
   7  -3   5    5.15    0.69
  -8   3  -5   -0.44    0.50
   8  -3   5    0.93    0.60
   8   3  -6   13.47    1.11
  -8  -3   6   11.63    0.97
   7   3  -6    2.34    0.62
  -7  -3   6    2.82    0.54
   6   3  -6   75.80    2.15
  -6  -3   6   77.20    2.05
   5   3  -6    1.27    0.44
  -5  -3   6    1.77    0.40
   4   3  -6   26.96    0.98
   4   3  -6   25.56    0.80
  -4  -3   6   27.22    0.89
   3   3  -6   90.33    2.06
  -3  -3   6   88.89    2.15
  -3  -3   6   90.45    2.07
   2   3  -6   24.72    0.73
  -2  -3   6   23.85    0.69
   1   3  -6   43.14    1.10
   1   3  -6   41.56    1.00
   1   3  -6   40.10    0.99
  -1  -3   6   41.14    1.00
  -1  -3   6   42.71    1.10
  -1  -3   6   41.16    1.09
   0   3  -6   -0.03    0.16
   0   3  -6    0.08    0.17
   0  -3   6    0.02    0.22
  -1   3  -6   42.61    1.06
   1  -3   6   42.25    1.11
   1  -3   6   41.67    1.11
  -2   3  -6   23.02    0.73
   2  -3   6   23.35    0.75
   2  -3   6   24.59    0.79
  -3   3  -6   88.40    2.14
   3  -3   6   90.55    2.09
   3  -3   6   91.25    2.17
  -4   3  -6   27.34    0.96
   4  -3   6   25.43    0.83
   4  -3   6   26.89    0.98
  -5   3  -6    2.10    0.42
  -5   3  -6    1.52    0.29
   5  -3   6    1.67    0.44
   5  -3   6    1.73    0.31
  -6   3  -6   76.39    1.80
  -6   3  -6   76.78    2.14
   6  -3   6   77.70    2.16
  -7   3  -6    1.51    0.57
   7  -3   6    2.14    0.59
  -8   3  -6   13.31    1.05
   8  -3   6   13.44    1.13
   7   3  -7    2.80    0.65
  -7  -3   7    2.74    0.56
   6   3  -7   11.42    0.92
  -6  -3   7   11.63    0.77
   5   3  -7    1.02    0.27
   5   3  -7    2.00    0.47
  -5  -3   7    1.61    0.39
   4   3  -7    7.72    0.49
   4   3  -7    7.22    0.67
  -4  -3   7    8.20    0.58
  -4  -3   7    6.47    0.62
   3   3  -7   50.11    1.29
  -3  -3   7   49.66    1.29
  -3  -3   7   50.83    1.38
   2   3  -7    2.49    0.29
  -2  -3   7    2.46    0.33
  -2  -3   7    2.45    0.27
   1   3  -7   13.31    0.49
   1   3  -7   14.29    0.58
  -1  -3   7   13.91    0.58
  -1  -3   7   14.96    0.59
   0   3  -7    0.49    0.18
   0  -3   7    0.06    0.22
   0  -3   7    0.27    0.23
   1  -3   7   13.17    0.56
   1  -3   7   13.58    0.58
  -2   3  -7    2.63    0.31
   2  -3   7    2.23    0.34
   2  -3   7    2.50    0.31
  -3   3  -7   50.14    1.37
   3  -3   7   50.47    1.41
   3  -3   7   51.66    1.34
  -4   3  -7    9.46    0.64
   4  -3   7    8.69    0.68
   4  -3   7    8.85    0.56
  -5   3  -7    2.02    0.33
  -5   3  -7    1.58    0.44
   5  -3   7    1.96    0.47
   5  -3   7    1.98    0.34
  -6   3  -7   13.12    0.60
  -6   3  -7   11.66    0.83
   6  -3   7   11.95    0.92
  -7   3  -7    2.17    0.59
   7  -3   7    3.81    0.65
   7   3  -8    0.37    0.59
  -7  -3   8    1.25    0.50
   6   3  -8   30.22    1.28
  -6  -3   8   29.21    1.13
   5   3  -8    6.95    0.51
   5   3  -8    8.17    0.76
  -5  -3   8    8.41    0.66
   4   3  -8    6.00    0.50
   4   3  -8    5.85    0.57
  -4  -3   8    7.81    0.64
  -4  -3   8    6.67    0.58
   3   3  -8    3.69    0.36
  -3  -3   8    3.34    0.36
  -3  -3   8    3.28    0.43
   2   3  -8    6.60    0.47
  -2  -3   8    6.48    0.45
  -2  -3   8    6.35    0.50
  -2  -3   8    6.43    0.49
   1   3  -8   52.21    1.27
  -1  -3   8   51.73    1.35
  -1  -3   8   52.76    1.37
   0   3  -8    0.09    0.22
   0  -3   8   -0.66    0.22
   0  -3   8    0.13    0.23
  -1   3  -8   53.45    1.32
   1  -3   8   51.70    1.38
   1  -3   8   53.38    1.37
  -2   3  -8    7.02    0.47
   2  -3   8    5.93    0.50
   2  -3   8    6.01    0.49
  -3   3  -8    3.43    0.41
   3  -3   8    3.06    0.38
   3  -3   8    3.12    0.43
  -4   3  -8    6.36    0.57
   4  -3   8    5.62    0.90
   4  -3   8    5.98    0.53
  -5   3  -8    7.62    0.70
   5  -3   8    8.36    0.58
   5  -3   8    7.85    0.75
  -6   3  -8   30.49    1.23
  -6   3  -8   31.40    0.99
   6  -3   8   28.96    1.25
  -7   3  -8    0.79    0.54
   7  -3   8    1.12    0.57
   7   3  -9    6.62    0.79
  -7  -3   9    5.16    0.66
   6   3  -9    5.66    0.68
   6   3  -9    4.15    0.37
  -6  -3   9    5.70    0.61
   5   3  -9   11.40    0.83
   5   3  -9   11.09    0.61
  -5  -3   9   12.05    0.98
   4   3  -9   12.02    0.63
   4   3  -9   12.10    0.77
  -4  -3   9   13.33    0.77
  -4  -3   9   13.73    0.71
   3   3  -9    0.94    0.29
  -3  -3   9    1.22    0.33
  -3  -3   9    1.13    0.35
   2   3  -9   13.20    0.65
  -2  -3   9   15.73    0.69
  -2  -3   9   15.04    0.68
  -2  -3   9   14.71    0.62
   1   3  -9    1.20    0.25
  -1  -3   9    1.03    0.29
  -1  -3   9    0.99    0.29
   0   3  -9    0.17    0.22
   0  -3   9   -0.30    0.42
   0  -3   9   -0.03    0.24
  -1   3  -9    1.49    0.28
   1  -3   9    1.06    0.30
   1  -3   9    1.27    0.31
  -2   3  -9   14.63    0.65
   2  -3   9   14.37    0.67
   2  -3   9   15.12    0.69
  -3   3  -9    1.63    0.36
   3  -3   9    2.09    0.41
  -4   3  -9   14.08    0.78
   4  -3   9   13.83    0.80
   4  -3   9   13.96    0.72
  -5   3  -9    9.36    0.76
   5  -3   9   10.55    0.80
   5  -3   9   10.49    0.66
  -6   3  -9    4.43    0.46
  -6   3  -9    5.08    0.75
   6  -3   9    4.52    0.63
   6  -3   9    5.30    0.51
  -7   3  -9    5.44    0.74
   7  -3   9    5.81    0.76
   7   3 -10    1.78    0.61
   6   3 -10    3.77    0.40
   6   3 -10    4.01    0.80
  -6  -3  10    4.48    0.59
   5   3 -10    0.00    0.30
   5   3 -10    0.58    0.44
  -5  -3  10    0.15    0.40
   4   3 -10   51.71    1.55
   4   3 -10   52.39    1.42
  -4  -3  10   52.84    1.47
  -4  -3  10   49.36    1.52
   3   3 -10   13.62    0.67
  -3  -3  10   14.33    0.75
  -3  -3  10   13.30    0.69
   2   3 -10   13.34    0.64
   2   3 -10   14.47    0.71
  -2  -3  10   15.02    0.66
  -2  -3  10   14.00    0.72
  -2  -3  10   14.01    0.69
   1   3 -10   32.64    0.96
  -1  -3  10   33.24    1.06
  -1  -3  10   32.52    1.02
   0   3 -10    0.19    0.25
   0  -3  10    0.16    0.28
   0  -3  10    0.02    0.26
  -1   3 -10   31.84    0.97
   1  -3  10   30.92    1.00
   1  -3  10   31.93    1.04
  -2   3 -10   15.52    0.70
   2  -3  10   14.34    0.71
   2  -3  10   14.70    0.72
  -3   3 -10   14.10    0.72
   3  -3  10   12.77    0.71
   3  -3  10   12.58    0.71
  -4   3 -10   49.45    1.52
   4  -3  10   52.84    1.55
  -5   3 -10    0.22    0.40
   5  -3  10    0.27    0.36
   5  -3  10    0.31    0.43
  -6   3 -10    5.04    0.67
  -6   3 -10    5.18    0.51
   6  -3  10    5.12    1.01
   6  -3  10    5.18    0.52
  -7   3 -10    0.02    0.54
   7  -3  10    0.26    0.51
   6   3 -11   -0.13    0.31
   6   3 -11    0.99    0.55
  -6  -3  11    1.21    0.46
   5   3 -11    5.59    0.51
   5   3 -11    6.82    0.67
  -5  -3  11    5.64    0.58
   4   3 -11    0.99    0.43
   4   3 -11    1.56    0.37
  -4  -3  11    1.70    0.46
  -4  -3  11    1.16    0.38
   3   3 -11   -0.24    0.31
  -3  -3  11   -0.34    0.30
  -3  -3  11   -0.39    0.32
   2   3 -11    4.64    0.49
   2   3 -11    5.01    0.44
  -2  -3  11    3.67    0.44
  -2  -3  11    4.12    0.47
   1   3 -11   16.75    0.69
  -1  -3  11   15.62    0.79
  -1  -3  11   16.65    0.72
   0   3 -11    0.11    0.28
   0  -3  11    0.30    0.32
   0  -3  11   -0.09    0.27
  -1   3 -11   14.00    0.67
   1  -3  11   15.50    0.71
   1  -3  11   15.23    0.87
  -2   3 -11    4.41    0.45
   2  -3  11    3.54    0.50
   2  -3  11    5.66    0.56
  -3   3 -11    0.76    0.36
   3  -3  11    0.10    0.34
   3  -3  11   -0.01    0.34
  -4   3 -11    3.04    0.49
   4  -3  11    2.19    0.47
   4  -3  11    1.69    0.42
  -5   3 -11    5.27    0.62
   5  -3  11    5.83    0.58
   5  -3  11    5.59    0.62
  -6   3 -11    0.01    0.36
  -6   3 -11   -0.49    0.46
   6  -3  11   -0.39    0.47
   6  -3  11   -0.04    0.37
   6   3 -12   41.10    1.54
  -6  -3  12   40.19    1.44
   5   3 -12    3.28    0.46
   5   3 -12    4.18    0.61
  -5  -3  12    4.09    0.55
   4   3 -12   13.72    0.87
   4   3 -12   14.61    0.77
  -4  -3  12   14.55    0.86
  -4  -3  12   16.08    0.83
   3   3 -12    1.65    0.40
   3   3 -12    2.14    0.40
  -3  -3  12    1.78    0.42
  -3  -3  12    1.79    0.40
   2   3 -12   26.61    1.03
   2   3 -12   27.32    0.94
  -2  -3  12   26.79    1.03
  -2  -3  12   26.29    1.17
   1   3 -12    8.73    0.60
  -1  -3  12    9.36    0.69
  -1  -3  12    8.34    0.60
   0   3 -12    0.03    0.29
   0  -3  12    0.62    0.35
   0  -3  12   -0.10    0.29
  -1   3 -12    8.89    0.60
   1  -3  12    9.19    0.67
   1  -3  12    9.10    0.62
   2  -3  12   25.65    0.98
   2  -3  12   27.54    1.03
  -3   3 -12    1.17    0.40
   3  -3  12    2.97    0.46
   3  -3  12    1.65    0.40
  -4   3 -12   13.40    0.84
   4  -3  12   12.73    0.80
   4  -3  12   12.68    0.84
  -5   3 -12    3.78    0.59
   5  -3  12    3.72    0.60
   5  -3  12    3.00    0.52
  -6   3 -12   39.87    1.54
  -6   3 -12   40.35    1.36
   6  -3  12   38.94    1.50
   6  -3  12   39.31    1.37
   6   3 -13    6.03    0.74
  -6  -3  13    5.94    0.70
  -5  -3  13   -0.45    0.41
   4   3 -13    0.00    0.35
   4   3 -13    0.62    0.43
  -4  -3  13    0.01    0.39
  -4  -3  13    0.25    0.42
   3   3 -13   34.54    1.21
  -3  -3  13   34.12    1.21
   2   3 -13    0.36    0.33
   2   3 -13    0.57    0.38
  -2  -3  13    0.06    0.37
  -2  -3  13    0.33    0.35
   1   3 -13    0.23    0.33
  -1  -3  13    0.32    0.38
  -1  -3  13   -0.10    0.37
   0   3 -13    0.43    0.33
   0  -3  13   -0.52    0.29
   0  -3  13    0.01    0.35
  -1   3 -13    0.14    0.38
   1  -3  13   -0.21    0.35
   1  -3  13    0.42    0.33
  -2   3 -13    0.92    0.36
   2  -3  13    0.88    0.39
   2  -3  13    0.62    0.36
  -3   3 -13   35.10    1.25
   3  -3  13   35.73    1.28
   3  -3  13   35.05    1.22
  -4   3 -13    0.19    0.42
   4  -3  13    0.09    0.40
   4  -3  13    0.47    0.41
  -5   3 -13    0.18    0.48
   5  -3  13    0.20    0.42
   5  -3  13   -0.27    0.44
  -6   3 -13    6.62    0.66
  -6   3 -13    5.62    0.72
   6  -3  13    5.92    0.72
   6  -3  13    7.45    0.76
   5   3 -14   -0.03    0.47
   5   3 -14    0.26    0.41
  -5  -3  14   -0.30    0.42
   4   3 -14    1.43    0.41
   4   3 -14    1.93    0.53
   4   3 -14    1.76    0.48
  -4  -3  14    1.59    0.50
  -4  -3  14    0.80    0.44
   3   3 -14   42.25    1.33
   3   3 -14   43.35    1.43
  -3  -3  14   40.86    1.38
   2   3 -14    1.73    0.43
   2   3 -14    1.34    0.46
  -2  -3  14    1.43    0.41
  -2  -3  14    1.15    0.43
  -1  -3  14    3.93    0.47
  -1  -3  14    4.82    0.57
   0   3 -14   -0.07    0.39
   0  -3  14    1.07    0.43
   0  -3  14   -0.12    0.32
  -1   3 -14    4.40    0.49
   1  -3  14    3.54    0.52
   1  -3  14    4.53    0.49
  -2   3 -14    2.06    0.43
   2  -3  14    1.87    0.41
   2  -3  14    1.54    0.44
  -3   3 -14   38.67    1.37
   3  -3  14   41.42    1.44
   3  -3  14   41.61    1.36
  -4   3 -14    1.52    0.49
   4  -3  14    1.94    0.49
   4  -3  14    1.52    0.49
  -5   3 -14    0.20    0.46
   5  -3  14    2.58    0.58
   5   3 -15    0.64    0.43
   5   3 -15    0.98    0.53
   5   3 -15    0.01    0.45
  -5  -3  15    2.14    0.56
   4   3 -15   18.72    0.96
   4   3 -15   17.41    0.93
   4   3 -15   16.90    1.03
  -4  -3  15   16.45    0.97
   3   3 -15    1.45    0.43
   3   3 -15    2.64    0.52
  -3  -3  15    1.93    0.47
   2   3 -15   13.12    0.78
   2   3 -15   13.74    0.90
  -2  -3  15   13.55    0.81
  -2  -3  15   12.08    0.87
   1   3 -15    8.02    0.66
  -1  -3  15    8.12    0.66
  -1  -3  15    8.15    0.76
   0   3 -15    0.73    0.37
   0  -3  15    0.73    0.34
   0  -3  15    0.91    0.42
  -1   3 -15    6.61    0.66
   1  -3  15    8.51    0.79
   1  -3  15    6.83    0.65
  -2   3 -15   13.46    0.83
   2  -3  15   12.54    0.88
   2  -3  15   12.98    0.78
  -3   3 -15    2.94    0.53
   3  -3  15    2.28    0.48
   3  -3  15    2.76    0.60
  -4   3 -15   16.84    1.01
   4  -3  15   16.79    0.95
   4  -3  15   17.52    1.04
  -5   3 -15    0.77    0.51
   5  -3  15    0.34    0.49
   5  -3  15    1.11    0.51
   4   3 -16   19.31    0.99
   4   3 -16   18.88    1.05
  -4  -3  16   18.90    1.05
   3   3 -16    0.11    0.54
   3   3 -16    0.98    0.43
  -3  -3  16    0.91    0.45
   2   3 -16    0.29    0.39
   2   3 -16    0.32    0.46
  -2  -3  16    0.27    0.47
  -2  -3  16    0.44    0.40
   1   3 -16   15.24    0.84
  -1  -3  16   14.33    0.80
  -1  -3  16   15.23    0.97
   0   3 -16    0.01    0.38
   0  -3  16    0.24    0.35
   0  -3  16    0.21    0.45
  -1   3 -16   15.54    0.87
   1  -3  16   16.08    0.84
  -2   3 -16    0.21    0.42
   2  -3  16   -0.10    0.35
   2  -3  16   -0.05    0.43
   3  -3  16    0.63    0.43
   3  -3  16    0.01    0.49
  -4   3 -16   19.11    1.08
   4  -3  16   18.55    1.10
   4  -3  16   19.04    1.16
   3   3 -17    2.32    0.55
   3   3 -17    3.71    0.55
   2   3 -17    2.41    0.48
   2   3 -17    2.78    0.58
  -2  -3  17    2.06    0.48
  -2  -3  17    1.99    0.57
   1   3 -17   22.71    1.05
   1   3 -17   23.29    1.16
  -1  -3  17   21.92    1.00
  -1  -3  17   24.13    1.19
   0   3 -17    1.71    0.46
   0  -3  17    1.05    0.51
   0  -3  17    0.57    0.38
  -1   3 -17   23.39    1.05
   1  -3  17   23.02    1.00
   1  -3  17   21.67    1.15
  -2   3 -17    2.50    0.69
   2  -3  17    3.17    0.61
   2  -3  17    1.74    0.45
  -3   3 -17    3.28    0.60
   3  -3  17    2.81    0.53
   3  -3  17    4.44    0.70
   2   3 -18   18.92    1.12
   2   3 -18   19.96    1.00
  -2  -3  18   16.72    1.07
  -2  -3  18   17.91    1.14
   1   3 -18    4.29    0.59
   1   3 -18    4.43    0.68
  -1  -3  18    3.90    0.54
  -1  -3  18    3.82    0.67
   0   3 -18    0.45    0.44
   0  -3  18    0.11    0.38
   0  -3  18   -0.23    0.46
   1  -3  18    3.91    0.66
   1  -3  18    3.42    0.49
  -2   3 -18   18.48    1.04
   2  -3  18   18.90    0.97
   2  -3  18   20.07    1.19
   0   3 -19   -0.21    0.50
   0  -3  19    0.72    0.52
   0  -3  19   -0.16    0.45
   2   4  18    7.67    0.81
  -2  -4 -18    8.17    0.85
   1   4  18    9.35    0.90
  -1  -4 -18    9.18    0.94
   0   4  18   19.31    1.09
   0  -4 -18   17.64    1.14
  -1   4  18    8.99    0.89
   1  -4 -18    8.26    0.86
   2  -4 -18    7.36    0.84
   3   4  17    7.51    0.77
  -3  -4 -17    6.23    0.72
   2   4  17   -0.31    0.42
  -2  -4 -17    0.86    0.52
   1   4  17    8.17    0.77
  -1  -4 -17    7.99    0.80
   0   4  17    4.59    0.66
   0  -4 -17    4.45    0.66
  -1   4  17    6.27    0.72
   1  -4 -17    6.84    0.80
  -2   4  17    0.52    0.48
   2  -4 -17   -0.64    0.54
  -3   4  17    6.29    0.70
   3  -4 -17    6.01    0.80
   4   4  16    0.64    0.50
  -4  -4 -16    1.83    0.57
   3   4  16   21.76    1.12
  -3  -4 -16   23.38    1.14
   2   4  16    7.69    0.74
  -2  -4 -16    7.34    0.75
   1   4  16    2.99    0.58
   0   4  16   98.18    3.05
   0  -4 -16   98.40    2.86
  -1   4  16    3.08    0.58
   1  -4 -16    2.00    0.76
  -2   4  16    6.83    0.67
   2  -4 -16    7.63    0.83
  -3   4  16   23.04    1.06
   3  -4 -16   20.00    1.21
  -4   4  16    1.84    0.66
  -4   4  16    2.07    0.50
   4  -4 -16    0.85    0.64
   5   4  15    2.69    0.46
   5   4  15    1.23    0.54
  -5  -4 -15    0.85    0.53
   4   4  15    7.02    0.72
   4   4  15    9.26    0.55
  -4  -4 -15    7.44    0.75
   3   4  15    2.39    0.54
  -3  -4 -15    2.03    0.51
   2   4  15   16.88    0.98
  -2  -4 -15   18.25    1.00
   1   4  15    6.93    0.68
  -1  -4 -15    6.42    0.67
   0   4  15    7.66    0.76
   0  -4 -15    7.05    0.70
  -1   4  15    4.80    0.61
   1  -4 -15    5.41    0.70
  -2   4  15   17.56    0.95
   2  -4 -15   16.95    1.06
  -3   4  15    2.03    0.47
   3  -4 -15    2.27    0.36
  -4   4  15    9.11    0.88
  -4   4  15    7.47    0.71
   4  -4 -15    6.98    0.63
  -5   4  15    0.63    0.62
  -5   4  15    1.61    0.44
   5  -4 -15    0.45    0.42
   5   4  14    1.37    0.36
   5   4  14    1.09    0.51
  -5  -4 -14    1.09    0.49
   4   4  14   19.52    0.77
  -4  -4 -14   19.93    1.08
   3   4  14    7.75    0.71
  -3  -4 -14    7.22    0.68
   2   4  14   37.48    1.37
  -2  -4 -14   36.87    1.35
   1   4  14    2.61    0.49
  -1  -4 -14    3.75    0.53
   0   4  14   11.41    0.80
   0  -4 -14   13.28    0.89
  -1   4  14    3.60    0.53
   1  -4 -14    4.17    0.63
  -2   4  14   37.86    1.32
   2  -4 -14   37.49    1.41
  -3   4  14    6.92    0.64
  -3   4  14    7.43    0.75
   3  -4 -14    7.36    0.56
   3  -4 -14    6.04    0.74
  -4   4  14   19.16    0.90
  -4   4  14   19.09    1.33
   4  -4 -14   17.89    0.86
  -5   4  14    0.87    0.62
  -5   4  14    1.15    0.39
   5  -4 -14    0.60    0.43
   6   4  13    3.89    0.59
   6   4  13    4.17    0.55
  -6  -4 -13    3.31    0.65
   5   4  13    4.14    0.69
   5   4  13    2.77    0.44
  -5  -4 -13    3.68    0.60
   4   4  13    8.77    0.81
   4   4  13    9.12    0.59
  -4  -4 -13    9.08    0.95
   3   4  13    1.91    0.29
   3   4  13    1.20    0.45
  -3  -4 -13    1.16    0.42
   2   4  13    1.21    0.43
  -2  -4 -13    0.18    0.38
   1   4  13    8.71    0.70
  -1  -4 -13    8.41    0.74
   0   4  13   25.82    1.05
   0  -4 -13   24.90    1.08
  -1   4  13    7.13    0.66
   1  -4 -13    7.77    0.70
  -2   4  13    0.86    0.51
  -2   4  13    0.70    0.40
   2  -4 -13    0.55    0.48
  -3   4  13    1.33    0.43
  -3   4  13    1.99    0.56
   3  -4 -13    1.63    0.34
  -4   4  13    7.19    0.65
  -4   4  13    8.83    0.81
   4  -4 -13    7.85    0.73
  -5   4  13    3.59    0.68
   5  -4 -13    2.98    0.48
  -6   4  13    2.26    0.68
   6  -4 -13    2.74    0.87
   6   4  12   14.13    0.95
   6   4  12   13.60    0.83
  -6  -4 -12   13.80    1.02
   5   4  12    5.57    0.63
   5   4  12    6.09    0.53
  -5  -4 -12    5.41    0.66
   4   4  12    9.01    0.57
   4   4  12    9.32    0.79
  -4  -4 -12    9.10    0.78
   3   4  12    2.26    0.47
   3   4  12    2.52    0.32
  -3  -4 -12    2.14    0.45
   2   4  12    3.81    0.51
  -2  -4 -12    3.70    0.52
   1   4  12    0.89    0.39
  -1  -4 -12    1.20    0.41
   0   4  12   49.76    1.50
   0  -4 -12   51.69    1.54
  -1   4  12    1.59    0.41
   1  -4 -12    0.66    0.41
  -2   4  12    3.08    0.53
  -2   4  12    2.84    0.46
   2  -4 -12    3.54    0.57
  -3   4  12    2.83    0.57
   3  -4 -12    2.05    0.35
  -4   4  12    8.08    0.78
  -4   4  12    9.63    0.63
   4  -4 -12    7.88    0.62
  -5   4  12    5.17    0.53
   5  -4 -12    6.23    0.59
  -6   4  12   13.30    1.09
   6  -4 -12   15.05    0.94
   6   4  11   -0.33    0.41
   6   4  11    1.19    0.44
  -6  -4 -11    1.11    0.54
   5   4  11    1.35    0.40
   5   4  11    0.86    0.43
  -5  -4 -11    0.88    0.44
   4   4  11    1.61    0.44
   4   4  11    1.21    0.33
  -4  -4 -11    1.77    0.46
   3   4  11   24.60    0.80
   3   4  11   23.70    0.99
  -3  -4 -11   24.69    1.01
   2   4  11    4.86    0.54
  -2  -4 -11    3.93    0.49
   1   4  11    4.79    0.53
  -1  -4 -11    5.27    0.57
   0   4  11   10.41    0.73
  -1   4  11    4.99    0.49
   1  -4 -11    4.78    0.70
  -2   4  11    3.96    0.46
  -2   4  11    4.09    0.55
  -3   4  11   24.25    0.91
  -3   4  11   23.75    1.06
   3  -4 -11   23.21    0.82
  -4   4  11    1.29    0.36
  -4   4  11    1.31    0.49
   4  -4 -11    1.30    0.35
  -5   4  11    0.77    0.54
  -5   4  11    1.17    0.30
   5  -4 -11    1.32    0.42
  -6   4  11    0.46    0.58
   6  -4 -11    0.90    0.47
   7   4  10    5.47    0.67
   7   4  10    6.56    0.63
  -7  -4 -10    6.73    0.82
   6   4  10   -0.01    0.37
   6   4  10    0.04    0.43
  -6  -4 -10    0.27    0.48
   5   4  10    1.20    0.43
   5   4  10    1.22    0.39
  -5  -4 -10    1.15    0.46
   4   4  10   39.02    1.28
   4   4  10   38.22    1.16
  -4  -4 -10   39.26    1.31
   3   4  10    4.20    0.49
   3   4  10    4.81    0.39
  -3  -4 -10    3.90    0.49
   2   4  10   21.39    0.90
   1   4  10    3.80    0.46
  -1  -4 -10    3.78    0.46
   0   4  10   17.57    0.77
   0  -4 -10   17.61    0.80
  -1   4  10    3.44    0.46
  -1   4  10    3.59    0.43
   1  -4 -10    3.19    0.46
  -2   4  10   22.32    0.95
  -2   4  10   21.88    0.85
  -3   4  10    3.95    0.56
  -3   4  10    3.86    0.43
   3  -4 -10    4.01    0.38
  -4   4  10   36.82    1.09
  -4   4  10   38.82    1.35
   4  -4 -10   36.83    1.14
  -5   4  10    1.32    0.51
  -5   4  10    1.39    0.29
   5  -4 -10    1.73    0.42
  -6   4  10    0.06    0.53
   6  -4 -10    0.40    0.46
  -7   4  10    4.71    0.76
   7  -4 -10    6.54    0.72
   7   4   9   -0.18    0.48
   7   4   9    0.90    0.38
  -7  -4  -9    0.13    0.46
   6   4   9    7.20    0.64
   6   4   9    9.53    0.69
   5   4   9    8.77    0.65
   5   4   9    8.95    0.67
  -5  -4  -9    8.90    0.76
   4   4   9    1.53    0.48
   4   4   9    2.09    0.36
  -4  -4  -9    1.76    0.42
   3   4   9    0.30    0.26
   3   4   9    0.13    0.34
  -3  -4  -9    0.51    0.34
   2   4   9   46.90    1.36
  -2  -4  -9   48.56    1.38
   1   4   9    0.12    0.29
  -1  -4  -9    0.01    0.29
   0   4   9  107.45    2.50
   0  -4  -9  102.76    2.49
  -1   4   9    0.11    0.32
  -1   4   9    0.30    0.27
   1  -4  -9   -0.04    0.32
  -2   4   9   46.11    1.37
  -2   4   9   47.87    1.28
   2  -4  -9   45.08    1.14
  -3   4   9    0.48    0.30
   3  -4  -9    0.03    0.27
  -4   4   9    1.84    0.32
  -4   4   9    1.80    0.47
   4  -4  -9    1.30    0.35
  -5   4   9    8.67    0.78
   5  -4  -9    9.78    0.73
  -6   4   9    9.40    1.21
   6  -4  -9    8.94    0.83
  -7   4   9    0.79    0.59
   7  -4  -9   -0.50    0.49
   7   4   8   13.17    0.71
  -7  -4  -8   11.77    0.98
   6   4   8    8.13    0.64
   6   4   8    8.18    0.76
  -6  -4  -8    9.37    0.80
  -5  -4  -8    6.91    0.70
   4   4   8    9.70    0.59
   4   4   8    9.64    0.64
  -4  -4  -8   10.46    0.70
   3   4   8    8.75    0.49
   3   4   8    8.91    0.63
  -3  -4  -8    8.98    0.61
   2   4   8   14.53    0.69
  -2  -4  -8   15.61    0.70
   1   4   8    5.04    0.48
  -1  -4  -8    4.82    0.44
   0   4   8  246.98    5.29
   0  -4  -8  241.56    5.29
  -1   4   8    4.66    0.44
  -1   4   8    6.09    0.55
  -2   4   8   14.75    0.73
  -2   4   8   14.48    0.61
   2  -4  -8   14.30    0.52
  -3   4   8    8.77    0.51
  -3   4   8    8.05    0.66
   3  -4  -8    8.03    0.49
  -4   4   8    8.86    0.50
  -4   4   8    9.72    0.77
   4  -4  -8    9.70    0.61
  -5   4   8    7.79    0.76
   5  -4  -8    8.19    0.67
  -6   4   8    8.60    0.81
   6  -4  -8    9.34    0.84
  -7   4   8   10.73    1.03
   7  -4  -8   12.28    0.98
   7   4   7    7.30    0.81
  -7  -4  -7    6.66    0.74
   6   4   7    5.68    0.56
   6   4   7    6.74    0.64
  -6  -4  -7    6.15    0.66
   5   4   7    6.12    0.61
   5   4   7    4.57    0.47
  -5  -4  -7    4.97    0.55
   4   4   7   28.98    0.94
   4   4   7   28.22    0.97
  -4  -4  -7   29.06    1.16
   3   4   7   -0.17    0.28
   3   4   7   -0.31    0.22
  -3  -4  -7    0.32    0.29
   2   4   7    4.19    0.40
   2   4   7    3.13    0.31
  -2  -4  -7    3.49    0.37
  -2  -4  -7    3.09    0.26
   1   4   7   23.67    0.79
  -1  -4  -7   22.59    0.79
   0   4   7   26.21    0.85
   0  -4  -7   27.25    0.85
  -1   4   7   22.92    0.75
  -1   4   7   22.80    0.81
  -2   4   7    3.46    0.42
  -2   4   7    3.78    0.34
   2  -4  -7    3.21    0.32
  -3   4   7   -0.46    0.23
  -3   4   7   -0.02    0.34
   3  -4  -7    0.04    0.23
  -4   4   7   27.07    0.79
  -4   4   7   28.59    1.08
   4  -4  -7   28.42    0.95
  -5   4   7    4.16    0.54
   5  -4  -7    4.89    0.53
  -6   4   7    6.67    0.69
   6  -4  -7    5.82    0.63
  -7   4   7    6.41    0.79
   7  -4  -7    6.19    0.78
   7   4   6   24.63    0.85
   7   4   6   22.95    1.14
  -7  -4  -6   25.40    1.18
   6   4   6   18.91    0.76
   6   4   6   17.66    0.93
  -6  -4  -6   18.33    0.94
   5   4   6   11.42    0.61
   5   4   6   10.02    0.69
  -5  -4  -6   11.78    0.75
   4   4   6   41.84    1.19
   4   4   6   40.79    1.18
  -4  -4  -6   40.83    1.24
   3   4   6   50.63    1.28
   3   4   6   51.62    1.37
  -3  -4  -6   51.91    1.39
   2   4   6  137.51    2.97
   2   4   6  142.47    3.12
  -2  -4  -6  140.16    3.12
  -2  -4  -6  135.20    2.96
   1   4   6   37.47    1.04
  -1  -4  -6   38.21    1.05
   0   4   6    4.84    0.42
   0  -4  -6    4.27    0.42
  -1   4   6   40.92    1.08
  -2   4   6  136.04    3.07
  -2   4   6  140.59    3.10
   2  -4  -6  134.32    2.94
  -3   4   6   50.84    1.40
  -3   4   6   50.64    1.23
   3  -4  -6   50.19    1.28
  -4   4   6   40.66    1.25
  -4   4   6   39.20    0.97
   4  -4  -6   37.78    0.98
   4  -4  -6   39.33    1.15
  -5   4   6   10.48    0.78
   5  -4  -6   10.61    0.83
  -6   4   6   18.54    1.02
   6  -4  -6   19.44    0.99
  -7   4   6   23.45    1.20
   8   4   5    3.29    0.66
  -8  -4  -5    4.37    0.66
   7   4   5    0.85    0.30
   7   4   5    1.30    0.50
   6   4   5    0.54    0.30
   6   4   5    0.34    0.41
  -6  -4  -5    0.17    0.38
   5   4   5    7.29    0.63
   5   4   5    7.65    0.54
  -5  -4  -5    7.92    0.67
   4   4   5   20.06    0.78
   4   4   5   20.36    0.76
  -4  -4  -5   21.00    0.82
   3   4   5   19.96    0.71
   3   4   5   19.90    0.66
  -3  -4  -5   19.09    0.73
   2   4   5    1.22    0.28
   2   4   5    1.72    0.21
  -2  -4  -5    1.65    0.26
  -2  -4  -5    1.21    0.19
   1   4   5   27.40    0.83
  -1  -4  -5   27.91    0.83
   0   4   5    7.19    2.95
   0  -4  -5    6.32    2.39
  -1   4   5   26.91    0.78
  -2   4   5    1.09    0.29
  -2   4   5    1.09    0.23
   2  -4  -5    0.83    0.19
  -3   4   5   18.05    0.57
  -3   4   5   19.44    0.75
   3  -4  -5   19.15    0.65
  -4   4   5   20.43    0.85
   4  -4  -5   19.22    0.77
  -5   4   5    8.27    0.71
  -6   4   5   -0.15    0.42
   6  -4  -5   -0.19    0.42
  -7   4   5    1.39    0.54
   7  -4  -5    0.68    0.62
  -8   4   5    3.96    0.73
   8  -4  -5    3.75    0.72
   8   4   4    3.81    0.67
  -8  -4  -4    3.06    0.64
   7   4   4    0.41    0.47
   7   4   4    0.73    0.27
  -7  -4  -4   -0.13    0.41
   6   4   4    0.89    0.30
   6   4   4    0.53    0.41
  -6  -4  -4    0.62    0.40
   5   4   4   38.43    1.09
   5   4   4   38.88    1.22
  -5  -4  -4   40.14    1.30
   4   4   4    4.21    0.40
   4   4   4    3.66    0.36
  -4  -4  -4    4.30    0.42
   3   4   4   61.29    1.48
   3   4   4   58.59    1.45
  -3  -4  -4   60.26    1.51
   2   4   4   21.12    0.68
   2   4   4   19.97    0.58
   2   4   4   20.19    0.59
  -2  -4  -4   20.89    0.68
  -2  -4  -4   20.08    0.58
   1   4   4   38.69    1.01
  -1  -4  -4   38.08    1.00
   0   4   4  981.75   20.43
   0   4   4 1000.00   20.43
   0  -4  -4  997.96   20.44
  -1   4   4   39.39    1.00
  -1   4   4   39.38    1.04
  -2   4   4   19.50    0.69
  -2   4   4   19.64    0.60
   2  -4  -4   19.93    0.59
   2  -4  -4   19.88    0.58
  -3   4   4   59.10    1.34
  -3   4   4   60.87    1.52
   3  -4  -4   60.51    1.45
   3  -4  -4   55.58    1.32
  -4   4   4    3.85    0.47
   4  -4  -4    4.04    0.41
  -5   4   4   40.10    1.32
   5  -4  -4   39.29    1.65
  -6   4   4    0.20    0.45
   6  -4  -4    0.93    0.47
  -7   4   4    0.03    0.61
   7  -4  -4   -0.09    0.50
  -8   4   4    2.79    0.67
   8  -4  -4    2.93    0.68
   8   4   3   -0.54    0.47
  -8  -4  -3    0.63    0.54
   7   4   3    4.39    0.63
  -7  -4  -3    5.47    0.65
   6   4   3    4.64    0.44
   6   4   3    4.30    0.56
  -6  -4  -3    4.28    0.53
   5   4   3   53.29    1.38
   5   4   3   55.31    1.54
  -5  -4  -3   55.80    1.55
   4   4   3    0.16    0.24
   4   4   3   -0.08    0.28
  -4  -4  -3    0.24    0.27
   3   4   3    4.91    0.40
   3   4   3    3.36    0.35
  -3  -4  -3    4.41    0.41
   2   4   3  103.22    2.28
   2   4   3  102.44    2.28
   2   4   3  106.02    2.34
  -2  -4  -3  105.92    2.34
   1   4   3   68.53    1.59
  -1  -4  -3   68.46    1.57
   0   4   3  619.40   12.62
   0   4   3  619.61   12.61
   0  -4  -3  593.19   12.60
  -1   4   3   69.63    1.58
  -1   4   3   65.92    1.46
  -1   4   3   68.98    1.54
   1  -4  -3   68.52    1.46
   1  -4  -3   64.47    1.52
  -2   4   3   99.81    2.18
  -2   4   3  103.10    2.28
   2  -4  -3   97.91    2.17
   2  -4  -3  100.85    2.21
  -3   4   3    3.54    0.26
  -3   4   3    4.38    0.38
   3  -4  -3    5.01    0.40
   3  -4  -3    3.47    0.25
  -4   4   3    0.25    0.30
   4  -4  -3    0.16    0.30
  -5   4   3   54.94    1.58
   5  -4  -3   53.28    1.75
  -6   4   3    4.88    0.59
   6  -4  -3    3.99    0.55
   7  -4  -3    4.42    0.68
  -8   4   3    0.02    0.57
   8  -4  -3   -0.43    0.54
   8   4   2    0.23    0.55
  -8  -4  -2   -0.21    0.50
   7   4   2   41.61    1.48
  -7  -4  -2   38.53    1.40
   6   4   2    0.94    0.44
   6   4   2    0.85    0.27
  -6  -4  -2    0.93    0.40
   5   4   2    2.76    0.33
   5   4   2    3.06    0.45
  -5  -4  -2    2.60    0.40
   4   4   2   39.87    1.14
   4   4   2   38.04    1.10
  -4  -4  -2   39.74    1.12
   3   4   2   10.34    0.51
   3   4   2    9.92    0.46
  -3  -4  -2   10.57    0.49
   2   4   2   49.30    1.17
   2   4   2   49.69    1.20
  -2  -4  -2   47.65    1.18
   1   4   2   46.24    1.04
   1   4   2   45.05    1.08
   1   4   2   45.72    1.03
   1   4   2   46.42    1.12
  -1  -4  -2   46.29    1.04
  -1  -4  -2   45.36    1.09
   0   4   2  158.28    3.36
   0   4   2  163.30    3.35
   0  -4  -2  156.66    3.34
   0  -4  -2  152.72    3.35
  -1   4   2   43.34    1.01
  -1   4   2   44.91    1.05
  -1   4   2   46.64    1.10
   1  -4  -2   43.47    1.14
   1  -4  -2   45.93    1.02
   1  -4  -2   43.99    1.05
  -2   4   2   47.77    1.10
   2  -4  -2   48.16    1.15
   2  -4  -2   47.87    1.16
  -3   4   2    9.77    0.52
   3  -4  -2   11.18    0.51
   3  -4  -2    9.56    0.31
  -4   4   2   39.33    1.17
   4  -4  -2   39.86    1.16
  -5   4   2    2.31    0.45
   5  -4  -2    2.96    0.58
  -6   4   2    1.24    0.46
   6  -4  -2    1.07    0.48
  -7   4   2   39.73    1.55
   7  -4  -2   39.80    1.49
  -8   4   2    0.40    0.55
   8  -4  -2    0.65    0.60
   8   4   1    0.83    0.58
  -8  -4  -1    1.40    0.55
   7   4   1    1.33    0.52
  -7  -4  -1    0.86    0.48
   6   4   1    0.26    0.43
   6   4   1   -0.16    0.26
  -6  -4  -1    0.57    0.39
   5   4   1   21.83    0.91
  -5  -4  -1   22.50    0.86
   4   4   1   25.29    0.87
   4   4   1   24.07    0.73
  -4  -4  -1   26.02    0.84
   3   4   1   19.20    0.61
   3   4   1   18.24    0.66
  -3  -4  -1   18.70    0.70
   2   4   1    0.41    0.20
   2   4   1    0.19    0.19
   2   4   1    0.38    0.22
  -2  -4  -1    0.08    0.18
   1   4   1   91.54    2.02
  -1  -4  -1   89.15    2.02
  -1  -4  -1   92.40    1.98
  -1  -4  -1   94.05    1.98
   0   4   1   47.13    1.07
   0   4   1   50.24    1.14
   0  -4  -1   46.32    1.12
   0  -4  -1   48.17    1.06
   0  -4  -1   47.15    1.08
  -1   4   1   94.49    2.01
  -1   4   1   93.19    1.99
  -1   4   1   92.42    2.00
   1  -4  -1   92.19    1.97
   1  -4  -1   87.20    1.97
   1  -4  -1   86.64    1.98
  -2   4   1    0.03    0.15
  -2   4   1    0.43    0.21
   2  -4  -1    0.42    0.21
   2  -4  -1    0.09    0.21
  -3   4   1   17.92    0.66
   3  -4  -1   18.01    0.66
  -4   4   1   24.91    0.87
   4  -4  -1   24.16    0.87
  -5   4   1   21.78    0.92
   5  -4  -1   22.17    1.34
  -6   4   1    0.15    0.43
   6  -4  -1    0.73    0.45
  -7   4   1    1.04    0.51
   7  -4  -1    1.59    0.57
  -8   4   1    0.10    0.54
   8  -4  -1    0.69    0.59
   8   4   0    2.71    0.67
  -8  -4   0    3.54    0.69
   7   4   0   10.96    0.92
  -7  -4   0   11.80    0.84
   6   4   0    2.81    0.51
  -6  -4   0    4.36    0.50
   5   4   0   44.12    1.59
   5   4   0   42.98    1.11
  -5  -4   0   46.41    1.30
   4   4   0   71.62    1.80
   4   4   0   71.49    1.66
  -4  -4   0   71.90    1.74
   3   4   0    1.03    0.22
   3   4   0    1.18    0.27
  -3  -4   0    0.96    0.22
   2   4   0   41.11    1.01
   2   4   0   39.01    0.96
   2   4   0   39.23    1.01
  -2  -4   0   40.09    0.96
  -2  -4   0   40.20    1.02
   1   4   0  227.86    4.68
   1   4   0  222.76    4.72
   1   4   0  228.41    4.75
  -1  -4   0  221.81    4.74
  -1  -4   0  227.84    4.73
  -1  -4   0  226.64    4.68
   0   4   0    0.95    0.19
   0   4   0    0.70    0.15
   0   4   0    1.30    0.20
   0  -4   0    1.26    0.19
   0  -4   0    1.01    0.18
   0  -4   0    0.81    0.14
  -1   4   0  230.49    4.63
  -1   4   0  225.63    4.62
  -1   4   0  219.04    4.62
   1  -4   0  220.23    4.63
   1  -4   0  212.83    4.62
   1  -4   0  218.12    4.62
  -2   4   0   40.82    0.94
  -2   4   0   39.60    1.01
   2  -4   0   39.43    1.02
  -3   4   0    0.21    0.24
  -3   4   0    1.07    0.15
  -3   4   0    0.99    0.14
   3  -4   0    0.65    0.27
  -4   4   0   73.63    1.83
   4  -4   0   70.71    1.81
  -5   4   0   45.21    1.42
  -6   4   0    3.72    0.52
   6  -4   0    3.57    0.55
  -7   4   0   10.22    0.89
   7  -4   0   11.98    0.97
  -8   4   0    2.09    0.63
   8  -4   0    2.49    0.68
   8   4  -1    0.09    0.54
  -8  -4   1    0.29    0.51
   7   4  -1    1.62    0.56
  -7  -4   1    1.19    0.47
   6   4  -1    0.00    0.40
  -6  -4   1    0.51    0.37
   5   4  -1   19.78    1.30
   5   4  -1   20.43    0.65
  -5  -4   1   20.71    0.82
   4   4  -1   23.76    0.86
   4   4  -1   24.27    0.70
  -4  -4   1   23.09    0.77
   3   4  -1   18.44    0.59
   3   4  -1   18.97    0.69
  -3  -4   1   18.27    0.60
   2   4  -1    0.35    0.17
   2   4  -1    0.43    0.19
  -2  -4   1    0.43    0.16
  -2  -4   1    0.39    0.23
   1   4  -1   86.88    1.94
   1   4  -1   89.60    1.95
  -1  -4   1   85.03    1.94
  -1  -4   1   90.62    1.95
   0   4  -1   46.13    1.10
   0   4  -1   49.78    1.12
   0  -4   1   45.80    1.10
   0  -4   1   47.72    1.11
  -1   4  -1   83.56    1.94
  -1   4  -1   92.80    1.92
  -1   4  -1   92.44    1.94
   1  -4   1   91.36    1.96
   1  -4   1   85.31    1.95
   1  -4   1   85.36    1.92
  -2   4  -1    0.11    0.15
  -2   4  -1    0.20    0.19
  -2   4  -1    0.37    0.16
   2  -4   1    0.36    0.15
   2  -4   1    0.60    0.24
  -3   4  -1   18.26    0.66
  -3   4  -1   18.05    0.51
   3  -4   1   18.46    0.68
  -4   4  -1   26.25    0.90
   4  -4   1   25.53    0.91
  -5   4  -1   21.15    0.92
   5  -4   1   21.72    1.01
  -6   4  -1    0.16    0.38
   6  -4   1    0.40    0.44
  -7   4  -1    1.25    0.55
   7  -4   1    1.52    0.55
  -8   4  -1    1.01    0.58
   8  -4   1   -0.03    0.54
   8   4  -2   -0.40    0.51
  -8  -4   2    0.02    0.51
   7   4  -2   42.52    1.66
  -7  -4   2   39.89    1.41
   6   4  -2    1.63    0.47
  -6  -4   2    0.99    0.43
   5   4  -2    2.94    0.29
   5   4  -2    3.06    0.49
  -5  -4   2    2.69    0.40
   4   4  -2   38.60    1.18
   4   4  -2   40.72    1.02
  -4  -4   2   40.17    1.10
   3   4  -2   10.83    0.55
   3   4  -2   10.17    0.44
  -3  -4   2   10.59    0.45
  -3  -4   2   11.20    0.56
   2   4  -2   46.66    1.11
  -2  -4   2   46.84    1.05
  -2  -4   2   42.73    1.45
   1   4  -2   46.04    1.08
  -1  -4   2   40.55    1.22
  -1  -4   2   45.64    1.09
   0   4  -2  156.63    3.35
   0   4  -2  163.15    3.35
   0  -4   2  149.03    3.33
   0  -4   2  159.37    3.35
  -1   4  -2   45.50    1.07
  -1   4  -2   46.18    1.03
   1  -4   2   41.31    1.05
   1  -4   2   45.89    1.10
   1  -4   2   44.17    1.07
  -2   4  -2   49.74    1.14
  -2   4  -2   47.31    1.13
  -2   4  -2   47.79    1.17
  -3   4  -2    9.47    0.37
  -3   4  -2   10.48    0.38
  -3   4  -2   10.52    0.50
   3  -4   2   11.11    0.55
  -4   4  -2   40.86    1.17
  -4   4  -2   40.77    0.94
  -4   4  -2   37.32    0.93
   4  -4   2   39.11    1.18
  -5   4  -2    2.88    0.47
   5  -4   2    3.54    0.49
  -6   4  -2    0.74    0.41
   6  -4   2    1.62    0.49
  -7   4  -2   37.28    1.73
   7  -4   2   39.65    1.78
  -8   4  -2    0.38    0.55
   8  -4   2    0.26    0.58
   8   4  -3   -0.46    0.55
  -8  -4   3    0.18    0.49
  -7  -4   3    5.46    0.65
   6   4  -3    5.38    0.63
  -6  -4   3    4.92    0.54
   5   4  -3   54.01    1.57
   5   4  -3   53.10    1.30
  -5  -4   3   55.21    1.48
   4   4  -3    0.28    0.32
   4   4  -3    0.23    0.21
  -4  -4   3   -0.10    0.26
   3   4  -3    3.67    0.35
   3   4  -3    4.48    0.33
  -3  -4   3    4.08    0.38
  -3  -4   3    4.32    0.34
   2   4  -3  103.29    2.29
  -2  -4   3  104.45    2.34
  -2  -4   3  102.17    2.21
   1   4  -3   69.05    1.57
  -1  -4   3   67.53    1.59
   0   4  -3  609.73   12.66
   0  -4   3  616.35   12.66
  -1   4  -3   71.75    1.53
  -1   4  -3   68.88    1.57
   1  -4   3   68.84    1.60
   1  -4   3   65.75    1.52
  -2   4  -3  106.37    2.34
  -2   4  -3  104.88    2.31
   2  -4   3  104.52    2.38
  -3   4  -3    4.64    0.39
  -3   4  -3    3.31    0.28
   3  -4   3    3.62    0.37
  -4   4  -3   -0.05    0.26
  -4   4  -3    0.34    0.28
  -4   4  -3    0.19    0.18
   4  -4   3    0.66    0.33
  -5   4  -3   55.85    1.60
   5  -4   3   55.58    1.62
  -6   4  -3    4.24    0.60
   6  -4   3    4.32    0.59
  -8   4  -3    0.58    0.59
   8  -4   3    0.05    0.58
  -8  -4   4    2.17    0.58
   7   4  -4   -0.43    0.49
  -7  -4   4   -0.14    0.44
   6   4  -4    0.66    0.49
  -6  -4   4    0.16    0.38
   5   4  -4   38.78    1.27
   5   4  -4   35.36    1.04
  -5  -4   4   40.65    1.17
   4   4  -4    4.22    0.48
  -4  -4   4    4.47    0.46
   3   4  -4   59.45    1.45
  -3  -4   4   61.12    1.55
  -3  -4   4   60.95    1.43
   2   4  -4   20.84    0.64
   2   4  -4   18.54    0.53
  -2  -4   4   20.56    0.69
   1   4  -4   39.26    1.00
  -1  -4   4   38.36    1.02
   0   4  -4  968.70   19.93
  -1   4  -4   39.08    0.93
  -1   4  -4   38.75    0.99
   1  -4   4   39.26    1.03
   1  -4   4   36.79    0.93
  -2   4  -4   21.85    0.65
  -2   4  -4   20.60    0.65
   2  -4   4   19.99    0.72
  -3   4  -4   62.82    1.55
  -3   4  -4   61.38    1.46
   3  -4   4   61.87    1.69
  -4   4  -4    3.70    0.34
  -4   4  -4    3.20    0.40
   4  -4   4    4.22    0.46
  -5   4  -4   40.35    1.30
  -5   4  -4   40.75    1.03
   5  -4   4   42.24    1.34
  -6   4  -4    0.86    0.46
   6  -4   4    1.22    0.49
  -7   4  -4   -0.59    0.45
   7  -4   4   -0.07    0.52
  -8   4  -4    2.39    0.65
   8  -4   4    3.60    0.74
   8   4  -5    4.07    0.73
  -8  -4   5    2.73    0.59
   7   4  -5    0.42    0.53
  -7  -4   5    0.09    0.43
   6   4  -5    0.40    0.49
  -6  -4   5    0.57    0.38
   5   4  -5    7.30    0.71
   5   4  -5    7.12    0.47
  -5  -4   5    8.10    0.60
   4   4  -5   20.11    0.68
   4   4  -5   19.27    0.85
  -4  -4   5   20.18    0.74
   3   4  -5   20.04    0.66
  -3  -4   5   19.52    0.76
  -3  -4   5   19.67    0.64
   2   4  -5    1.46    0.17
   2   4  -5    1.53    0.24
  -2  -4   5    1.54    0.21
  -2  -4   5    1.35    0.28
   1   4  -5   27.18    0.78
  -1  -4   5   26.50    0.81
   0   4  -5    7.50    0.49
   0  -4   5    6.90    0.31
  -1   4  -5   27.85    0.72
  -1   4  -5   27.63    0.79
   1  -4   5   25.09    0.72
   1  -4   5   25.42    0.80
   1  -4   5   27.35    0.80
  -2   4  -5    1.60    0.24
  -2   4  -5    0.98    0.23
   2  -4   5    1.25    0.24
   2  -4   5    1.60    0.31
  -3   4  -5   19.98    0.72
  -3   4  -5   20.96    0.67
   3  -4   5   20.03    0.68
   3  -4   5   19.31    0.77
  -4   4  -5   20.52    0.82
  -4   4  -5   19.80    0.67
   4  -4   5   20.81    0.87
  -5   4  -5    7.92    0.46
  -5   4  -5    8.04    0.68
   5  -4   5    7.28    0.71
  -6   4  -5   -0.14    0.37
   6  -4   5   -0.39    0.42
  -7   4  -5    0.63    0.50
   7  -4   5    0.77    0.56
  -8   4  -5    2.55    0.65
   8  -4   5    2.38    0.69
   7   4  -6   23.23    1.24
  -7  -4   6   22.70    1.06
   6   4  -6   18.02    1.04
  -6  -4   6   19.17    0.88
   5   4  -6   10.80    0.79
   5   4  -6   10.77    0.53
  -5  -4   6    9.59    0.64
   4   4  -6   40.67    1.11
   4   4  -6   40.11    1.28
  -4  -4   6   42.77    1.28
  -4  -4   6   41.84    1.16
   3   4  -6   51.09    1.30
  -3  -4   6   50.87    1.39
  -3  -4   6   50.42    1.32
   2   4  -6  139.50    3.07
   2   4  -6  137.44    2.97
  -2  -4   6  140.29    3.12
  -2  -4   6  137.66    2.97
   1   4  -6   38.34    0.91
   1   4  -6   38.41    1.04
   0   4  -6    4.33    0.40
   0   4  -6    4.40    0.28
   0   4  -6    5.75    0.30
   0  -4   6    4.03    0.41
   0  -4   6    5.05    0.43
  -1   4  -6   40.71    1.08
  -1   4  -6   38.37    1.00
   1  -4   6   40.10    1.08
  -2   4  -6  142.51    3.14
  -2   4  -6  140.48    3.16
   2  -4   6  143.07    3.17
   2  -4   6  144.57    3.20
  -3   4  -6   51.99    1.34
  -3   4  -6   52.99    1.39
   3  -4   6   51.57    1.35
   3  -4   6   52.91    1.43
  -4   4  -6   42.32    1.27
  -4   4  -6   42.13    1.15
   4  -4   6   42.64    1.31
   4  -4   6   42.71    1.16
  -5   4  -6   11.10    0.54
  -5   4  -6   10.38    0.72
   5  -4   6   10.49    0.79
  -6   4  -6   18.30    0.67
  -6   4  -6   18.13    0.95
   6  -4   6   19.24    1.04
  -7   4  -6   24.09    1.19
   7  -4   6   22.62    1.22
   7   4  -7    7.37    0.82
  -7  -4   7    6.01    0.67
   6   4  -7    6.38    0.45
   6   4  -7    8.41    0.74
  -6  -4   7    6.76    0.66
   5   4  -7    4.68    0.57
   5   4  -7    4.56    0.40
  -5  -4   7    4.55    0.48
   4   4  -7   28.35    0.90
   4   4  -7   28.42    1.07
  -4  -4   7   30.46    1.12
  -4  -4   7   28.42    0.93
   3   4  -7    0.26    0.24
  -3  -4   7    0.06    0.24
  -3  -4   7   -0.01    0.30
   2   4  -7    3.54    0.34
  -2  -4   7    3.60    0.35
  -2  -4   7    4.39    0.39
   1   4  -7   23.72    0.77
   1   4  -7   22.68    0.64
   1   4  -7   22.86    0.64
  -1  -4   7   23.82    0.78
  -1  -4   7   24.22    0.79
   0   4  -7   26.45    0.72
   0   4  -7   24.90    0.83
   0  -4   7   27.91    0.85
   0  -4   7   27.37    0.84
  -1   4  -7   23.31    0.71
   1  -4   7   23.67    0.78
   1  -4   7   22.96    0.78
  -2   4  -7    4.41    0.36
   2  -4   7    4.14    0.42
   2  -4   7    3.76    0.37
  -3   4  -7    0.34    0.29
   3  -4   7    0.15    0.33
   3  -4   7   -0.05    0.26
  -4   4  -7   29.81    0.95
  -4   4  -7   30.33    1.06
   4  -4   7   29.38    0.96
   4  -4   7   30.49    1.34
  -5   4  -7    4.44    0.40
  -5   4  -7    4.67    0.55
   5  -4   7    3.84    0.56
  -6   4  -7    5.93    0.66
  -6   4  -7    7.15    0.51
   6  -4   7    6.74    0.71
  -7   4  -7    5.67    0.72
   7  -4   7    6.64    0.80
   7   4  -8   11.79    1.04
  -7  -4   8   13.07    0.89
   6   4  -8    8.54    0.53
   6   4  -8    8.66    0.81
  -6  -4   8    9.57    0.74
   5   4  -8    6.79    0.52
   5   4  -8    7.79    0.76
  -5  -4   8    7.13    0.63
   4   4  -8    9.94    0.73
   4   4  -8    8.81    0.57
  -4  -4   8    9.40    0.71
  -4  -4   8    9.97    0.61
   3   4  -8    9.37    0.55
  -3  -4   8    9.09    0.53
  -3  -4   8    7.68    0.63
   2   4  -8   15.74    0.65
  -2  -4   8   14.97    0.57
  -2  -4   8   14.90    0.68
   1   4  -8    4.46    0.35
   1   4  -8    4.98    0.41
  -1  -4   8    5.04    0.46
  -1  -4   8    5.40    0.49
   0   4  -8  242.83    5.17
   0   4  -8  242.82    5.29
   0  -4   8  247.71    5.28
  -1   4  -8    4.86    0.40
   1  -4   8    4.72    0.46
   1  -4   8    4.93    0.43
  -2   4  -8   15.14    0.63
   2  -4   8   14.80    0.69
   2  -4   8   14.87    0.67
  -3   4  -8    8.65    0.58
   3  -4   8    8.89    0.64
   3  -4   8    7.72    0.56
  -4   4  -8    9.94    0.62
  -4   4  -8   10.08    0.68
   4  -4   8    9.46    0.62
   4  -4   8   10.72    0.75
  -5   4  -8    5.91    0.60
  -5   4  -8    7.71    0.56
   5  -4   8    7.26    0.66
   5  -4   8    6.73    0.58
  -6   4  -8    9.43    0.58
  -6   4  -8    9.36    0.82
   6  -4   8    8.64    0.85
  -7   4  -8   13.46    0.98
   7  -4   8   13.43    1.05
   7   4  -9   -0.23    0.54
   6   4  -9    6.89    0.52
  -6  -4   9    7.87    0.71
   5   4  -9    8.98    0.82
   5   4  -9    7.80    0.57
  -5  -4   9    8.83    0.67
   4   4  -9    1.45    0.43
   4   4  -9    1.52    0.35
  -4  -4   9    2.30    0.37
  -4  -4   9    2.16    0.44
   3   4  -9    0.10    0.28
  -3  -4   9    0.57    0.28
  -3  -4   9    0.53    0.35
   2   4  -9   46.95    1.31
   2   4  -9   46.26    1.20
  -2  -4   9   46.27    1.32
  -2  -4   9   45.89    1.20
   1   4  -9   -0.44    0.25
  -1  -4   9    0.18    0.28
  -1  -4   9   -0.25    0.26
   0   4  -9  102.06    2.31
   0  -4   9  102.45    2.40
   0  -4   9  102.20    2.44
  -1   4  -9    0.06    0.24
   1  -4   9    0.23    0.29
   1  -4   9   -0.31    0.26
  -2   4  -9   47.50    1.29
   2  -4   9   46.72    1.33
   2  -4   9   46.58    1.33
  -3   4  -9    0.04    0.30
   3  -4   9    0.52    0.35
   3  -4   9   -0.20    0.30
  -4   4  -9    1.04    0.38
   4  -4   9    1.97    0.48
   4  -4   9    1.44    0.37
  -5   4  -9    8.96    0.76
  -5   4  -9    9.12    0.62
   5  -4   9    7.92    0.79
   5  -4   9    7.49    0.63
  -6   4  -9    8.19    0.68
   6  -4   9    8.35    0.88
  -7   4  -9    0.13    0.51
   7  -4   9    0.17    0.55
   7   4 -10    6.32    0.83
  -7  -4  10    6.25    0.73
   6   4 -10   -0.01    0.29
   6   4 -10    0.61    0.55
  -6  -4  10   -0.20    0.40
   5   4 -10    2.13    0.54
   5   4 -10    1.37    0.36
  -5  -4  10    1.88    0.58
   4   4 -10   38.03    1.31
   4   4 -10   37.53    1.18
  -4  -4  10   37.15    1.28
  -4  -4  10   39.91    1.18
   3   4 -10    3.82    0.43
  -3  -4  10    3.73    0.39
  -3  -4  10    4.40    0.51
   2   4 -10   21.07    0.86
   2   4 -10   21.43    0.74
  -2  -4  10   21.55    0.86
   1   4 -10    2.67    0.40
   1   4 -10    3.38    0.34
  -1  -4  10    2.42    0.40
  -1  -4  10    3.29    0.38
   0   4 -10   17.39    0.65
   0  -4  10   17.68    0.73
   0  -4  10   16.30    0.78
  -1   4 -10    2.56    0.33
   1  -4  10    3.52    0.42
   1  -4  10    3.02    0.40
  -2   4 -10   20.47    0.80
   2  -4  10   21.75    0.86
   2  -4  10   20.01    0.84
  -3   4 -10    4.66    0.49
   3  -4  10    4.15    0.57
   3  -4  10    3.50    0.52
  -4   4 -10   39.26    1.30
   4  -4  10   38.56    1.33
   4  -4  10   38.75    1.25
  -5   4 -10    1.73    0.49
  -5   4 -10    0.92    0.39
   5  -4  10    1.31    0.40
   5  -4  10    1.80    0.50
  -6   4 -10    0.10    0.34
  -6   4 -10    0.12    0.49
   6  -4  10    0.71    0.50
  -7   4 -10    5.89    0.76
   7  -4  10    7.45    0.83
   6   4 -11    0.51    0.54
   6   4 -11    0.76    0.35
  -6  -4  11    1.65    0.47
   5   4 -11    0.19    0.49
  -5  -4  11    1.44    0.43
   4   4 -11    1.91    0.63
   4   4 -11    1.82    0.47
  -4  -4  11    1.03    0.44
  -4  -4  11    1.76    0.41
  -3  -4  11   25.56    1.01
  -3  -4  11   24.19    0.88
   2   4 -11    3.05    0.37
   2   4 -11    4.25    0.65
  -2  -4  11    3.55    0.48
  -2  -4  11    4.51    0.57
   1   4 -11    4.71    0.65
   1   4 -11    3.88    0.38
  -1  -4  11    4.40    0.46
  -1  -4  11    3.37    0.51
   0   4 -11   11.68    0.59
   0  -4  11   10.93    0.65
  -1   4 -11    4.80    0.49
   1  -4  11    4.53    0.56
   1  -4  11    3.95    0.45
  -2   4 -11    3.65    0.43
   2  -4  11    3.56    0.46
   2  -4  11    3.51    0.45
  -3   4 -11   23.40    0.95
   3  -4  11   25.36    1.00
   3  -4  11   24.90    1.00
  -4   4 -11    2.29    0.48
   4  -4  11    1.82    0.46
   4  -4  11    1.54    0.42
  -5   4 -11    0.36    0.43
  -5   4 -11    0.44    0.39
   5  -4  11    1.18    0.43
   5  -4  11    0.98    0.46
  -6   4 -11    1.35    0.42
  -6   4 -11    0.56    0.49
   6  -4  11    0.64    0.52
   6   4 -12   14.56    1.09
   6   4 -12   14.14    0.91
  -6  -4  12   14.92    0.94
   5   4 -12    5.43    0.54
   5   4 -12    5.41    0.74
  -5  -4  12    6.14    0.60
   4   4 -12    8.09    0.80
   4   4 -12    8.35    0.67
  -4  -4  12    7.12    0.66
  -4  -4  12    8.41    0.74
   3   4 -12    2.27    0.39
   3   4 -12    2.40    0.42
  -3  -4  12    2.29    0.38
  -3  -4  12    1.49    0.43
   2   4 -12    3.17    0.39
   2   4 -12    3.62    0.50
  -2  -4  12    3.68    0.47
  -2  -4  12    2.70    0.46
   1   4 -12    0.65    0.30
   1   4 -12    1.09    0.40
  -1  -4  12    0.62    0.34
  -1  -4  12    0.80    0.37
   0   4 -12   48.68    1.35
   0  -4  12   48.89    1.42
   0  -4  12   50.39    1.49
  -1   4 -12    1.07    0.32
   1  -4  12    0.64    0.36
   1  -4  12    0.86    0.36
  -2   4 -12    2.89    0.44
   2  -4  12    3.02    0.47
   2  -4  12    3.95    0.48
  -3   4 -12    2.03    0.43
   3  -4  12    2.23    0.47
   3  -4  12    2.24    0.45
  -4   4 -12    8.52    0.76
   4  -4  12    8.70    0.79
   4  -4  12    8.21    0.72
  -5   4 -12    6.12    0.61
  -5   4 -12    6.30    0.74
   5  -4  12    6.55    0.69
   5  -4  12    5.61    0.61
  -6   4 -12   15.21    1.04
  -6   4 -12   13.57    0.87
   6  -4  12   13.45    1.04
   6   4 -13    3.26    0.66
  -6  -4  13    3.97    0.56
   5   4 -13    2.39    0.48
   5   4 -13    4.44    0.69
  -5  -4  13    3.92    0.51
   4   4 -13    8.82    0.71
   4   4 -13    8.73    0.83
   4   4 -13    9.01    0.70
  -4  -4  13    7.25    0.67
  -4  -4  13    8.68    0.79
   3   4 -13    1.01    0.37
   3   4 -13    1.91    0.43
  -3  -4  13    1.09    0.42
   2   4 -13    0.56    0.32
   2   4 -13    0.12    0.40
  -2  -4  13   -0.20    0.38
  -2  -4  13    0.30    0.37
   1   4 -13    7.50    0.57
   1   4 -13    7.67    0.72
  -1  -4  13    7.62    0.64
  -1  -4  13    8.19    0.71
   0   4 -13   25.38    0.91
   0  -4  13   25.11    1.07
   0  -4  13   25.81    0.98
  -1   4 -13    8.98    0.61
   1  -4  13    7.21    0.69
   1  -4  13    7.23    0.64
  -2   4 -13    1.15    0.37
   2  -4  13    1.00    0.40
   2  -4  13    0.95    0.39
  -3   4 -13    1.26    0.41
   3  -4  13    1.87    0.45
   3  -4  13    1.02    0.44
  -4   4 -13   10.56    0.82
   4  -4  13    8.28    0.76
   4  -4  13    8.65    0.78
  -5   4 -13    2.84    0.54
  -5   4 -13    2.77    0.57
   5  -4  13    3.38    0.58
   5  -4  13    2.78    0.69
  -6   4 -13    3.49    0.64
  -6   4 -13    3.71    0.63
   6  -4  13    3.81    0.64
   5   4 -14    0.63    0.42
   5   4 -14    0.07    0.52
  -5  -4  14    1.00    0.46
   4   4 -14   18.25    1.02
   4   4 -14   18.00    0.92
   4   4 -14   17.14    0.87
  -4  -4  14   18.80    1.00
   3   4 -14    7.18    0.65
   3   4 -14    6.12    0.62
  -3  -4  14    6.53    0.63
   2   4 -14   38.72    1.19
   2   4 -14   37.09    1.33
  -2  -4  14   37.19    1.28
  -2  -4  14   36.12    1.34
   1   4 -14    2.55    0.50
   1   4 -14    2.79    0.40
  -1  -4  14    2.31    0.44
  -1  -4  14    3.72    0.54
   0   4 -14   11.71    0.74
   0  -4  14   11.44    0.80
   0  -4  14   12.56    0.75
  -1   4 -14    3.74    0.46
   1  -4  14    2.69    0.44
   1  -4  14    3.47    0.53
  -2   4 -14   34.87    1.21
   2  -4  14   37.15    1.33
   2  -4  14   37.55    1.26
  -3   4 -14    7.14    0.71
   3  -4  14    7.21    0.71
   3  -4  14    7.29    0.66
  -4   4 -14   19.86    1.04
   4  -4  14   20.80    1.03
   4  -4  14   19.98    1.04
  -5   4 -14    1.21    0.58
  -5   4 -14    1.10    0.54
   5  -4  14    1.27    0.58
   5  -4  14    0.91    0.48
   5   4 -15    0.85    0.46
   5   4 -15    1.21    0.58
   5   4 -15    2.19    0.49
  -5  -4  15    1.62    0.49
   4   4 -15    7.18    0.72
   4   4 -15    8.52    0.80
   4   4 -15    7.61    0.76
  -4  -4  15    7.73    0.79
   3   4 -15    1.53    0.41
   3   4 -15    1.63    0.48
  -3  -4  15    1.62    0.49
   2   4 -15   17.99    0.84
   2   4 -15   15.61    0.99
  -2  -4  15   18.96    0.93
  -2  -4  15   17.52    0.98
   1   4 -15    4.94    0.61
   1   4 -15    5.58    0.53
  -1  -4  15    4.86    0.62
  -1  -4  15    4.69    0.54
   0   4 -15    6.24    0.64
   0  -4  15    6.82    0.67
   0  -4  15    6.78    0.67
  -1   4 -15    5.22    0.54
   1  -4  15    6.26    0.67
   1  -4  15    4.89    0.54
  -2   4 -15   17.85    0.89
   2  -4  15   16.77    1.00
   2  -4  15   16.58    0.88
  -3   4 -15    2.49    0.52
   3  -4  15    2.20    0.50
  -4   4 -15    7.15    0.71
  -4   4 -15    8.09    0.84
   4  -4  15    8.11    0.77
  -5   4 -15    1.64    0.54
  -5   4 -15    1.05    0.53
   5  -4  15    0.44    0.47
   5  -4  15    1.46    0.54
   4   4 -16    0.22    0.49
   4   4 -16    0.72    0.43
   4   4 -16    0.80    0.46
  -4  -4  16    0.85    0.51
   3   4 -16   23.53    0.99
   3   4 -16   21.85    1.28
  -3  -4  16   21.94    1.10
   2   4 -16    7.46    0.67
  -2  -4  16    8.17    0.76
   1   4 -16    2.81    0.47
  -1  -4  16    2.28    0.47
  -1  -4  16    3.02    0.87
   0   4 -16   93.55    2.38
   0  -4  16   93.12    2.42
  -1   4 -16    1.82    0.46
   1  -4  16    2.05    0.60
   1  -4  16    2.06    0.48
  -2   4 -16    7.29    0.66
   2  -4  16    6.26    0.72
   2  -4  16    7.32    0.72
  -3   4 -16   22.91    1.39
   3  -4  16   21.18    1.16
   3  -4  16   22.52    1.06
  -4   4 -16    1.16    0.53
  -4   4 -16    1.51    0.52
   4  -4  16    0.64    0.48
   4  -4  16    1.14    0.53
   3   4 -17    7.31    0.73
   3   4 -17    5.70    0.70
  -3  -4  17    6.64    0.72
   2   4 -17    0.02    0.50
   2   4 -17    1.46    0.42
  -2  -4  17    1.03    0.44
   1   4 -17    9.09    0.75
   1   4 -17    9.72    0.92
  -1  -4  17    6.55    0.63
  -1  -4  17    7.35    0.76
   0   4 -17    4.71    0.56
   0   4 -17    4.93    0.68
   0  -4  17    5.45    0.57
   0  -4  17    4.33    0.67
  -1   4 -17    8.50    0.86
  -1   4 -17    6.82    0.64
   1  -4  17    7.56    0.76
   1  -4  17    8.32    0.77
  -2   4 -17   -0.11    0.41
   2  -4  17    0.07    0.49
   2  -4  17   -0.01    0.40
  -3   4 -17    7.28    0.78
  -3   4 -17    6.44    0.67
   3  -4  17    7.32    0.79
   3  -4  17    6.84    0.68
   2   4 -18    8.19    0.83
   2   4 -18    8.66    0.77
  -2  -4  18    8.27    0.81
   1   4 -18    9.91    0.78
   1   4 -18    8.77    0.83
  -1  -4  18    7.49    1.03
  -1  -4  18    7.43    0.81
   0   4 -18   17.21    1.11
   0   4 -18   17.06    0.94
   0  -4  18   18.26    0.93
   0  -4  18   17.48    1.13
  -1   4 -18    8.73    0.84
  -1   4 -18    8.16    0.94
   1  -4  18    7.71    0.82
   1  -4  18    9.38    0.82
  -2   4 -18    8.67    0.85
  -2   4 -18    7.04    0.69
   2  -4  18    7.23    0.82
   2  -4  18    7.93    0.79
   2   5  18    3.43    0.61
  -2  -5 -18    3.97    0.66
   1   5  18    1.21    0.52
  -1  -5 -18    0.18    0.54
   0   5  18    0.19    0.44
   0  -5 -18    1.28    0.55
  -1   5  18    1.03    0.53
   1  -5 -18    1.55    0.63
  -2   5  18    4.79    0.69
   2  -5 -18    3.73    0.75
   3   5  17    3.61    0.63
  -3  -5 -17    3.86    0.63
   2   5  17   40.82    1.57
  -2  -5 -17   43.23    1.59
   1   5  17    5.17    0.68
  -1  -5 -17    6.50    0.80
   0   5  17    0.55    0.44
   0  -5 -17   -0.07    0.49
  -1   5  17    5.43    0.69
   1  -5 -17    4.37    0.72
  -2   5  17   42.00    1.55
   2  -5 -17   43.53    1.68
  -3   5  17    3.43    0.60
   3  -5 -17    2.95    0.73
   4   5  16   12.42    0.96
  -4  -5 -16   12.04    0.99
   3   5  16    0.39    0.48
  -3  -5 -16   -0.27    0.43
   2   5  16    8.61    0.78
  -2  -5 -16    8.23    0.77
   1   5  16    3.77    0.60
  -1  -5 -16    3.70    0.65
   0   5  16    0.21    0.57
   0  -5 -16   -0.39    0.52
  -1   5  16    3.65    0.77
   1  -5 -16    3.48    0.66
  -2   5  16    6.60    0.70
   2  -5 -16    6.26    0.81
  -3   5  16   -0.18    0.43
   3  -5 -16    0.07    0.59
  -4   5  16   10.43    0.83
  -4   5  16   11.91    1.15
   4  -5 -16   11.29    1.04
   4   5  15   10.62    0.91
  -4  -5 -15    8.89    0.83
   3   5  15   29.60    1.28
  -3  -5 -15   28.80    1.26
   1   5  15   36.60    1.38
  -1  -5 -15   38.13    1.43
   0   5  15    0.03    0.42
   0  -5 -15   -0.05    0.48
  -1   5  15   35.30    1.34
   1  -5 -15   38.37    1.45
  -2   5  15    0.87    0.46
   2  -5 -15    0.60    0.53
  -3   5  15   30.45    1.21
  -3   5  15   29.66    1.40
   3  -5 -15   29.00    1.38
  -4   5  15   10.55    0.95
  -4   5  15    8.96    0.77
   5   5  14    3.83    0.59
   5   5  14    2.80    0.41
  -5  -5 -14    3.84    0.63
   4   5  14    0.63    0.27
   4   5  14    0.35    0.48
  -4  -5 -14   -0.08    0.43
   3   5  14    6.01    0.68
  -3  -5 -14    3.76    0.68
   2   5  14   16.15    0.94
  -2  -5 -14   18.98    0.99
   1   5  14    3.85    0.57
  -1  -5 -14    3.55    0.57
   0   5  14   -0.08    0.41
   0  -5 -14    0.04    0.47
  -1   5  14    2.74    0.51
   1  -5 -14    2.75    0.61
  -2   5  14   16.39    0.89
   2  -5 -14   16.57    1.03
  -3   5  14    5.41    0.71
  -3   5  14    4.98    0.57
   3  -5 -14    4.58    0.69
  -4   5  14   -0.17    0.38
  -4   5  14   -0.28    0.55
   4  -5 -14   -0.13    0.32
  -5   5  14    1.96    0.68
  -5   5  14    3.54    0.48
   5  -5 -14    2.77    0.46
   5   5  13   14.45    0.98
   5   5  13   15.04    0.73
  -5  -5 -13   11.62    0.96
   4   5  13   17.08    0.70
   4   5  13   17.84    1.01
  -4  -5 -13   18.38    1.54
   3   5  13    0.57    0.43
  -3  -5 -13    0.17    0.38
   2   5  13    7.73    0.68
  -2  -5 -13    7.57    0.75
   1   5  13   17.05    0.91
  -1  -5 -13   18.22    0.94
   0   5  13   -0.02    0.37
   0  -5 -13   -0.50    0.42
  -1   5  13   17.35    0.88
   1  -5 -13   17.25    0.96
  -2   5  13    6.56    0.70
  -2   5  13    6.68    0.67
   2  -5 -13    6.59    0.71
  -3   5  13   -0.55    0.50
  -3   5  13    0.59    0.38
  -4   5  13   16.18    1.19
  -4   5  13   18.47    0.84
   4  -5 -13   16.83    0.77
  -5   5  13   13.18    1.10
  -5   5  13   13.78    0.80
   5  -5 -13   14.92    0.80
   6   5  12   -0.14    0.35
   6   5  12    0.28    0.49
  -6  -5 -12    0.37    0.50
   5   5  12    2.73    0.42
   5   5  12    3.17    0.56
  -5  -5 -12    3.31    0.61
   4   5  12   -0.37    0.40
   4   5  12    0.24    0.28
  -4  -5 -12   -0.51    0.37
   3   5  12    5.29    0.58
  -3  -5 -12    4.15    0.57
   2   5  12    0.32    0.40
  -2  -5 -12   -0.25    0.37
   1   5  12   15.07    0.83
  -1  -5 -12   12.37    0.81
   0   5  12    0.23    0.39
   0  -5 -12   -0.04    0.43
  -1   5  12   13.01    0.76
   1  -5 -12   13.17    0.85
  -2   5  12    0.44    0.38
  -2   5  12   -0.03    0.42
   2  -5 -12   -0.36    0.42
  -3   5  12    5.71    0.68
  -3   5  12    4.79    0.50
   3  -5 -12    3.98    0.38
  -4   5  12    0.14    0.36
  -4   5  12   -0.59    0.45
   4  -5 -12   -0.27    0.30
  -5   5  12    3.27    0.67
  -5   5  12    2.94    0.36
   5  -5 -12    3.79    0.49
  -6   5  12    1.60    0.64
   6  -5 -12    2.10    0.51
   6   5  11   35.00    1.30
   6   5  11   33.86    1.25
  -6  -5 -11   34.80    1.43
   5   5  11    9.05    0.75
   5   5  11    6.38    0.62
   4   5  11   17.11    0.93
   4   5  11   17.39    0.72
  -4  -5 -11   18.72    0.95
   3   5  11   13.68    0.80
  -3  -5 -11   12.82    0.79
   2   5  11    6.34    0.58
  -2  -5 -11    6.02    0.62
   1   5  11    0.22    0.36
  -1  -5 -11    0.06    0.38
   0   5  11    0.06    0.39
   0  -5 -11    0.21    0.36
  -1   5  11    0.49    0.40
   1  -5 -11    0.05    0.38
  -2   5  11    5.63    0.61
  -2   5  11    5.20    0.51
  -3   5  11   13.66    0.70
  -3   5  11   12.03    0.86
   3  -5 -11   11.93    0.58
  -4   5  11   16.82    0.75
  -4   5  11   16.59    1.03
   4  -5 -11   17.36    0.75
  -5   5  11    9.03    0.91
  -5   5  11    6.89    0.50
   5  -5 -11    6.90    0.65
  -6   5  11   31.72    1.46
   6  -5 -11   36.36    1.30
   7   5  10    4.80    0.60
  -7  -5 -10    3.35    0.67
   6   5  10    2.13    0.50
   6   5  10    1.77    0.49
  -6  -5 -10    2.97    0.57
   5   5  10    1.43    0.44
   5   5  10    1.40    0.45
  -5  -5 -10    1.81    0.50
   4   5  10    0.66    0.41
   4   5  10    0.48    0.31
  -4  -5 -10    0.72    0.40
   3   5  10   43.46    1.38
   3   5  10   43.70    1.15
  -3  -5 -10   46.41    1.41
   2   5  10   14.40    0.78
  -2  -5 -10   15.03    0.79
   1   5  10    9.40    0.68
  -1  -5 -10    9.38    0.67
   0   5  10    0.36    0.33
   0  -5 -10   -0.05    0.35
  -1   5  10    9.68    0.63
  -1   5  10    8.98    0.71
   1  -5 -10   10.14    0.73
  -2   5  10   14.67    0.83
  -2   5  10   13.12    0.69
  -3   5  10   44.51    1.26
  -3   5  10   42.89    1.43
   3  -5 -10   41.99    1.15
  -4   5  10    0.57    0.47
   4  -5 -10    0.30    0.31
  -5   5  10    1.81    0.54
  -5   5  10    2.27    0.33
   5  -5 -10    2.74    0.45
  -6   5  10    2.17    0.66
   6  -5 -10    3.73    0.56
  -7   5  10    4.10    0.79
   7  -5 -10    4.84    0.69
   7   5   9    0.33    0.39
   7   5   9    0.03    0.49
  -7  -5  -9    0.28    0.54
   6   5   9   15.74    0.91
   6   5   9   16.65    0.85
  -6  -5  -9   17.15    1.02
   5   5   9   -0.25    0.36
  -5  -5  -9    0.40    0.41
   4   5   9    0.11    0.29
   4   5   9    0.93    0.40
  -4  -5  -9    0.51    0.36
   3   5   9   61.43    1.49
   3   5   9   58.40    2.22
  -3  -5  -9   63.26    1.71
   2   5   9    1.71    0.38
  -2  -5  -9    1.48    0.39
   1   5   9   28.14    0.98
  -1  -5  -9   29.69    1.01
   0   5   9    0.24    0.31
   0  -5  -9   -0.22    0.31
  -1   5   9   31.04    1.05
  -1   5   9   28.41    0.97
   1  -5  -9   29.01    1.05
  -2   5   9    1.94    0.41
  -2   5   9    1.91    0.36
  -3   5   9   62.25    1.57
  -3   5   9   60.45    1.72
   3  -5  -9   59.34    1.49
  -4   5   9    0.57    0.29
  -4   5   9    0.27    0.42
   4  -5  -9    0.05    0.31
  -5   5   9    0.45    0.51
  -5   5   9   -0.01    0.23
   5  -5  -9    0.09    0.35
  -6   5   9   15.42    1.08
   6  -5  -9   16.32    0.94
  -7   5   9    0.76    0.62
   7  -5  -9    0.45    0.51
   7   5   8    2.01    0.41
  -7  -5  -8    1.33    0.55
   6   5   8    0.05    0.35
   6   5   8    0.78    0.40
  -6  -5  -8    0.27    0.43
   5   5   8    5.17    0.52
   5   5   8    4.65    0.54
  -5  -5  -8    4.87    0.56
   4   5   8    3.73    0.40
   4   5   8    3.23    0.47
  -4  -5  -8    4.00    0.50
   3   5   8   13.29    0.55
   3   5   8   13.01    0.70
  -3  -5  -8   12.87    0.70
   2   5   8    0.55    0.32
  -2  -5  -8    0.65    0.32
   1   5   8   38.97    1.14
  -1  -5  -8   36.72    1.14
   0   5   8   -0.04    0.28
   0  -5  -8   -0.47    0.47
  -1   5   8   37.35    1.14
  -1   5   8   36.39    1.08
  -2   5   8    0.52    0.35
  -2   5   8    0.85    0.30
  -3   5   8   12.44    0.59
  -3   5   8   11.87    0.85
   3  -5  -8   11.33    0.53
  -4   5   8    3.53    0.56
  -4   5   8    3.69    0.36
   4  -5  -8    3.40    0.41
  -5   5   8    4.71    0.67
   5  -5  -8    5.18    0.53
  -6   5   8    0.12    0.54
   6  -5  -8    0.39    0.43
  -7   5   8    2.54    0.70
   7  -5  -8    1.78    0.57
   7   5   7    0.87    0.36
   7   5   7    0.66    0.57
  -7  -5  -7    0.59    0.51
   6   5   7   32.24    1.20
   6   5   7   32.57    1.09
  -6  -5  -7   33.39    1.27
   5   5   7   12.30    0.73
   5   5   7   12.39    0.70
  -5  -5  -7   12.70    0.78
   4   5   7   63.16    1.70
   4   5   7   64.83    1.64
  -4  -5  -7   65.29    1.76
   3   5   7    0.07    0.31
   3   5   7    0.65    0.25
  -3  -5  -7    0.05    0.30
   2   5   7   35.04    1.07
  -2  -5  -7   35.76    1.08
   1   5   7   52.72    1.41
  -1  -5  -7   54.09    1.41
   0   5   7    0.07    0.26
   0  -5  -7    0.27    0.26
  -1   5   7   53.11    1.42
  -1   5   7   54.01    1.39
  -2   5   7   34.36    0.98
  -2   5   7   34.86    1.07
   2  -5  -7   32.68    0.85
  -3   5   7    0.32    0.26
  -3   5   7    0.24    0.34
   3  -5  -7    0.25    0.24
  -4   5   7   64.19    1.63
  -4   5   7   65.42    1.81
   4  -5  -7   64.88    1.67
  -5   5   7   12.42    0.86
   5  -5  -7   12.03    0.72
  -6   5   7   28.41    1.29
   6  -5  -7   33.66    1.23
  -7   5   7    1.01    0.59
   7  -5  -7    0.89    0.55
   7   5   6    1.22    0.37
   7   5   6   -0.06    0.48
  -7  -5  -6    0.63    0.47
   6   5   6    0.65    0.42
   6   5   6    0.69    0.34
  -6  -5  -6    0.05    0.40
   5   5   6   12.81    0.68
   5   5   6   11.63    0.72
  -5  -5  -6   11.60    0.76
   4   5   6    1.94    0.40
   4   5   6    1.94    0.35
  -4  -5  -6    2.02    0.40
   3   5   6   19.96    0.67
   3   5   6   19.68    0.77
  -3  -5  -6   18.87    0.77
   2   5   6   70.75    1.76
  -2  -5  -6   72.23    1.77
   1   5   6   26.99    0.86
  -1  -5  -6   27.50    0.87
   0   5   6    0.03    0.26
   0   5   6    0.05    0.24
   0  -5  -6    0.03    0.23
  -1   5   6   28.02    0.85
  -1   5   6   28.37    0.89
  -2   5   6   69.88    1.75
  -2   5   6   70.55    1.66
   2  -5  -6   68.33    1.57
  -3   5   6   19.73    0.83
  -3   5   6   20.18    0.72
   3  -5  -6   19.80    0.67
  -4   5   6    1.42    0.25
  -4   5   6    1.04    0.47
   4  -5  -6    1.76    0.35
  -5   5   6   10.54    0.80
   5  -5  -6   12.24    0.79
  -6   5   6    0.81    0.51
   6  -5  -6    0.41    0.44
  -7   5   6    1.39    0.62
   7  -5  -6    1.57    0.84
   8   5   5    1.11    0.56
   7   5   5   -0.17    0.29
   7   5   5   -1.15    0.44
  -7  -5  -5    0.02    0.93
   6   5   5   43.21    1.42
   6   5   5   43.58    1.25
  -6  -5  -5   44.95    1.46
   5   5   5    0.17    0.34
   5   5   5   -0.03    0.31
  -5  -5  -5    0.21    0.34
   4   5   5  159.06    3.57
   4   5   5  159.81    3.55
  -4  -5  -5  159.43    3.62
   3   5   5   35.77    1.06
   3   5   5   34.88    0.97
  -3  -5  -5   36.60    1.07
   2   5   5   65.78    1.53
   2   5   5   70.12    1.68
   2   5   5   68.72    1.53
  -2  -5  -5   68.58    1.67
   1   5   5    6.68    0.45
  -1  -5  -5    6.80    0.46
   0   5   5    0.06    0.25
   0   5   5   -0.05    0.23
   0  -5  -5    0.12    0.24
  -1   5   5    5.57    0.47
  -1   5   5    6.23    0.50
  -2   5   5   69.09    1.61
  -2   5   5   70.39    1.72
   2  -5  -5   67.50    1.56
  -3   5   5   36.08    1.09
  -3   5   5   34.45    0.91
   3  -5  -5   33.76    0.96
  -4   5   5  156.03    3.30
  -4   5   5  163.34    3.61
   4  -5  -5  158.44    3.49
   4  -5  -5  143.51    3.28
  -5   5   5    0.19    0.38
   5  -5  -5   -0.03    0.60
  -6   5   5   44.23    1.50
   6  -5  -5   43.77    1.46
  -7   5   5    0.19    0.55
   8  -5  -5    0.89    0.60
   8   5   4    0.58    0.55
  -8  -5  -4    1.08    0.53
   7   5   4    0.71    0.49
   7   5   4    1.51    0.31
  -7  -5  -4    1.09    0.48
   6   5   4    5.26    0.59
   6   5   4    4.78    0.43
  -6  -5  -4    4.68    0.55
   5   5   4    9.12    0.56
   5   5   4    8.72    0.66
  -5  -5  -4    9.47    0.66
   4   5   4   32.17    1.00
   4   5   4   32.95    1.01
  -4  -5  -4   33.76    1.05
   3   5   4    1.59    0.27
   3   5   4    1.32    0.29
  -3  -5  -4    1.44    0.28
   2   5   4   56.92    1.40
   2   5   4   55.41    1.29
   2   5   4   55.22    1.29
  -2  -5  -4   55.48    1.38
   1   5   4    4.12    0.42
  -1  -5  -4    4.97    0.41
   0   5   4   -0.15    0.22
   0  -5  -4    0.04    0.24
  -1   5   4    4.26    0.42
  -2   5   4   55.70    1.41
  -2   5   4   54.06    1.31
   2  -5  -4   55.75    1.29
  -3   5   4    1.43    0.34
  -3   5   4    1.28    0.22
   3  -5  -4    0.97    0.26
   3  -5  -4    1.22    0.21
  -4   5   4   31.90    1.08
   4  -5  -4   31.85    1.01
  -5   5   4    8.76    0.72
  -6   5   4    4.69    0.64
   6  -5  -4    4.55    0.60
  -7   5   4    0.45    0.54
   7  -5  -4    0.80    0.67
  -8   5   4    2.13    0.69
   8  -5  -4    1.40    0.63
   8   5   3   14.39    1.08
  -8  -5  -3   16.52    1.04
   7   5   3    0.38    0.46
   7   5   3    1.06    0.28
  -7  -5  -3   -0.49    0.42
   6   5   3   29.53    0.93
   6   5   3   29.65    1.15
  -6  -5  -3   30.49    1.13
   5   5   3    0.69    0.29
   5   5   3    1.06    0.37
  -5  -5  -3    0.64    0.34
   4   5   3    4.74    0.44
   4   5   3    5.22    0.46
  -4  -5  -3    5.19    0.51
   3   5   3   54.83    1.35
   3   5   3   55.01    1.37
  -3  -5  -3   53.41    1.38
   2   5   3   56.15    1.32
   2   5   3   56.04    1.39
   2   5   3   55.63    1.40
  -2  -5  -3   58.40    1.46
   1   5   3  198.79    4.27
  -1  -5  -3  189.50    4.13
   0   5   3    0.15    0.22
   0   5   3   -0.06    0.23
  -1   5   3  186.75    3.95
  -1   5   3  186.99    4.03
  -1   5   3  190.67    4.06
   1  -5  -3  192.34    3.95
  -2   5   3   55.64    1.38
  -2   5   3   53.99    1.29
   2  -5  -3   55.46    1.30
  -3   5   3   50.96    1.19
  -3   5   3   54.13    1.38
   3  -5  -3   52.03    1.31
   3  -5  -3   49.18    1.18
  -4   5   3    5.02    0.48
   4  -5  -3    5.78    0.48
  -5   5   3    0.15    0.39
  -6   5   3   27.93    1.19
   6  -5  -3   30.76    1.18
  -7   5   3    0.02    0.50
   7  -5  -3   -0.54    0.51
  -8   5   3   14.17    1.08
   8  -5  -3   14.01    1.13
   8   5   2    8.09    0.85
  -8  -5  -2    9.37    0.88
   7   5   2    0.84    0.27
   7   5   2    0.86    0.51
  -7  -5  -2    0.57    0.43
   6   5   2    1.77    0.49
   6   5   2    1.71    0.32
  -6  -5  -2    2.30    0.46
   5   5   2    4.78    0.52
   5   5   2    4.83    0.40
  -5  -5  -2    3.97    0.46
   4   5   2   10.48    0.54
   4   5   2   12.26    0.63
  -4  -5  -2   11.54    0.59
   3   5   2   13.69    0.56
   3   5   2   15.12    0.59
  -3  -5  -2   14.39    0.57
   2   5   2   15.42    0.53
  -2  -5  -2   14.47    0.54
   1   5   2   -0.01    0.20
   1   5   2   -0.21    0.18
  -1  -5  -2    0.31    0.20
  -1  -5  -2    0.34    0.16
  -1  -5  -2    0.20    0.18
   0   5   2   -0.21    0.20
   0   5   2    0.19    0.19
   0  -5  -2   -0.29    0.16
   0  -5  -2   -0.23    0.13
  -1   5   2   -0.08    0.22
  -1   5   2    0.20    0.18
  -1   5   2    0.16    0.19
   1  -5  -2   -0.12    0.16
  -2   5   2   14.51    0.58
  -2   5   2   15.27    0.49
   2  -5  -2   13.69    0.46
   2  -5  -2   15.02    0.53
  -3   5   2   14.64    0.46
  -3   5   2   14.38    0.63
   3  -5  -2   14.11    0.43
   3  -5  -2   15.19    0.60
  -4   5   2   11.54    0.65
   4  -5  -2   11.08    0.63
  -5   5   2    4.03    0.50
   5  -5  -2    3.92    0.81
  -6   5   2    2.38    0.52
   6  -5  -2    2.96    0.53
  -7   5   2    1.29    0.64
   7  -5  -2    1.85    0.59
  -8   5   2    8.24    0.86
   8  -5  -2    9.07    0.90
   8   5   1   15.58    1.12
  -8  -5  -1   16.48    1.04
   7   5   1    9.74    0.90
  -7  -5  -1    9.57    0.80
   6   5   1   46.32    1.47
   6   5   1   43.44    1.17
  -6  -5  -1   46.87    1.41
   5   5   1   24.42    0.78
  -5  -5  -1   24.84    0.91
   4   5   1   69.35    1.67
   4   5   1   69.52    1.77
  -4  -5  -1   71.35    1.73
   3   5   1    7.57    0.47
   3   5   1    7.04    0.42
  -3  -5  -1    6.59    0.41
   2   5   1    0.58    0.23
   2   5   1    0.63    0.23
   2   5   1    0.72    0.23
  -2  -5  -1    0.53    0.20
  -2  -5  -1    0.80    0.23
   1   5   1    7.34    0.34
   1   5   1    7.53    0.43
   1   5   1    7.07    0.34
  -1  -5  -1    7.93    0.36
  -1  -5  -1    7.09    0.33
   0   5   1   -0.02    0.16
   0   5   1   -0.02    0.16
   0   5   1    0.08    0.20
   0  -5  -1    0.13    0.17
   0  -5  -1    0.04    0.16
  -1   5   1    7.72    0.39
  -1   5   1    6.69    0.37
  -1   5   1    6.66    0.33
   1  -5  -1    6.65    0.34
   1  -5  -1    7.14    0.36
   1  -5  -1    6.26    0.34
  -2   5   1    0.43    0.19
   2  -5  -1    0.86    0.24
   2  -5  -1    0.40    0.16
  -3   5   1    7.73    0.33
  -3   5   1    7.91    0.48
   3  -5  -1    8.55    0.50
  -4   5   1   68.53    1.78
   4  -5  -1   69.90    1.77
  -5   5   1   22.17    0.96
   5  -5  -1   26.75    1.09
  -6   5   1   46.35    1.53
   6  -5  -1   48.15    1.55
   7  -5  -1    8.98    0.86
  -8   5   1   14.00    1.09
   8  -5  -1   15.85    1.15
   8   5   0    0.48    0.55
  -8  -5   0    1.03    0.54
   7   5   0    6.55    0.72
  -7  -5   0    5.63    0.63
   6   5   0    1.64    0.29
   6   5   0    1.34    0.47
  -6  -5   0    1.46    0.42
   5   5   0    0.94    0.27
  -5  -5   0    1.38    0.35
   4   5   0    7.20    0.56
   4   5   0    8.05    0.47
  -4  -5   0    7.36    0.49
   3   5   0    3.66    0.36
  -3  -5   0    2.25    0.25
   2   5   0    8.39    0.37
   2   5   0    8.48    0.45
  -2  -5   0    9.18    0.46
  -2  -5   0    7.96    0.37
   1   5   0   73.93    1.62
   1   5   0   77.00    1.73
   1   5   0   72.43    1.68
  -1  -5   0   78.20    1.69
   0   5   0    0.11    0.19
   0   5   0    0.05    0.15
   0   5   0    0.13    0.19
   0  -5   0    0.11    0.17
   0  -5   0   -0.01    0.14
  -1   5   0   76.07    1.65
  -1   5   0   77.19    1.63
  -1   5   0   69.80    1.63
   1  -5   0   75.07    1.64
   1  -5   0   69.69    1.64
   1  -5   0   68.46    1.61
  -2   5   0    9.36    0.44
  -2   5   0    8.60    0.38
   2  -5   0    8.24    0.45
   2  -5   0    7.56    0.34
  -3   5   0    2.94    0.26
  -3   5   0    2.66    0.32
   3  -5   0    2.17    0.23
   3  -5   0    2.86    0.34
  -4   5   0    7.77    0.56
   4  -5   0    7.68    0.60
  -5   5   0    1.87    0.42
   5  -5   0    1.24    0.44
  -6   5   0    1.28    0.51
   6  -5   0    1.73    0.49
   7  -5   0    6.76    0.93
  -8   5   0    0.63    0.61
   8  -5   0    1.24    0.64
   8   5  -1   16.97    1.16
  -8  -5   1   16.66    1.04
   7   5  -1    8.71    0.98
  -7  -5   1    8.13    0.78
   6   5  -1   45.52    1.50
   6   5  -1   45.50    1.23
  -6  -5   1   48.56    1.43
   5   5  -1   25.95    1.03
   5   5  -1   24.12    0.78
  -5  -5   1   25.12    0.90
   4   5  -1   67.01    1.75
   4   5  -1   69.94    1.64
  -4  -5   1   68.72    1.67
   3   5  -1    6.14    0.48
   3   5  -1    7.21    0.52
  -3  -5   1    6.25    0.36
  -3  -5   1    7.00    0.49
   2   5  -1    0.50    0.21
   2   5  -1    0.54    0.20
  -2  -5   1    0.60    0.15
   1   5  -1    7.60    0.39
  -1  -5   1    6.81    0.40
   0   5  -1    0.11    0.20
   0   5  -1    0.33    0.20
   0  -5   1   -0.15    0.19
  -1   5  -1    7.38    0.33
  -1   5  -1    7.32    0.37
   1  -5   1    7.02    0.41
   1  -5   1    6.66    0.32
  -2   5  -1    0.69    0.20
  -2   5  -1    0.67    0.22
   2  -5   1    0.48    0.17
  -3   5  -1    6.56    0.46
  -3   5  -1    6.81    0.34
  -3   5  -1    6.66    0.31
  -4   5  -1   71.26    1.56
  -4   5  -1   71.11    1.80
   4  -5   1   68.65    1.79
  -5   5  -1   26.22    1.01
   5  -5   1   24.93    1.02
  -6   5  -1   46.43    1.53
   6  -5   1   47.70    1.55
  -8   5  -1   14.14    1.08
   8  -5   1   15.76    1.20
   8   5  -2    8.23    0.91
  -8  -5   2    9.22    0.88
  -7  -5   2    0.31    0.45
   6   5  -2    1.97    0.42
   6   5  -2    2.52    0.52
  -6  -5   2    2.44    0.45
   5   5  -2    4.83    0.45
   5   5  -2    5.23    0.54
  -5  -5   2    5.06    0.47
   4   5  -2   10.15    0.64
   4   5  -2   12.33    0.54
  -4  -5   2   10.93    0.55
   3   5  -2   13.84    0.61
   3   5  -2   15.07    0.80
  -3  -5   2   13.66    0.61
  -3  -5   2   12.88    0.48
   2   5  -2   15.69    0.55
  -2  -5   2   14.36    0.59
   1   5  -2   -0.21    0.19
  -1  -5   2    0.30    0.21
   0   5  -2   -0.24    0.18
   0  -5   2   -0.12    0.21
  -1   5  -2   -0.04    0.18
  -1   5  -2   -0.06    0.15
   1  -5   2   -0.11    0.22
   1  -5   2    0.14    0.16
  -2   5  -2   14.80    0.54
  -2   5  -2   15.18    0.52
   2  -5   2   15.38    0.61
  -3   5  -2   15.33    0.50
  -3   5  -2   14.49    0.60
   3  -5   2   14.81    0.65
  -4   5  -2   11.32    0.43
  -4   5  -2   10.64    0.42
  -4   5  -2   12.65    0.65
   4  -5   2   11.33    0.67
  -5   5  -2    4.51    0.51
   5  -5   2    4.66    0.54
  -6   5  -2    1.13    0.44
   6  -5   2    1.75    0.49
  -7   5  -2    0.66    0.60
   7  -5   2    1.03    0.73
  -8   5  -2    8.09    0.87
   8  -5   2    9.94    0.95
   8   5  -3   16.60    1.13
  -8  -5   3   15.30    0.99
   7   5  -3    0.24    0.53
  -7  -5   3   -0.31    0.42
   6   5  -3   30.45    1.22
   6   5  -3   33.59    0.99
  -6  -5   3   29.82    1.09
   5   5  -3    1.09    0.27
   5   5  -3    0.82    0.40
  -5  -5   3    1.25    0.35
   4   5  -3    5.46    0.44
   4   5  -3    4.71    0.49
  -4  -5   3    4.52    0.45
   3   5  -3   54.54    1.32
  -3  -5   3   53.43    1.40
  -3  -5   3   51.57    1.26
  -2  -5   3   51.68    1.31
   1   5  -3  196.47    4.14
  -1  -5   3  189.24    4.21
   0   5  -3    0.02    0.20
   0  -5   3    0.08    0.21
  -1   5  -3  192.26    4.03
  -1   5  -3  195.27    4.11
   1  -5   3  184.53    4.03
   1  -5   3  196.57    4.22
  -2   5  -3   56.54    1.33
  -2   5  -3   55.87    1.33
   2  -5   3   53.17    1.39
  -3   5  -3   56.24    1.32
  -3   5  -3   53.71    1.39
   3  -5   3   54.75    1.45
  -4   5  -3    5.32    0.54
  -4   5  -3    4.79    0.35
   4  -5   3    4.60    0.49
  -5   5  -3    0.54    0.38
  -5   5  -3    0.98    0.18
   5  -5   3    0.98    0.41
  -6   5  -3   31.39    1.23
   6  -5   3   32.12    1.27
  -7   5  -3   -0.34    0.48
   7  -5   3   -0.32    0.51
  -8   5  -3   13.83    1.07
   8  -5   3   16.91    1.20
   8   5  -4    0.17    0.57
  -8  -5   4    1.54    0.54
   7   5  -4    0.56    0.56
  -7  -5   4    1.26    0.45
   6   5  -4    3.92    0.35
   6   5  -4    4.44    0.62
  -6  -5   4    3.81    0.49
   5   5  -4    8.24    0.51
   5   5  -4    7.41    0.72
  -5  -5   4    8.78    0.59
   4   5  -4   32.74    0.94
   4   5  -4   31.65    1.10
  -4  -5   4   32.60    1.09
  -4  -5   4   33.78    0.96
   3   5  -4    1.45    0.25
  -3  -5   4    1.28    0.31
  -3  -5   4    1.06    0.22
   2   5  -4   57.09    1.37
  -2  -5   4   53.25    1.40
   1   5  -4    4.56    0.38
  -1  -5   4    3.99    0.40
   0   5  -4   -0.11    0.23
   0  -5   4    0.17    0.27
  -1   5  -4    4.32    0.30
   1  -5   4    4.27    0.30
   1  -5   4    4.14    0.35
  -2   5  -4   55.94    1.62
   2  -5   4   55.27    1.42
  -3   5  -4    1.69    0.30
   3  -5   4    1.57    0.34
  -4   5  -4   33.90    1.08
   4  -5   4   33.14    1.12
  -5   5  -4    9.09    0.69
  -5   5  -4    8.97    0.45
   5  -5   4    9.77    0.77
  -6   5  -4    3.91    0.60
   6  -5   4    4.22    0.59
  -7   5  -4    1.32    0.58
   7  -5   4    1.58    0.59
  -8   5  -4    1.63    0.65
   8  -5   4    1.02    0.65
   8   5  -5    2.07    0.69
   7   5  -5    0.14    0.50
  -7  -5   5   -0.07    0.42
   6   5  -5   42.23    1.14
   6   5  -5   44.62    1.52
  -6  -5   5   46.20    1.37
   5   5  -5    0.39    0.28
   5   5  -5    0.18    0.40
  -5  -5   5    0.29    0.31
   4   5  -5  160.64    3.67
   4   5  -5  163.86    3.54
  -4  -5   5  158.72    3.52
  -4  -5   5  157.94    3.67
   3   5  -5   37.29    1.02
  -3  -5   5   35.08    0.93
  -3  -5   5   35.62    1.10
   2   5  -5   70.84    1.68
  -2  -5   5   68.85    1.71
   1   5  -5    6.44    0.42
  -1  -5   5    6.12    0.45
   0   5  -5    0.31    0.21
   0  -5   5   -0.25    0.22
  -1   5  -5    6.46    0.35
  -1   5  -5    7.03    0.41
   1  -5   5    5.82    0.34
   1  -5   5    6.17    0.45
  -2   5  -5   68.43    1.68
  -2   5  -5   72.04    1.67
   2  -5   5   71.62    1.75
  -3   5  -5   36.17    0.99
  -3   5  -5   35.63    1.04
   3  -5   5   36.00    1.11
  -4   5  -5  163.58    3.72
  -4   5  -5  165.99    3.58
   4  -5   5  161.27    3.75
  -5   5  -5    0.43    0.25
  -5   5  -5    0.65    0.40
   5  -5   5    0.47    0.42
  -6   5  -5   43.96    1.49
   6  -5   5   44.93    1.55
  -7   5  -5    0.24    0.51
   7  -5   5    0.19    0.53
  -8   5  -5    2.09    0.62
   8  -5   5    1.98    0.65
   7   5  -6    0.18    0.55
  -7  -5   6    1.10    0.45
   6   5  -6    1.38    0.28
   6   5  -6    0.74    0.48
  -6  -5   6    0.90    0.38
   5   5  -6   12.80    0.83
   5   5  -6   11.57    0.60
  -5  -5   6   11.16    0.64
   4   5  -6    1.90    0.32
   4   5  -6    1.86    0.43
  -4  -5   6    2.11    0.46
  -4  -5   6    2.03    0.32
   3   5  -6   20.53    0.73
  -3  -5   6   19.51    0.65
  -3  -5   6   20.27    0.82
   2   5  -6   71.13    1.70
  -2  -5   6   67.68    1.74
   1   5  -6   26.97    0.84
  -1  -5   6   26.44    0.85
   0   5  -6    0.14    0.22
   0  -5   6   -0.27    0.22
  -1   5  -6   27.22    0.75
  -1   5  -6   27.25    0.84
  -2   5  -6   71.44    1.70
  -2   5  -6   71.24    1.74
   2  -5   6   71.77    1.84
  -3   5  -6   21.30    0.78
  -3   5  -6   21.41    0.74
   3  -5   6   20.63    0.84
  -4   5  -6    2.43    0.32
  -4   5  -6    1.25    0.36
   4  -5   6    1.31    0.48
  -5   5  -6   11.05    0.57
  -5   5  -6   13.10    0.79
   5  -5   6   13.43    0.86
  -6   5  -6    0.66    0.27
  -6   5  -6    0.00    0.43
   6  -5   6    0.12    0.47
  -7   5  -6    0.32    0.52
   7  -5   6    1.52    0.59
   7   5  -7    0.44    0.56
  -7  -5   7    1.16    0.45
   6   5  -7   32.31    0.97
   6   5  -7   33.71    1.34
  -6  -5   7   32.42    1.14
   5   5  -7   12.81    0.64
   5   5  -7   12.66    0.86
  -5  -5   7   14.11    0.70
   4   5  -7   65.69    1.63
   4   5  -7   62.36    1.76
  -4  -5   7   63.95    1.59
  -4  -5   7   62.90    1.76
   3   5  -7    0.08    0.27
  -3  -5   7    0.19    0.32
  -3  -5   7   -0.19    0.22
   2   5  -7   32.93    0.99
  -2  -5   7   32.52    1.02
   1   5  -7   52.21    1.37
  -1  -5   7   53.88    1.40
   0   5  -7    0.32    0.16
   0   5  -7    0.02    0.15
   0   5  -7   -0.05    0.22
   0  -5   7   -0.25    0.23
  -1   5  -7   55.08    1.31
  -1   5  -7   53.77    1.41
   1  -5   7   52.17    1.40
   1  -5   7   54.39    1.42
  -2   5  -7   33.74    1.03
  -2   5  -7   35.14    0.99
   2  -5   7   35.26    1.05
   2  -5   7   35.23    1.08
  -3   5  -7    0.01    0.26
  -3   5  -7    0.70    0.31
   3  -5   7    0.52    0.35
   3  -5   7    0.35    0.29
  -4   5  -7   65.92    1.66
  -4   5  -7   63.35    1.90
   4  -5   7   66.27    1.82
  -5   5  -7   13.81    0.81
  -5   5  -7   12.37    0.63
   5  -5   7   13.02    0.84
  -6   5  -7   33.10    1.01
  -6   5  -7   32.57    1.28
   6  -5   7   35.79    1.38
  -7   5  -7    0.28    0.53
   7  -5   7    0.56    0.58
   7   5  -8    1.71    0.61
  -7  -5   8    2.57    0.50
   6   5  -8    0.42    0.28
   6   5  -8    0.72    0.67
  -6  -5   8   -0.22    0.36
   5   5  -8    4.72    0.44
   5   5  -8    4.70    0.61
  -5  -5   8    4.65    0.50
   4   5  -8    2.86    0.47
   4   5  -8    3.01    0.40
  -4  -5   8    3.22    0.39
  -4  -5   8    2.76    0.45
   3   5  -8   13.17    0.65
  -3  -5   8   13.36    0.75
  -3  -5   8   12.88    0.59
   2   5  -8    0.65    0.23
   2   5  -8    0.33    0.28
  -2  -5   8    0.37    0.30
  -2  -5   8    1.02    0.23
   1   5  -8   35.60    0.92
   1   5  -8   37.23    1.09
  -1  -5   8   37.49    1.10
   0   5  -8    0.36    0.19
   0   5  -8    0.23    0.26
   0  -5   8   -0.11    0.25
   0  -5   8   -0.13    0.26
  -1   5  -8   37.02    1.10
  -1   5  -8   37.56    1.00
   1  -5   8   37.81    1.12
   1  -5   8   36.14    1.10
  -2   5  -8    0.87    0.28
  -2   5  -8    0.78    0.30
   2  -5   8    1.03    0.34
   2  -5   8    0.33    0.29
  -3   5  -8   12.98    0.67
  -3   5  -8   13.59    0.67
   3  -5   8   14.03    0.69
   3  -5   8   12.20    0.75
  -4   5  -8    4.14    0.44
  -4   5  -8    2.98    0.46
   4  -5   8    2.76    0.50
  -5   5  -8    5.84    0.54
  -5   5  -8    3.98    0.52
   5  -5   8    3.92    0.57
  -6   5  -8    0.00    0.30
  -6   5  -8   -0.14    0.47
   6  -5   8    0.05    0.50
  -7   5  -8    2.39    0.63
   7  -5   8    1.41    0.58
   7   5  -9    0.20    0.58
  -7  -5   9    0.11    0.42
   6   5  -9   15.32    0.71
   6   5  -9   15.01    1.05
  -6  -5   9   16.74    0.84
   5   5  -9   -0.50    0.28
   5   5  -9   -0.36    0.45
  -5  -5   9    0.64    0.33
   4   5  -9    0.53    0.32
  -4  -5   9    0.87    0.31
  -4  -5   9    0.82    0.41
   3   5  -9   64.72    1.68
  -3  -5   9   63.66    1.74
  -3  -5   9   60.35    1.54
   2   5  -9    1.96    0.35
   2   5  -9    1.53    0.29
  -2  -5   9    0.87    0.34
   1   5  -9   28.03    0.96
   1   5  -9   28.35    0.79
  -1  -5   9   28.13    0.96
   0   5  -9    0.35    0.28
   0  -5   9   -0.43    0.26
   0  -5   9   -0.07    0.27
  -1   5  -9   28.40    0.86
  -1   5  -9   28.53    0.98
   1  -5   9   28.47    0.99
   1  -5   9   29.21    0.98
  -2   5  -9    0.88    0.33
  -2   5  -9    1.27    0.32
   2  -5   9    1.11    0.35
   2  -5   9    1.95    0.37
  -3   5  -9   64.90    1.70
  -3   5  -9   61.17    1.67
   3  -5   9   64.90    1.86
   3  -5   9   61.62    1.69
  -4   5  -9    0.32    0.33
  -4   5  -9    0.12    0.35
   4  -5   9    0.06    0.40
   4  -5   9    0.39    0.34
  -5   5  -9   -0.40    0.35
  -5   5  -9   -0.29    0.40
   5  -5   9   -0.53    0.43
  -6   5  -9   15.03    1.52
   6  -5   9   15.74    1.07
  -7   5  -9    0.13    0.51
   7  -5   9   -0.19    0.54
   7   5 -10    3.16    0.71
  -7  -5  10    4.81    0.59
   6   5 -10    2.30    0.59
   6   5 -10    2.24    0.38
  -6  -5  10    2.34    0.45
   5   5 -10    1.49    0.39
   5   5 -10    2.02    0.56
  -5  -5  10    2.35    0.41
   4   5 -10    0.73    0.34
  -4  -5  10    0.36    0.31
  -4  -5  10    0.66    0.40
   3   5 -10   41.73    1.29
  -3  -5  10   42.50    1.17
  -3  -5  10   43.88    1.36
   2   5 -10   13.04    0.72
   2   5 -10   13.44    0.57
  -2  -5  10   13.67    0.74
   1   5 -10    9.03    0.47
   1   5 -10    8.78    0.63
  -1  -5  10    9.34    0.63
   0   5 -10    0.28    0.23
   0   5 -10   -0.45    0.28
   0  -5  10   -0.10    0.29
   0  -5  10   -0.03    0.31
  -1   5 -10    8.02    0.61
  -1   5 -10    9.89    0.55
   1  -5  10    8.55    0.63
   1  -5  10    8.07    0.62
  -2   5 -10   13.75    0.85
  -2   5 -10   14.75    0.67
   2  -5  10   13.09    0.74
   2  -5  10   12.33    0.80
  -3   5 -10   42.40    1.45
  -3   5 -10   42.29    1.30
   3  -5  10   45.93    1.39
   3  -5  10   41.96    1.46
  -4   5 -10    0.29    0.37
  -4   5 -10    0.95    0.38
   4  -5  10    0.26    0.42
   4  -5  10    0.62    0.38
  -5   5 -10    2.16    0.43
  -5   5 -10    2.17    0.51
   5  -5  10    1.88    0.50
  -6   5 -10    1.87    0.55
  -6   5 -10    2.19    0.42
   6  -5  10    2.04    0.59
  -7   5 -10    3.87    0.69
   7  -5  10    3.13    0.70
   6   5 -11   34.89    1.45
   6   5 -11   30.90    1.11
  -6  -5  11   34.10    1.21
   5   5 -11    6.67    0.64
   5   5 -11    7.07    0.75
  -5  -5  11    6.64    0.77
   4   5 -11   16.17    0.81
  -4  -5  11   17.10    0.92
  -4  -5  11   16.36    0.75
   3   5 -11   13.94    0.67
   3   5 -11   13.82    0.77
  -3  -5  11   14.56    0.67
  -3  -5  11   14.92    0.83
   2   5 -11    4.25    0.38
   2   5 -11    5.37    0.52
  -2  -5  11    5.29    0.53
   1   5 -11    0.83    0.37
   1   5 -11    0.02    0.24
  -1  -5  11    0.42    0.35
  -1  -5  11    0.16    0.33
   0   5 -11   -0.35    0.25
   0   5 -11    0.73    0.36
   0  -5  11   -0.21    0.29
   0  -5  11    0.19    0.34
  -1   5 -11    0.24    0.29
  -1   5 -11    0.44    0.35
   1  -5  11    0.71    0.34
   1  -5  11    0.02    0.33
  -2   5 -11    5.23    0.47
  -2   5 -11    5.80    0.54
   2  -5  11    5.31    0.55
   2  -5  11    5.31    0.54
  -3   5 -11   14.55    0.80
  -3   5 -11   14.55    0.78
   3  -5  11   12.84    0.81
   3  -5  11   13.69    0.80
  -4   5 -11   16.33    0.87
  -4   5 -11   16.66    0.85
   4  -5  11   17.40    0.95
   4  -5  11   15.76    0.84
  -5   5 -11    7.08    0.69
  -5   5 -11    6.77    0.69
   5  -5  11    7.02    0.75
  -6   5 -11   36.75    1.24
  -6   5 -11   36.01    1.44
   6  -5  11   34.82    1.45
   6   5 -12    0.49    0.36
   6   5 -12    0.69    0.61
  -6  -5  12    1.62    0.46
   5   5 -12    2.70    0.47
   5   5 -12    3.73    0.67
  -5  -5  12    4.13    0.51
   4   5 -12   -0.20    0.34
  -4  -5  12    0.42    0.43
  -4  -5  12   -0.26    0.32
   3   5 -12    5.38    0.52
   3   5 -12    3.41    0.48
  -3  -5  12    4.27    0.55
   2   5 -12    0.22    0.30
   2   5 -12   -0.40    0.33
  -2  -5  12    0.14    0.36
   1   5 -12   13.43    0.78
   1   5 -12   13.23    0.60
  -1  -5  12   11.40    0.76
  -1  -5  12   11.10    0.72
   0   5 -12    0.16    0.27
   0   5 -12   -0.31    0.34
   0  -5  12   -0.10    0.33
   0  -5  12   -0.14    0.34
  -1   5 -12   12.02    0.77
  -1   5 -12   12.20    0.65
   1  -5  12   13.31    0.80
   1  -5  12   12.76    0.75
  -2   5 -12   -0.30    0.32
  -2   5 -12    0.29    0.37
   2  -5  12    0.15    0.36
   2  -5  12    0.16    0.37
  -3   5 -12    4.81    0.54
  -3   5 -12    4.18    0.51
   3  -5  12    4.97    0.56
   3  -5  12    5.00    0.56
  -4   5 -12   -0.16    0.39
  -4   5 -12   -0.24    0.38
   4  -5  12    0.43    0.41
   4  -5  12    0.18    0.42
  -5   5 -12    2.97    0.51
  -5   5 -12    3.23    0.73
  -6   5 -12    0.08    0.41
  -6   5 -12    0.21    0.52
   6  -5  12    0.66    0.54
   5   5 -13   13.23    0.82
   5   5 -13   15.19    1.07
  -5  -5  13   12.85    0.80
   4   5 -13   16.42    0.90
  -4  -5  13   20.01    1.15
  -4  -5  13   18.46    1.00
   3   5 -13   -0.03    0.37
   3   5 -13   -0.02    0.32
  -3  -5  13   -0.07    0.39
   2   5 -13    5.98    0.60
   2   5 -13    6.78    0.55
  -2  -5  13    6.35    0.61
   1   5 -13   17.48    0.73
   1   5 -13   17.52    0.91
  -1  -5  13   17.36    0.85
  -1  -5  13   16.90    0.92
   0   5 -13   -0.18    0.28
   0   5 -13   -0.24    0.37
   0  -5  13    0.43    0.36
   0  -5  13    0.08    0.39
  -1   5 -13   16.62    0.76
  -1   5 -13   16.80    0.89
   1  -5  13   16.81    0.90
   1  -5  13   16.82    0.85
  -2   5 -13    7.02    0.70
  -2   5 -13    7.32    0.64
   2  -5  13    6.78    0.68
   2  -5  13    7.46    0.66
  -3   5 -13   -0.04    0.37
  -3   5 -13    0.22    0.42
   3  -5  13   -0.54    0.38
   3  -5  13   -0.29    0.38
  -4   5 -13   17.34    0.95
  -4   5 -13   17.34    0.93
   4  -5  13   17.19    0.97
   4  -5  13   17.74    0.96
  -5   5 -13   15.99    1.00
  -5   5 -13   13.70    0.91
   5  -5  13   13.43    0.93
   5  -5  13   14.43    1.01
   5   5 -14    2.52    0.51
   5   5 -14    4.53    0.70
   5   5 -14    3.72    0.51
  -5  -5  14    2.17    0.47
   4   5 -14    0.78    0.38
   4   5 -14    0.54    0.43
   3   5 -14    4.95    0.49
   3   5 -14    5.15    0.60
  -3  -5  14    5.12    0.62
   2   5 -14   16.17    0.93
   2   5 -14   16.22    0.73
  -2  -5  14   16.28    0.91
   1   5 -14    2.37    0.49
   1   5 -14    3.32    0.40
  -1  -5  14    2.37    0.49
  -1  -5  14    3.52    0.51
   0   5 -14    0.30    0.40
   0   5 -14    0.25    0.32
   0  -5  14   -0.38    0.35
   0  -5  14   -0.33    0.38
  -1   5 -14    3.60    0.44
  -1   5 -14    2.42    0.51
   1  -5  14    1.92    0.50
   1  -5  14    2.31    0.45
  -2   5 -14   17.16    0.85
  -2   5 -14   17.68    0.97
   2  -5  14   16.73    0.91
   2  -5  14   17.84    0.98
  -3   5 -14    5.59    0.66
  -3   5 -14    5.70    0.60
   3  -5  14    5.88    0.64
   3  -5  14    5.93    0.68
  -4   5 -14    0.18    0.45
  -4   5 -14    0.49    0.45
   4  -5  14    0.87    0.48
   4  -5  14    0.46    0.50
  -5   5 -14    2.57    0.54
  -5   5 -14    1.58    0.55
   5  -5  14    2.68    0.56
   5  -5  14    3.02    0.59
   4   5 -15    9.98    0.73
   4   5 -15    9.71    0.93
   4   5 -15   10.59    0.86
  -4  -5  15    9.29    0.89
   3   5 -15   27.13    1.02
   3   5 -15   28.81    1.22
  -3  -5  15   28.92    1.20
   2   5 -15    1.14    0.47
  -2  -5  15    1.06    0.47
   1   5 -15   35.45    1.40
  -1  -5  15   37.45    1.31
  -1  -5  15   37.74    1.40
   0   5 -15   -0.07    0.43
   0   5 -15    0.35    0.33
   0  -5  15    0.12    0.42
   0  -5  15    0.30    0.38
  -1   5 -15   39.03    1.25
  -1   5 -15   38.13    1.42
   1  -5  15   36.51    1.31
   1  -5  15   37.61    1.40
  -2   5 -15    2.51    0.56
  -2   5 -15    1.06    0.42
   2  -5  15    0.74    0.52
   2  -5  15    0.47    0.40
  -3   5 -15   31.91    1.37
  -3   5 -15   28.76    1.20
   3  -5  15   28.03    1.21
   3  -5  15   32.21    1.39
  -4   5 -15   10.14    0.89
  -4   5 -15    8.92    0.85
   4  -5  15   10.56    0.89
   4  -5  15    8.55    0.79
   4   5 -16   11.93    0.98
   4   5 -16   12.79    0.93
   4   5 -16   10.16    0.75
  -4  -5  16   12.52    0.96
   3   5 -16    0.12    0.36
   3   5 -16   -0.13    0.46
  -3  -5  16   -0.36    0.46
   2   5 -16    6.74    0.64
   2   5 -16    8.49    0.87
  -2  -5  16    8.29    0.78
   1   5 -16    3.58    0.46
   1   5 -16    3.22    0.61
  -1  -5  16    3.43    0.53
  -1  -5  16    3.03    0.61
   0   5 -16    0.33    0.37
   0   5 -16    0.47    0.47
   0  -5  16    0.24    0.39
   0  -5  16   -0.28    0.44
  -1   5 -16    2.36    0.47
  -1   5 -16    3.77    0.63
   1  -5  16    3.28    0.61
   1  -5  16    4.05    0.56
  -2   5 -16    8.21    0.79
  -2   5 -16    8.56    0.77
   2  -5  16    6.88    0.66
   2  -5  16    7.67    0.76
  -3   5 -16    0.17    0.51
  -3   5 -16    0.88    0.50
   3  -5  16   -0.35    0.48
   3  -5  16    0.16    0.54
  -4   5 -16   11.77    0.93
  -4   5 -16   12.53    0.96
   4  -5  16   12.13    1.00
   4  -5  16   11.06    0.92
   3   5 -17    3.18    0.62
   3   5 -17    2.72    0.45
  -3  -5  17    3.27    0.60
   2   5 -17   41.25    1.57
   2   5 -17   41.18    1.32
  -2  -5  17   40.45    1.48
   1   5 -17    5.28    0.70
   1   5 -17    5.74    0.57
  -1  -5  17    4.87    0.60
   0   5 -17   -0.53    0.46
   0   5 -17   -0.02    0.40
   0  -5  17    0.70    0.42
   0  -5  17   -0.43    0.46
  -1   5 -17    4.77    0.67
  -1   5 -17    4.93    0.58
   1  -5  17    5.89    0.66
   1  -5  17    4.52    0.68
  -2   5 -17   40.88    1.44
  -2   5 -17   40.80    1.58
   2  -5  17   41.68    1.60
   2  -5  17   40.55    2.08
  -3   5 -17    3.25    0.57
  -3   5 -17    3.83    0.66
   3  -5  17    4.27    0.69
   3  -5  17    3.08    0.57
   2   5 -18    2.74    0.63
  -2  -5  18    4.27    0.62
   1   5 -18    0.56    0.52
   1   5 -18    1.10    0.44
  -1  -5  18    0.81    0.46
   0   5 -18    0.69    0.54
   0  -5  18   -0.24    0.40
   0  -5  18   -0.36    0.49
  -1   5 -18    0.56    0.53
   1  -5  18    0.70    0.47
   1  -5  18    0.48    0.55
  -2   5 -18    4.30    0.69
  -2   5 -18    4.92    0.69
   2  -5  18    2.89    0.66
   2  -5  18    3.83    0.59
   1   6  18    2.38    0.59
  -1  -6 -18    4.00    0.73
   0   6  18    8.29    0.81
   0  -6 -18   10.13    1.01
  -1   6  18    2.91    0.61
   1  -6 -18    3.29    0.72
   3   6  17    8.35    0.82
  -3  -6 -17    8.22    0.86
   2   6  17    4.43    0.66
  -2  -6 -17    4.88    0.68
   1   6  17    9.19    0.83
  -1  -6 -17    8.73    0.87
   0   6  17    0.40    0.43
   0  -6 -17   -0.28    0.51
  -1   6  17    8.49    0.80
   1  -6 -17    7.50    0.84
  -2   6  17    3.69    0.63
   2  -6 -17    3.63    0.74
  -3   6  17    8.47    0.85
   3  -6 -17    5.82    0.84
   4   6  16    3.92    0.66
   3   6  16    9.26    0.90
  -3  -6 -16    7.13    0.77
   2   6  16   11.81    0.91
  -2  -6 -16    9.30    0.91
   1   6  16    2.70    0.58
  -1  -6 -16    2.77    0.61
   0   6  16   20.18    1.08
   0  -6 -16   18.72    1.12
  -1   6  16    2.64    0.54
   1  -6 -16    3.00    0.68
  -2   6  16   11.17    1.32
   2  -6 -16    9.47    0.89
   3  -6 -16    7.37    0.87
   4   6  15    3.93    0.65
  -4  -6 -15    3.74    0.64
   3   6  15    0.89    0.50
  -3  -6 -15    0.12    0.45
   2   6  15   34.77    1.41
  -2  -6 -15   37.18    1.43
   1   6  15    1.70    0.55
  -1  -6 -15    2.05    0.66
   0   6  15   25.10    1.14
   0  -6 -15   25.33    1.21
  -1   6  15    3.30    0.55
   1  -6 -15    1.14    0.57
  -2   6  15   35.18    1.33
   2  -6 -15   37.20    1.55
  -3   6  15    0.49    0.60
  -3   6  15    0.25    0.44
   3  -6 -15    0.47    0.58
  -4   6  15    3.40    0.74
  -4   6  15    4.06    0.56
   5   6  14    0.36    0.49
  -5  -6 -14    0.43    0.54
   4   6  14    1.96    0.55
  -4  -6 -14    1.56    0.53
  -3  -6 -14    3.35    0.62
   2   6  14    6.15    0.67
  -2  -6 -14    4.87    0.63
   1   6  14    1.65    0.50
  -1  -6 -14    1.94    0.50
   0   6  14   70.03    2.03
   0  -6 -14   73.29    2.11
  -1   6  14    1.79    0.47
   1  -6 -14    1.24    0.52
  -2   6  14    7.11    0.66
   2  -6 -14    5.91    0.71
  -3   6  14    4.83    0.58
  -4   6  14    1.45    0.65
  -4   6  14    1.45    0.42
  -5   6  14   -0.23    0.64
  -5   6  14    0.70    0.39
   5  -6 -14   -0.06    0.35
   5   6  13    0.40    0.47
   5   6  13    0.00    0.31
  -5  -6 -13    0.36    0.50
   4   6  13    0.54    0.50
  -4  -6 -13   -0.26    0.45
   3   6  13   20.29    1.03
  -3  -6 -13   20.84    1.03
   2   6  13   -0.04    0.42
  -2  -6 -13    0.79    0.45
   1   6  13    4.77    0.62
  -1  -6 -13    5.03    0.63
   0   6  13   98.51    2.58
   0  -6 -13  100.71    2.61
  -1   6  13    4.54    0.56
   1  -6 -13    3.76    0.56
  -2   6  13   -0.09    0.39
  -2   6  13    1.00    0.51
   2  -6 -13    0.93    0.52
  -3   6  13   21.61    0.96
  -3   6  13   22.43    1.17
  -4   6  13    0.25    0.38
  -4   6  13    0.82    0.55
   4  -6 -13    0.42    0.29
  -5   6  13   -0.70    0.51
  -5   6  13    0.82    0.34
   5  -6 -13   -0.07    0.34
   6   6  12    0.01    0.46
   6   6  12    0.02    0.37
  -6  -6 -12    0.35    0.52
   5   6  12    0.32    0.46
   5   6  12    1.03    0.41
  -5  -6 -12    0.06    0.48
   4   6  12   18.90    1.02
   4   6  12   18.31    0.70
  -4  -6 -12   19.94    1.02
   3   6  12    3.17    0.54
  -3  -6 -12    3.06    0.50
   2   6  12    4.09    0.55
  -2  -6 -12    2.83    0.50
   1   6  12    1.11    0.42
  -1  -6 -12    0.36    0.40
   0   6  12    0.66    0.41
   0  -6 -12    1.16    0.45
  -1   6  12    0.47    0.39
   1  -6 -12    1.34    0.43
  -2   6  12    3.19    0.49
  -2   6  12    2.84    0.56
   2  -6 -12    2.89    0.59
  -3   6  12    2.82    0.61
  -3   6  12    2.56    0.44
  -4   6  12   18.71    1.11
  -4   6  12   20.12    1.00
   4  -6 -12   18.29    0.75
  -5   6  12    1.21    0.61
  -5   6  12    0.45    0.32
   5  -6 -12    0.72    0.37
  -6   6  12   -0.70    0.55
   6   6  11    1.60    0.51
   6   6  11    0.76    0.43
  -6  -6 -11    1.95    0.55
   5   6  11   18.84    1.01
  -5  -6 -11   23.10    1.22
   4   6  11   20.47    0.99
   4   6  11   19.77    0.74
  -4  -6 -11   19.25    1.00
   3   6  11    5.36    0.60
  -3  -6 -11    4.81    0.55
   2   6  11    7.12    0.71
  -2  -6 -11    6.96    0.68
   1   6  11    1.24    0.41
  -1  -6 -11    1.07    0.41
   0   6  11    1.79    0.43
   0  -6 -11    1.69    0.44
  -1   6  11    1.03    0.39
   1  -6 -11    0.97    0.44
  -2   6  11    8.07    0.70
  -3   6  11    5.34    0.65
  -3   6  11    4.79    0.49
  -4   6  11   20.49    1.11
  -4   6  11   20.78    0.82
   4  -6 -11   19.42    0.76
  -5   6  11   20.67    0.75
  -5   6  11   18.75    1.20
   5  -6 -11   20.43    0.88
  -6   6  11    0.79    0.59
   6  -6 -11    2.45    0.52
   6   6  10   10.80    0.81
   6   6  10    9.08    0.77
  -6  -6 -10    9.74    0.91
   5   6  10    0.93    0.43
  -5  -6 -10    0.35    0.43
   4   6  10   11.53    0.61
   4   6  10   13.75    0.83
  -4  -6 -10   12.96    0.83
   3   6  10    0.08    0.39
  -3  -6 -10   -0.06    0.35
   2   6  10    2.18    0.46
  -2  -6 -10    2.25    0.44
   1   6  10    7.38    0.76
  -1  -6 -10    7.02    0.71
   0   6  10   32.08    1.11
  -1   6  10    9.21    0.83
  -1   6  10    7.10    0.63
   1  -6 -10    7.87    0.73
  -2   6  10    2.26    0.41
  -2   6  10    1.35    0.45
  -3   6  10    0.32    0.46
  -3   6  10    0.07    0.31
   3  -6 -10   -0.71    0.22
  -4   6  10   14.19    0.67
  -4   6  10   12.70    0.91
   4  -6 -10   12.18    0.64
  -5   6  10   -0.05    0.26
  -5   6  10    0.58    0.54
   5  -6 -10    0.73    0.35
  -6   6  10    9.16    0.89
   6  -6 -10    9.45    0.81
   7   6   9   10.23    0.91
   7   6   9   12.50    0.89
  -7  -6  -9   10.28    0.95
   6   6   9    3.34    0.52
   6   6   9    4.62    0.56
  -6  -6  -9    4.29    0.63
   5   6   9    0.74    0.39
   5   6   9    1.12    0.41
  -5  -6  -9    0.84    0.44
   4   6   9   33.05    1.00
   4   6   9   31.58    1.16
  -4  -6  -9   31.82    1.18
   3   6   9    3.51    0.48
  -3  -6  -9    3.16    0.47
   2   6   9   73.22    2.07
  -2  -6  -9   74.52    1.97
   1   6   9    0.82    0.37
  -1  -6  -9    1.37    0.38
   0   6   9   11.97    0.67
   0  -6  -9   12.09    0.70
  -1   6   9    1.29    0.39
  -1   6   9    1.58    0.37
   1  -6  -9    0.74    0.39
  -2   6   9   73.63    1.86
  -3   6   9    2.12    0.49
  -3   6   9    4.11    0.43
   3  -6  -9    2.93    0.32
  -4   6   9   30.69    0.95
  -4   6   9   30.50    1.22
   4  -6  -9   31.74    0.99
  -5   6   9    0.66    0.26
  -5   6   9    0.11    0.50
   5  -6  -9    1.04    0.37
  -6   6   9    4.05    0.73
   6  -6  -9    6.41    0.66
  -7   6   9    9.30    0.99
   7  -6  -9   10.96    0.95
   7   6   8    3.35    0.48
  -7  -6  -8    3.37    0.64
   6   6   8    7.40    0.74
   6   6   8    8.03    0.67
  -6  -6  -8    7.10    0.73
   5   6   8    0.80    0.40
   5   6   8   -0.42    0.33
  -5  -6  -8    0.18    0.40
   4   6   8   24.12    0.97
   4   6   8   23.30    0.82
  -4  -6  -8   23.85    0.98
   3   6   8    1.66    0.42
   2   6   8   31.13    1.06
  -2  -6  -8   30.23    1.04
   1   6   8    1.59    0.37
  -1  -6  -8    1.49    0.35
   0   6   8   38.01    1.15
   0  -6  -8   39.81    1.18
  -1   6   8    1.49    0.38
  -1   6   8    1.41    0.34
  -2   6   8   30.83    1.09
  -2   6   8   30.94    0.97
  -3   6   8    1.94    0.46
  -3   6   8    0.84    0.31
   3  -6  -8    1.56    0.28
  -4   6   8   23.17    0.78
  -4   6   8   23.49    1.04
   4  -6  -8   23.33    0.84
  -5   6   8    0.81    0.24
  -5   6   8    0.57    0.46
   5  -6  -8    0.96    0.38
  -6   6   8    8.23    0.87
   6  -6  -8    8.98    0.74
  -7   6   8    3.74    0.74
   7  -6  -8    3.43    0.63
   7   6   7    5.60    0.53
   7   6   7    5.03    1.00
  -7  -6  -7    4.05    0.63
   6   6   7   14.29    0.84
   6   6   7   13.97    0.77
  -6  -6  -7   15.96    0.92
   5   6   7    7.47    0.63
   5   6   7    7.05    0.61
  -5  -6  -7    5.90    0.58
   4   6   7    0.62    0.37
   4   6   7    0.58    0.30
  -4  -6  -7    0.71    0.38
   3   6   7   56.81    1.54
   3   6   7   62.38    1.64
  -3  -6  -7   61.18    1.63
   2   6   7    0.66    0.32
  -2  -6  -7    0.66    0.31
   1   6   7   14.10    0.65
  -1  -6  -7   13.19    0.66
   0   6   7  327.45    6.99
   0  -6  -7  327.77    6.99
  -1   6   7   13.99    0.62
  -1   6   7   13.88    0.69
  -2   6   7    0.75    0.29
  -2   6   7    0.03    0.33
  -3   6   7   57.39    1.45
  -3   6   7   58.62    1.62
   3  -6  -7   56.39    1.41
  -4   6   7    0.86    0.27
  -4   6   7    0.62    0.41
   4  -6  -7    0.86    0.32
  -5   6   7    7.90    0.74
   5  -6  -7    6.79    0.65
  -6   6   7   13.84    1.09
   6  -6  -7   14.13    0.90
  -7   6   7    4.37    0.71
   7  -6  -7    4.90    0.68
   7   6   6    1.79    0.39
   7   6   6    0.49    0.54
  -7  -6  -6    1.99    0.56
   6   6   6    0.25    0.39
   6   6   6   -0.22    0.36
  -6  -6  -6    0.17    0.39
   5   6   6   13.18    0.73
   5   6   6   12.66    0.73
  -5  -6  -6   12.96    0.78
   4   6   6    1.52    0.39
   4   6   6    2.44    0.36
  -4  -6  -6    2.33    0.48
   3   6   6   51.06    1.40
   3   6   6   50.25    1.26
  -3  -6  -6   50.05    1.40
   2   6   6    3.11    0.38
  -2  -6  -6    2.59    0.36
   1   6   6    0.66    0.29
  -1  -6  -6    0.72    0.29
   0   6   6  237.54    5.11
   0   6   6  238.14    5.12
   0  -6  -6  234.44    5.11
  -1   6   6    1.11    0.31
  -1   6   6    1.07    0.29
  -2   6   6    2.57    0.37
  -2   6   6    3.11    0.33
   2  -6  -6    1.77    0.25
   2  -6  -6    2.55    0.24
  -3   6   6   49.38    1.26
  -3   6   6   49.59    1.43
   3  -6  -6   48.94    1.26
  -4   6   6    1.88    0.28
  -4   6   6    2.12    0.47
   4  -6  -6    2.27    0.38
  -5   6   6   12.02    0.85
   5  -6  -6   12.54    0.76
  -6   6   6   -0.27    0.48
   6  -6  -6    0.35    0.45
  -7   6   6    0.36    0.55
   7  -6  -6    0.51    0.53
   7   6   5    2.99    0.46
   7   6   5    3.03    0.60
  -7  -6  -5    2.49    0.70
   6   6   5    2.18    0.40
   6   6   5    3.07    0.51
  -6  -6  -5    2.35    0.48
   5   6   5   49.11    1.40
   5   6   5   44.20    1.31
  -5  -6  -5   44.99    1.40
   4   6   5   20.56    0.78
   4   6   5   20.26    0.82
  -4  -6  -5   20.14    0.84
   3   6   5   65.57    1.64
   3   6   5   61.54    1.52
  -3  -6  -5   64.07    1.63
   2   6   5   28.67    0.90
   2   6   5   28.84    0.74
   2   6   5   27.97    0.74
  -2  -6  -5   27.77    0.88
   1   6   5    1.05    0.27
  -1  -6  -5    0.81    0.27
   0   6   5    7.29    0.49
   0   6   5    6.56    0.46
   0  -6  -5    6.64    0.46
  -1   6   5    0.66    0.24
  -1   6   5    0.52    0.28
  -2   6   5   28.19    0.92
  -2   6   5   27.76    0.83
   2  -6  -5   28.15    0.76
  -3   6   5   64.12    1.67
  -3   6   5   62.60    1.53
   3  -6  -5   62.45    1.53
  -4   6   5   20.47    1.01
  -4   6   5   18.30    0.60
   4  -6  -5   20.24    0.79
  -5   6   5   42.60    1.43
   5  -6  -5   45.35    1.38
  -6   6   5    2.56    0.54
   6  -6  -5    1.98    0.51
  -7   6   5    2.49    0.63
   7  -6  -5    2.88    0.82
   7   6   4   10.58    0.89
   7   6   4   10.45    0.59
  -7  -6  -4   10.51    0.84
   6   6   4    9.05    0.62
   6   6   4    8.41    0.78
  -6  -6  -4    8.80    0.74
   5   6   4    0.47    0.38
   5   6   4    1.01    0.35
  -5  -6  -4    0.98    0.36
   4   6   4   19.24    0.75
   4   6   4   18.46    0.77
  -4  -6  -4   17.78    0.78
   3   6   4   12.02    0.60
   3   6   4   12.36    0.53
  -3  -6  -4   11.15    0.58
   2   6   4   75.57    1.82
   2   6   4   74.83    1.71
   2   6   4   73.13    1.68
  -2  -6  -4   75.89    1.78
   1   6   4    1.18    0.28
  -1  -6  -4    1.07    0.27
   0   6   4  128.86    2.91
   0   6   4  127.56    2.83
   0  -6  -4  122.88    2.89
  -1   6   4    1.40    0.27
  -1   6   4    1.42    0.29
  -2   6   4   75.48    1.78
  -2   6   4   78.47    1.86
   2  -6  -4   75.32    1.73
  -3   6   4   11.01    0.63
  -3   6   4   11.77    0.49
   3  -6  -4   11.65    0.55
  -4   6   4   18.06    0.83
  -4   6   4   17.55    0.54
   4  -6  -4   18.17    0.75
   4  -6  -4   16.12    0.51
  -5   6   4    1.51    0.45
   5  -6  -4    1.46    0.43
  -6   6   4    8.98    0.83
   6  -6  -4    9.57    0.83
  -7   6   4   10.18    0.93
   8   6   3    5.76    0.75
  -8  -6  -3    5.87    0.71
   7   6   3   34.55    1.05
   7   6   3   38.80    1.42
  -7  -6  -3   35.39    1.34
   6   6   3    1.80    0.37
   6   6   3    1.57    0.46
  -6  -6  -3    1.69    0.45
   5   6   3    0.52    0.32
   5   6   3    0.31    0.40
  -5  -6  -3    0.31    0.33
   4   6   3   38.81    1.16
   4   6   3   39.99    1.15
  -4  -6  -3   41.20    1.18
   3   6   3   14.09    0.58
   3   6   3   13.33    0.61
  -3  -6  -3   13.46    0.59
   2   6   3  135.64    2.92
   2   6   3  133.79    3.01
  -2  -6  -3  136.87    3.05
   1   6   3    3.05    0.33
  -1  -6  -3    2.98    0.30
   0   6   3   48.86    1.20
   0   6   3   47.11    1.22
  -1   6   3    2.70    0.25
  -1   6   3    2.60    0.30
   1  -6  -3    2.71    0.23
  -2   6   3  136.88    2.99
  -2   6   3  140.18    3.07
   2  -6  -3  135.31    2.97
  -3   6   3   13.91    0.66
  -3   6   3   13.90    0.51
   3  -6  -3   13.72    0.60
  -4   6   3   37.70    0.93
  -4   6   3   39.07    1.22
   4  -6  -3   39.57    1.17
  -5   6   3    0.09    0.38
   5  -6  -3   -0.28    0.39
  -6   6   3    1.94    0.55
   6  -6  -3    1.14    0.47
  -7   6   3   32.52    1.39
  -8   6   3    6.24    0.82
   8  -6  -3    7.06    0.85
   8   6   2    0.06    0.54
  -8  -6  -2    0.48    0.50
   7   6   2   -0.04    0.48
   7   6   2    0.78    0.29
  -7  -6  -2   -0.18    0.40
   6   6   2    0.90    0.44
   6   6   2   -0.21    0.28
  -6  -6  -2   -0.96    0.34
   5   6   2    3.87    0.40
  -5  -6  -2    4.35    0.47
   4   6   2   26.12    0.87
   4   6   2   27.76    0.92
  -4  -6  -2   26.64    0.89
   3   6   2    0.27    0.26
   3   6   2   -0.08    0.24
  -3  -6  -2    0.45    0.23
   2   6   2   14.34    0.53
   2   6   2   14.88    0.59
  -2  -6  -2   14.38    0.53
   1   6   2   65.41    1.47
  -1  -6  -2   66.57    1.48
  -1  -6  -2   67.36    1.51
  -1  -6  -2   63.60    1.57
   0   6   2  115.64    2.67
   0   6   2  126.19    2.70
   0   6   2  129.03    2.84
   0  -6  -2  126.24    2.64
  -1   6   2   65.70    1.56
  -1   6   2   69.43    1.57
  -1   6   2   64.37    1.48
   1  -6  -2   65.39    1.49
  -2   6   2   14.55    0.59
  -2   6   2   14.63    0.53
   2  -6  -2   14.22    0.54
  -3   6   2   -0.23    0.18
  -3   6   2    0.23    0.27
   3  -6  -2   -0.31    0.24
   3  -6  -2    0.32    0.16
  -4   6   2   27.87    0.98
   4  -6  -2   26.31    0.94
  -5   6   2    3.70    0.50
   5  -6  -2    4.36    0.52
  -6   6   2    0.67    0.46
   6  -6  -2    0.25    0.44
  -7   6   2    0.04    0.53
  -8   6   2    0.03    0.59
   8  -6  -2   -0.24    0.56
   8   6   1    0.39    0.57
  -8  -6  -1    1.47    0.53
   7   6   1    5.91    0.81
   7   6   1    4.93    0.46
  -7  -6  -1    5.72    0.64
   6   6   1    7.77    0.54
   6   6   1    8.61    0.79
  -6  -6  -1    7.76    0.68
   5   6   1   18.56    0.73
   5   6   1   20.59    0.93
  -5  -6  -1   18.70    0.80
   4   6   1    7.16    0.58
   4   6   1    7.26    0.52
  -4  -6  -1    6.58    0.49
   3   6   1   43.62    1.16
   3   6   1   43.49    1.16
  -3  -6  -1   42.76    1.12
   2   6   1    0.42    0.23
  -2  -6  -1    0.50    0.22
  -2  -6  -1    0.59    0.20
   1   6   1    1.61    0.22
   1   6   1    2.11    0.34
  -1  -6  -1    2.44    0.24
  -1  -6  -1    1.62    0.21
  -1  -6  -1    1.00    0.18
   0   6   1  112.40    2.42
   0   6   1  114.89    2.44
   0   6   1  114.06    2.51
   0  -6  -1  105.78    2.41
   0  -6  -1  116.22    2.43
  -1   6   1    1.21    0.21
  -1   6   1    1.50    0.25
  -1   6   1    1.57    0.25
   1  -6  -1    1.53    0.23
  -2   6   1    0.64    0.25
  -2   6   1    0.61    0.21
   2  -6  -1    0.60    0.24
  -3   6   1   45.11    1.05
  -3   6   1   43.22    1.18
   3  -6  -1   39.11    1.05
   3  -6  -1   43.84    1.17
  -4   6   1    6.42    0.31
  -4   6   1    8.29    0.59
   4  -6  -1    6.22    0.59
  -5   6   1   17.50    0.87
   5  -6  -1   18.38    0.88
  -6   6   1    7.26    0.68
   6  -6  -1    8.31    0.80
  -7   6   1    5.54    0.73
  -8   6   1   -0.02    0.56
   8  -6  -1    1.31    0.63
   8   6   0    1.46    0.64
  -8  -6   0    0.76    0.53
   7   6   0   25.45    0.90
  -7  -6   0   23.98    1.08
   6   6   0    5.25    0.62
   6   6   0    6.27    0.48
  -6  -6   0    5.66    0.56
   5   6   0    6.52    0.52
   5   6   0    7.06    0.69
  -5  -6   0    6.48    0.58
   4   6   0   29.86    1.00
   4   6   0   30.73    0.92
  -4  -6   0   30.75    0.93
   3   6   0    4.22    0.40
   3   6   0    4.21    0.38
  -3  -6   0    3.97    0.36
   2   6   0    0.01    0.17
   2   6   0    0.11    0.23
  -2  -6   0    0.19    0.16
  -1  -6   0    3.41    0.34
   0   6   0   28.53    0.80
   0   6   0   26.89    0.75
   0  -6   0   27.89    0.70
   0  -6   0   27.75    0.75
  -1   6   0    3.24    0.32
  -1   6   0    3.17    0.28
   1  -6   0    2.92    0.24
   1  -6   0    3.03    0.28
  -2   6   0    0.07    0.19
  -2   6   0    0.43    0.25
   2  -6   0    0.21    0.24
  -3   6   0    4.27    0.33
  -3   6   0    4.62    0.45
   3  -6   0    3.88    0.38
  -4   6   0   29.92    0.77
  -4   6   0   30.69    1.01
  -4   6   0   27.82    0.75
   4  -6   0   31.91    1.03
  -5   6   0    6.29    0.59
   5  -6   0    6.55    0.61
  -6   6   0    5.62    0.63
   6  -6   0    5.00    0.64
  -7   6   0   24.50    1.23
   7  -6   0   30.22    1.45
  -8   6   0    0.88    0.59
   8  -6   0    1.04    0.65
   8   6  -1    1.25    0.62
  -8  -6   1    1.71    0.56
   7   6  -1    7.32    1.12
  -7  -6   1    5.27    0.61
   6   6  -1    6.92    0.67
   6   6  -1    8.11    0.51
  -6  -6   1    7.97    0.67
   5   6  -1   18.27    0.89
   5   6  -1   19.19    0.72
  -5  -6   1   18.55    0.77
   4   6  -1    8.10    0.60
   4   6  -1    7.57    0.50
  -4  -6   1    7.14    0.49
   3   6  -1   43.03    1.15
   3   6  -1   43.42    1.19
  -3  -6   1   42.71    1.18
  -3  -6   1   42.84    1.07
   2   6  -1    0.68    0.23
  -2  -6   1    0.59    0.24
  -1  -6   1    1.69    0.26
   0   6  -1  116.15    2.55
   0  -6   1  113.68    2.52
  -1   6  -1    1.30    0.20
  -1   6  -1    1.19    0.21
   1  -6   1    1.47    0.26
   1  -6   1    1.69    0.19
  -2   6  -1    0.49    0.27
  -2   6  -1    0.75    0.20
   2  -6   1    0.35    0.26
  -3   6  -1   43.15    1.18
  -3   6  -1   45.40    1.09
   3  -6   1   42.43    1.20
  -4   6  -1    7.02    0.38
  -4   6  -1    6.26    0.33
  -4   6  -1    7.98    0.59
   4  -6   1    7.39    0.61
  -5   6  -1   19.02    0.88
   5  -6   1   17.84    0.92
  -6   6  -1    7.48    0.74
   6  -6   1    8.46    0.73
  -7   6  -1    5.62    0.73
   7  -6   1    5.09    0.74
  -8   6  -1    1.35    0.60
   8  -6   1    1.37    0.65
   8   6  -2   -0.72    0.56
  -8  -6   2    0.20    0.49
   7   6  -2   -0.06    0.49
  -7  -6   2    0.74    0.45
   6   6  -2   -0.02    0.44
   6   6  -2    0.45    0.29
  -6  -6   2   -0.16    0.36
   5   6  -2    4.50    0.40
   5   6  -2    4.14    0.53
  -5  -6   2    4.29    0.44
   4   6  -2   26.41    0.97
   4   6  -2   27.37    0.86
  -4  -6   2   26.25    0.83
   3   6  -2    0.05    0.22
  -3  -6   2    0.08    0.25
  -3  -6   2    0.37    0.19
   2   6  -2   14.62    0.56
  -2  -6   2   14.11    0.58
   1   6  -2   66.23    1.59
  -1  -6   2   67.19    1.72
   0  -6   2  125.71    2.76
  -1   6  -2   67.22    1.55
  -1   6  -2   66.39    1.46
   1  -6   2   61.03    1.45
  -2   6  -2   15.11    0.61
  -2   6  -2   14.78    0.54
   2  -6   2   15.28    0.62
  -3   6  -2   -0.01    0.19
  -3   6  -2   -0.25    0.24
   3  -6   2   -0.10    0.27
  -4   6  -2   27.12    0.97
  -4   6  -2   27.11    0.77
   4  -6   2   28.43    1.00
  -5   6  -2    3.84    0.50
   5  -6   2    3.61    0.52
  -6   6  -2   -0.02    0.46
   6  -6   2   -0.24    0.42
  -7   6  -2    0.61    0.55
   7  -6   2   -0.09    0.51
  -8   6  -2   -0.11    0.54
   8  -6   2   -0.83    0.54
   8   6  -3    7.31    0.83
  -8  -6   3    6.27    0.70
   7   6  -3   35.57    1.45
  -7  -6   3   36.96    1.31
   6   6  -3    2.03    0.33
   6   6  -3    1.14    0.52
  -6  -6   3    0.81    0.52
   5   6  -3    0.05    0.40
   5   6  -3    0.06    0.26
  -5  -6   3    0.36    0.31
   4   6  -3   38.30    1.22
   4   6  -3   38.38    1.08
  -4  -6   3   39.32    1.07
   3   6  -3   13.52    0.59
  -3  -6   3   13.55    0.49
  -3  -6   3   13.66    0.65
   2   6  -3  137.33    3.09
  -2  -6   3  142.21    3.13
   1   6  -3    3.21    0.30
  -1  -6   3    2.48    0.30
   0   6  -3   47.37    1.20
   0  -6   3   46.21    1.20
  -1   6  -3    2.71    0.27
  -1   6  -3    2.82    0.29
   1  -6   3    2.37    0.21
   1  -6   3    3.17    0.32
  -2   6  -3  141.32    3.17
  -2   6  -3  142.89    3.19
   2  -6   3  140.14    3.16
  -3   6  -3   14.23    0.62
   3  -6   3   15.21    0.70
  -4   6  -3   38.03    1.18
  -4   6  -3   38.34    1.02
   4  -6   3   39.18    1.24
  -5   6  -3   -0.06    0.36
  -5   6  -3   -0.04    0.21
   5  -6   3   -0.32    0.39
  -6   6  -3    1.06    0.47
   6  -6   3    1.69    0.50
  -7   6  -3   36.61    1.47
   7  -6   3   36.50    1.50
  -8   6  -3    6.68    0.83
   8  -6   3    7.16    0.89
   7   6  -4   11.83    0.98
  -7  -6   4   10.49    0.77
   6   6  -4    9.38    0.84
   6   6  -4    8.34    0.55
   5   6  -4    0.94    0.30
   5   6  -4    0.78    0.41
  -5  -6   4    1.19    0.33
   4   6  -4   19.01    0.72
   4   6  -4   18.11    0.84
  -4  -6   4   18.21    0.66
  -4  -6   4   17.66    0.82
   3   6  -4   11.48    0.54
  -3  -6   4   10.94    0.63
   2   6  -4   74.60    1.80
  -2  -6   4   76.48    1.84
   1   6  -4    1.55    0.26
  -1  -6   4    1.19    0.27
   0   6  -4  123.75    2.76
   0  -6   4  123.45    2.76
  -1   6  -4    1.52    0.25
  -1   6  -4    1.68    0.20
   1  -6   4    0.93    0.18
   1  -6   4    1.45    0.28
  -2   6  -4   78.26    1.82
   2  -6   4   76.05    1.87
  -3   6  -4   11.78    0.52
  -3   6  -4   11.66    0.57
   3  -6   4   12.66    0.66
  -4   6  -4   18.66    0.66
  -4   6  -4   17.87    0.81
   4  -6   4   20.22    0.89
  -5   6  -4    1.24    0.32
  -5   6  -4    0.66    0.41
   5  -6   4    1.16    0.45
  -6   6  -4    8.03    0.79
   6  -6   4    9.05    0.88
  -7   6  -4    9.15    0.85
   7  -6   4    9.13    0.84
   7   6  -5    2.94    0.64
  -7  -6   5    3.05    0.53
   6   6  -5    1.21    0.50
   6   6  -5    2.86    0.35
   5   6  -5   44.34    1.45
   5   6  -5   44.50    1.25
  -5  -6   5   46.76    1.28
   4   6  -5   19.91    0.76
   4   6  -5   19.36    0.95
  -4  -6   5   19.79    0.70
  -4  -6   5   21.48    0.98
   3   6  -5   65.96    1.64
  -3  -6   5   65.08    1.71
   2   6  -5   26.71    0.85
  -2  -6   5   27.38    0.89
   1   6  -5    0.62    0.25
  -1  -6   5    0.53    0.26
   0   6  -5    7.25    0.46
   0  -6   5    7.41    0.47
  -1   6  -5    0.66    0.18
  -1   6  -5    0.66    0.23
   1  -6   5    0.33    0.26
   1  -6   5    0.55    0.18
  -2   6  -5   29.06    0.87
  -2   6  -5   28.03    0.83
   2  -6   5   28.86    0.93
  -3   6  -5   67.05    1.63
  -3   6  -5   66.08    1.66
   3  -6   5   65.43    1.73
  -4   6  -5   20.82    0.85
  -4   6  -5   20.27    0.73
   4  -6   5   19.93    0.95
  -5   6  -5   47.56    1.46
  -5   6  -5   44.72    1.21
   5  -6   5   47.16    1.51
  -6   6  -5    2.14    0.55
   6  -6   5    3.42    0.60
  -7   6  -5    2.52    0.64
   7  -6   5    2.64    0.64
   7   6  -6    1.48    0.59
  -7  -6   6    1.26    0.43
   6   6  -6    0.75    0.29
   6   6  -6    0.13    0.48
  -6  -6   6    0.00    0.51
   5   6  -6   12.36    0.87
   5   6  -6   13.25    0.66
  -5  -6   6   14.01    0.66
   4   6  -6    2.37    0.36
   4   6  -6    1.77    0.43
  -4  -6   6    2.07    0.32
  -4  -6   6    2.07    0.42
   3   6  -6   51.76    1.38
  -3  -6   6   50.10    1.44
   2   6  -6    3.17    0.35
  -2  -6   6    2.55    0.38
   1   6  -6    1.15    0.28
  -1  -6   6    1.00    0.29
   0   6  -6  235.22    5.07
   0  -6   6  233.40    5.07
  -1   6  -6    0.73    0.20
  -1   6  -6    1.01    0.26
   1  -6   6    0.90    0.33
  -2   6  -6    2.14    0.30
  -2   6  -6    1.94    0.28
   2  -6   6    1.80    0.36
  -3   6  -6   49.21    1.36
  -3   6  -6   51.76    1.35
   3  -6   6   50.68    1.44
  -4   6  -6    1.88    0.33
  -4   6  -6    2.00    0.40
   4  -6   6    2.25    0.47
  -5   6  -6   12.82    0.80
  -5   6  -6   13.25    0.63
   5  -6   6   13.64    0.88
  -6   6  -6   -0.18    0.26
  -6   6  -6    1.02    0.51
   6  -6   6    0.05    0.49
  -7   6  -6    0.50    0.53
   7  -6   6    1.13    0.60
   7   6  -7    4.07    0.76
  -7  -6   7    4.64    0.56
   6   6  -7   12.75    0.65
   6   6  -7   13.21    1.10
  -6  -6   7   13.09    0.78
   5   6  -7    7.93    0.80
   5   6  -7    7.45    0.58
  -5  -6   7    6.00    0.55
   4   6  -7    1.09    0.33
  -4  -6   7    0.85    0.28
  -4  -6   7    0.79    0.39
   3   6  -7   61.22    1.59
  -3  -6   7   59.31    1.65
   2   6  -7    0.04    0.27
  -2  -6   7    0.11    0.31
   1   6  -7   13.19    0.61
  -1  -6   7   12.72    0.66
   0   6  -7  324.06    7.03
   0  -6   7  335.37    7.12
  -1   6  -7   14.23    0.62
  -1   6  -7   13.81    0.51
   1  -6   7   12.07    0.63
  -2   6  -7    0.56    0.27
  -2   6  -7    0.78    0.26
   2  -6   7    0.86    0.33
  -3   6  -7   60.19    1.58
  -3   6  -7   61.25    1.59
   3  -6   7   60.63    1.68
  -4   6  -7    0.29    0.30
   4  -6   7    0.95    0.42
  -5   6  -7    8.09    0.58
  -5   6  -7    7.25    0.71
   5  -6   7    7.11    0.68
  -6   6  -7   14.26    0.91
  -6   6  -7   13.43    0.64
   6  -6   7   15.14    1.01
  -7   6  -7    3.89    0.68
   7  -6   7    4.29    0.71
   7   6  -8    3.19    0.72
  -7  -6   8    2.72    0.49
   6   6  -8    7.63    0.80
   6   6  -8    7.53    0.59
  -6  -6   8    7.72    0.66
   5   6  -8   -0.12    0.46
   5   6  -8    1.18    0.35
  -5  -6   8   -0.13    0.30
   4   6  -8   23.38    0.88
  -4  -6   8   21.32    0.77
  -4  -6   8   22.17    0.97
   3   6  -8    1.18    0.35
  -3  -6   8    1.47    0.42
   2   6  -8   29.97    1.01
  -2  -6   8   30.38    1.04
   1   6  -8    1.92    0.34
  -1  -6   8    1.53    0.35
   0   6  -8   37.63    1.13
   0  -6   8   38.66    1.15
  -1   6  -8    1.25    0.31
   1  -6   8    1.24    0.35
  -2   6  -8   30.80    0.94
  -2   6  -8   31.43    1.01
   2  -6   8   30.16    1.05
  -3   6  -8    1.61    0.35
  -3   6  -8    1.69    0.34
   3  -6   8    1.92    0.48
  -4   6  -8   23.84    0.97
  -4   6  -8   24.21    0.89
   4  -6   8   24.01    1.04
  -5   6  -8   -0.16    0.41
  -5   6  -8    0.09    0.31
   5  -6   8   -0.41    0.43
  -6   6  -8    7.75    0.59
  -6   6  -8    9.06    0.86
   6  -6   8    9.15    0.89
  -7   6  -8    2.95    0.67
   7  -6   8    3.16    0.70
   7   6  -9   13.61    1.14
  -7  -6   9   11.66    0.82
   6   6  -9    3.55    0.69
   6   6  -9    4.55    0.46
  -6  -6   9    3.39    0.49
   5   6  -9    0.29    0.33
   5   6  -9    0.81    0.52
  -5  -6   9    0.26    0.31
   4   6  -9   32.07    1.07
  -4  -6   9   31.33    0.95
  -4  -6   9   28.28    1.14
   3   6  -9    2.73    0.42
  -3  -6   9    3.37    0.49
   2   6  -9   71.99    1.87
  -2  -6   9   71.77    1.91
   1   6  -9    0.74    0.32
  -1  -6   9    1.33    0.36
   0   6  -9   13.15    0.69
   0   6  -9   13.37    0.51
   0  -6   9   11.98    0.67
  -1   6  -9    1.34    0.27
  -1   6  -9    1.26    0.34
   1  -6   9    0.72    0.35
  -2   6  -9   73.43    1.90
  -2   6  -9   71.65    1.79
   2  -6   9   72.77    1.91
  -3   6  -9    2.95    0.42
  -3   6  -9    2.66    0.40
   3  -6   9    3.28    0.51
  -4   6  -9   34.34    1.20
   4  -6   9   35.22    1.29
  -5   6  -9    0.66    0.42
  -5   6  -9    0.34    0.34
   5  -6   9    0.38    0.44
  -6   6  -9    3.78    0.64
  -6   6  -9    5.03    0.49
   6  -6   9    4.71    0.70
  -7   6  -9   10.15    0.99
   7  -6   9   10.60    1.05
   6   6 -10    8.32    0.88
   6   6 -10    7.72    0.64
  -6  -6  10   11.05    0.72
   5   6 -10    0.62    0.36
   5   6 -10   -0.14    0.48
  -5  -6  10   -0.06    0.43
  -5  -6  10    0.32    0.33
   4   6 -10   12.14    0.73
  -4  -6  10   14.01    0.87
  -4  -6  10   12.11    0.63
   3   6 -10    0.60    0.28
   3   6 -10   -0.20    0.36
  -3  -6  10   -0.06    0.37
  -2  -6  10    1.48    0.41
  -1  -6  10    6.53    0.61
   0   6 -10   32.75    0.92
   0  -6  10   32.03    1.08
  -1   6 -10    7.66    0.51
   1  -6  10    7.30    0.65
  -2   6 -10    1.84    0.36
  -2   6 -10    2.31    0.40
   2  -6  10    1.58    0.42
   2  -6  10    1.32    0.39
  -3   6 -10    0.06    0.33
  -3   6 -10   -0.24    0.32
   3  -6  10   -0.02    0.38
  -4   6 -10   12.26    0.74
  -4   6 -10   12.34    0.78
   4  -6  10   11.50    0.85
  -5   6 -10    1.31    0.48
  -5   6 -10    0.11    0.36
   5  -6  10    0.32    0.48
  -6   6 -10    8.67    0.88
  -6   6 -10    8.46    0.69
   6  -6  10    9.44    0.95
   6   6 -11    1.64    0.41
   6   6 -11    2.19    0.66
  -6  -6  11    2.04    0.44
   5   6 -11   20.88    0.92
   5   6 -11   23.22    1.66
  -5  -6  11   19.82    0.86
   4   6 -11   22.06    0.93
  -4  -6  11   19.13    0.78
  -4  -6  11   19.51    1.00
   3   6 -11    4.34    0.52
   3   6 -11    4.08    0.40
  -3  -6  11    4.11    0.55
   2   6 -11    5.79    0.47
   2   6 -11    6.44    0.65
  -2  -6  11    7.27    0.66
   1   6 -11    1.32    0.38
   1   6 -11    0.79    0.26
  -1  -6  11    0.47    0.37
   0   6 -11    1.61    0.29
   0   6 -11    1.26    0.39
   0  -6  11    1.43    0.39
  -1   6 -11    0.91    0.37
  -1   6 -11    1.09    0.31
   1  -6  11    0.89    0.37
   1  -6  11    0.69    0.37
  -2   6 -11    6.43    0.65
  -2   6 -11    7.20    0.58
   2  -6  11    6.80    0.68
   2  -6  11    7.00    0.60
  -3   6 -11    4.29    0.47
  -3   6 -11    3.52    0.48
   3  -6  11    4.36    0.55
   3  -6  11    3.47    0.49
  -4   6 -11   20.29    0.96
  -4   6 -11   21.93    0.97
   4  -6  11   19.78    1.04
  -5   6 -11   21.13    1.05
  -5   6 -11   21.25    0.97
  -6   6 -11    1.74    0.44
  -6   6 -11    2.22    0.62
   6  -6  11    1.84    0.59
   6   6 -12   -0.02    0.36
   6   6 -12    0.76    0.62
  -6  -6  12    0.45    0.40
   5   6 -12   -0.39    0.36
   5   6 -12    0.51    0.55
  -5  -6  12    0.33    0.48
   4   6 -12   20.83    0.83
   4   6 -12   20.09    0.95
  -4  -6  12   18.92    1.04
  -4  -6  12   18.22    0.80
   3   6 -12    2.89    0.50
   3   6 -12    2.67    0.37
  -3  -6  12    2.99    0.53
   2   6 -12    3.34    0.36
   2   6 -12    2.66    0.48
  -2  -6  12    3.16    0.50
   1   6 -12    0.93    0.28
   1   6 -12    0.72    0.40
  -1  -6  12    0.67    0.39
   0   6 -12    0.72    0.38
   0   6 -12    1.38    0.31
   0  -6  12    0.87    0.38
  -1   6 -12    0.73    0.32
  -1   6 -12    1.13    0.40
   1  -6  12    0.37    0.38
   1  -6  12    0.67    0.40
  -2   6 -12    2.87    0.42
  -2   6 -12    2.76    0.48
   2  -6  12    3.69    0.52
   2  -6  12    2.84    0.49
  -3   6 -12    2.09    0.43
  -3   6 -12    2.17    0.47
   3  -6  12    3.82    0.54
   3  -6  12    2.66    0.50
  -4   6 -12   19.69    0.97
  -4   6 -12   18.64    0.95
   4  -6  12   16.93    0.97
  -5   6 -12    0.04    0.39
   5  -6  12    0.61    0.52
  -6   6 -12    0.10    0.49
  -6   6 -12    0.01    0.42
   6  -6  12   -0.36    0.50
   5   6 -13    1.38    0.39
   5   6 -13   -0.31    0.40
   5   6 -13   -0.67    0.53
  -5  -6  13    1.01    0.37
  -5  -6  13    0.69    0.52
   4   6 -13    0.19    0.41
   4   6 -13    0.78    0.33
  -4  -6  13    1.83    0.64
   3   6 -13   20.55    0.81
   3   6 -13   21.77    1.01
  -3  -6  13   21.37    1.04
   2   6 -13    0.28    0.40
   2   6 -13   -0.18    0.26
  -2  -6  13    0.26    0.38
   1   6 -13    4.78    0.47
   1   6 -13    4.86    0.57
  -1  -6  13    4.44    0.53
   0   6 -13   97.30    2.54
   0   6 -13   95.21    2.30
   0  -6  13   98.86    2.49
  -1   6 -13    4.59    0.56
  -1   6 -13    4.84    0.46
   1  -6  13    4.45    0.54
   1  -6  13    5.40    0.60
  -2   6 -13    0.76    0.37
  -2   6 -13   -0.50    0.36
   2  -6  13    0.09    0.39
   2  -6  13    0.35    0.41
  -3   6 -13   20.83    1.02
  -3   6 -13   20.17    0.94
   3  -6  13   20.59    1.03
   3  -6  13   21.17    1.01
  -4   6 -13    0.78    0.44
  -4   6 -13    0.20    0.42
   4  -6  13    0.00    0.45
  -5   6 -13    0.05    0.42
  -5   6 -13   -0.09    0.49
   5  -6  13    0.09    0.48
   5   6 -14    0.38    0.44
   5   6 -14    0.66    0.57
  -5  -6  14    0.59    0.54
   4   6 -14    1.86    0.50
  -4  -6  14    2.09    0.55
   3   6 -14    4.32    0.44
   3   6 -14    4.00    0.57
  -3  -6  14    4.20    0.59
   2   6 -14    5.02    0.44
   2   6 -14    4.77    0.61
  -2  -6  14    5.31    0.62
   1   6 -14    2.22    0.35
   1   6 -14    1.80    0.48
  -1  -6  14    1.66    0.45
   0   6 -14   70.91    1.82
   0   6 -14   72.28    2.08
   0  -6  14   71.56    2.00
  -1   6 -14    1.22    0.46
   1  -6  14    1.95    0.50
   1  -6  14    1.43    0.43
  -2   6 -14    5.13    0.61
  -2   6 -14    6.40    0.56
   2  -6  14    4.82    0.63
   2  -6  14    5.09    0.59
  -3   6 -14    3.81    0.55
  -3   6 -14    4.50    0.59
   3  -6  14    4.21    0.62
   3  -6  14    4.22    0.60
  -4   6 -14    2.28    0.51
   4  -6  14    2.13    0.55
  -5   6 -14   -0.74    0.47
  -5   6 -14    0.76    0.46
   5  -6  14    0.01    0.50
   4   6 -15    4.02    0.48
   4   6 -15    3.40    0.61
  -4  -6  15    3.93    0.67
   3   6 -15   -0.07    0.49
  -3  -6  15    0.69    0.64
   2   6 -15   34.83    1.40
   2   6 -15   33.77    1.09
  -2  -6  15   35.66    1.34
   1   6 -15    2.77    0.39
   1   6 -15    2.52    0.52
  -1  -6  15    1.90    0.48
   0   6 -15   24.07    1.16
   0  -6  15   26.77    1.11
  -1   6 -15    2.72    0.43
  -1   6 -15    2.57    0.61
   1  -6  15    1.78    0.58
   1  -6  15    2.24    0.47
  -2   6 -15   35.94    1.23
  -2   6 -15   36.48    1.94
   2  -6  15   36.98    1.94
   2  -6  15   34.70    1.33
  -3   6 -15    0.35    0.49
  -3   6 -15    1.00    0.45
   3  -6  15    0.18    0.48
  -4   6 -15    3.87    0.65
  -4   6 -15    3.66    0.58
   4  -6  15    4.31    0.62
  -4  -6  16    2.51    0.63
   3   6 -16    6.19    0.58
   3   6 -16    7.57    0.77
  -3  -6  16    7.75    0.76
   2   6 -16   11.11    0.96
   2   6 -16   11.62    0.67
   1   6 -16    2.35    0.57
   1   6 -16    2.50    0.41
  -1  -6  16    2.37    0.52
   0   6 -16   17.83    1.10
   0   6 -16   20.61    0.88
   0  -6  16   20.45    1.01
  -1   6 -16    3.17    0.61
  -1   6 -16    3.74    0.48
   1  -6  16    3.88    0.56
   1  -6  16    3.13    0.60
  -2   6 -16   10.98    0.91
  -2   6 -16    9.91    0.79
   2  -6  16   10.06    0.91
  -3   6 -16    7.00    0.76
  -3   6 -16    7.57    0.72
   3  -6  16    8.81    0.84
   3  -6  16    7.12    0.78
   4  -6  16    3.73    0.65
   3   6 -17    6.61    0.75
  -3  -6  17    7.42    0.77
   2   6 -17    4.16    0.46
   2   6 -17    3.46    0.65
  -2  -6  17    3.72    0.61
   1   6 -17    7.98    0.80
   1   6 -17    8.36    0.66
  -1  -6  17    8.55    0.84
   0   6 -17   -0.41    0.50
   0   6 -17    0.66    0.39
   0  -6  17    0.67    0.52
  -1   6 -17    9.00    0.74
  -1   6 -17    7.37    0.78
   1  -6  17    8.14    0.80
   1  -6  17    8.47    0.85
  -2   6 -17    4.98    0.72
  -2   6 -17    3.82    0.56
   2  -6  17    3.98    0.62
   2  -6  17    4.77    0.71
  -3   6 -17    7.33    0.75
  -3   6 -17    7.71    0.81
   3  -6  17    6.94    0.71
   1   6 -18    2.63    0.63
   1   6 -18    2.79    0.45
  -1  -6  18    2.53    0.54
   0   6 -18    8.97    0.92
   0  -6  18    8.45    0.83
  -1   6 -18    3.03    0.64
   1  -6  18    2.07    0.54
   0   7  18    0.47    0.49
   2   7  17    9.09    0.91
  -2  -7 -17    9.53    0.96
   1   7  17    1.79    0.57
  -1  -7 -17    1.35    0.61
   0   7  17   -0.03    0.45
   0  -7 -17    0.50    0.58
  -1   7  17    2.27    0.58
   1  -7 -17    1.71    0.65
  -2   7  17    9.99    0.91
   2  -7 -17    8.39    0.91
   3   7  16    9.77    0.96
  -3  -7 -16    8.71    0.84
   2   7  16    3.50    0.61
  -2  -7 -16    2.54    0.61
   1   7  16   14.58    1.00
  -1  -7 -16   11.49    1.01
   0   7  16    0.89    0.48
   0  -7 -16    0.53    0.54
  -1   7  16   12.91    0.91
   1  -7 -16   13.20    1.08
  -2   7  16    2.20    0.57
   2  -7 -16    2.41    0.66
  -3   7  16    9.45    0.85
   3  -7 -16    9.89    0.98
   4   7  15    1.20    0.53
  -4  -7 -15    0.67    0.49
   3   7  15    8.27    0.79
  -3  -7 -15    6.54    0.73
   2   7  15   21.37    1.13
  -2  -7 -15   20.90    1.14
   1   7  15   -0.23    0.46
  -1  -7 -15   -0.35    0.46
   0   7  15    0.53    0.54
   0  -7 -15    0.91    0.85
  -1   7  15    0.49    0.47
   1  -7 -15    0.55    0.56
  -2   7  15   20.58    1.03
   2  -7 -15   20.23    1.21
  -3   7  15    7.50    0.88
  -3   7  15    7.99    0.73
   3  -7 -15    6.31    0.82
  -4   7  15    0.53    0.66
  -4   7  15    0.78    0.45
   4  -7 -15    0.89    0.67
   5   7  14    0.36    0.49
  -5  -7 -14   -0.23    0.49
   4   7  14    4.01    0.62
  -4  -7 -14    4.43    0.67
   3   7  14    8.21    0.79
  -3  -7 -14    7.33    0.72
   2   7  14   12.31    0.99
  -2  -7 -14   11.53    0.96
   1   7  14   42.67    1.51
  -1  -7 -14   41.61    1.50
   0   7  14    0.34    0.45
   0  -7 -14    0.37    0.48
  -1   7  14   39.46    1.41
   1  -7 -14   41.99    1.52
  -2   7  14   13.04    0.86
   2  -7 -14   12.32    1.05
  -3   7  14    7.95    0.74
  -3   7  14    6.37    0.81
   3  -7 -14    5.50    0.78
  -4   7  14    3.07    0.51
  -4   7  14    2.78    0.77
  -5   7  14   -0.17    0.66
   5   7  13    7.79    0.76
  -5  -7 -13    7.82    0.81
   4   7  13    0.01    0.48
  -4  -7 -13    0.34    0.47
   3   7  13    4.09    0.64
  -3  -7 -13    3.57    0.56
   2   7  13   -0.89    0.40
  -2  -7 -13    0.23    0.44
   1   7  13    2.59    0.52
  -1  -7 -13    2.92    0.57
   0   7  13    0.19    0.41
   0  -7 -13    0.63    0.46
  -1   7  13    3.47    0.55
   1  -7 -13    2.26    0.54
  -2   7  13    0.27    0.52
  -2   7  13   -0.01    0.41
   2  -7 -13    0.67    0.51
  -3   7  13    2.41    0.47
  -3   7  13    2.98    0.65
  -4   7  13    0.52    0.60
  -4   7  13   -0.43    0.37
  -5   7  13    7.82    0.87
  -5   7  13    8.63    0.62
   5  -7 -13    9.31    0.67
   5   7  12    2.26    0.37
   5   7  12    2.45    0.56
  -5  -7 -12    3.71    0.65
   4   7  12   23.18    1.12
  -4  -7 -12   20.81    1.35
   3   7  12    8.85    0.82
  -3  -7 -12    7.67    0.75
   2   7  12   11.55    0.81
  -2  -7 -12   11.69    0.84
   1   7  12    4.09    0.56
  -1  -7 -12    2.96    0.51
   0   7  12    0.04    0.39
   0  -7 -12    0.95    0.46
  -1   7  12    3.32    0.51
   1  -7 -12    3.42    0.55
  -2   7  12   11.43    0.76
  -2   7  12    9.33    0.89
   2  -7 -12   10.50    0.90
  -3   7  12    8.27    0.67
  -3   7  12    8.52    0.82
  -4   7  12   22.66    0.93
   4  -7 -12   22.43    0.80
  -5   7  12    2.85    0.39
  -5   7  12    3.44    0.76
   5  -7 -12    3.28    0.44
   6   7  11    0.13    0.41
   6   7  11    0.69    0.46
  -6  -7 -11   -0.10    0.47
   5   7  11    2.97    0.56
   5   7  11    2.23    0.40
  -5  -7 -11    3.57    0.63
   4   7  11    9.26    0.83
  -4  -7 -11    9.23    0.80
   3   7  11   -0.52    0.39
  -3  -7 -11    0.23    0.41
   2   7  11    6.70    0.63
  -2  -7 -11    5.07    0.56
   1   7  11    3.39    0.49
  -1  -7 -11    3.62    0.54
   0   7  11    0.05    0.38
   0  -7 -11    0.42    0.42
  -1   7  11    3.11    0.49
   1  -7 -11    2.19    0.49
  -2   7  11    6.99    0.68
  -2   7  11    6.78    0.64
  -3   7  11   -0.36    0.54
  -3   7  11    0.07    0.45
  -4   7  11    7.87    0.61
  -4   7  11    8.86    0.80
   4  -7 -11    9.24    0.57
  -5   7  11    1.91    0.64
  -5   7  11    2.81    0.36
   5  -7 -11    2.52    0.45
  -6   7  11    0.06    0.56
   6  -7 -11    1.00    0.48
   6   7  10   27.05    1.08
   6   7  10   28.25    1.18
  -6  -7 -10   27.94    1.27
   5   7  10   14.78    0.91
   5   7  10   15.41    0.76
  -5  -7 -10   16.12    0.97
   4   7  10    4.85    0.49
   4   7  10    6.00    0.63
  -4  -7 -10    5.70    0.62
   3   7  10   22.79    1.00
  -3  -7 -10   23.95    1.01
   2   7  10   -0.07    0.37
  -2  -7 -10    0.88    0.41
   1   7  10    7.19    0.69
  -1  -7 -10    7.26    0.69
   0   7  10    0.00    0.36
   0  -7 -10   -0.40    0.36
  -1   7  10    8.39    0.73
  -1   7  10    7.54    0.75
   1  -7 -10    7.42    0.73
  -2   7  10   -0.13    0.41
  -2   7  10    0.23    0.34
  -3   7  10   20.19    1.03
  -3   7  10   21.72    0.86
  -4   7  10    4.70    0.62
  -4   7  10    4.63    0.47
   4  -7 -10    5.42    0.52
  -5   7  10   15.66    1.63
  -5   7  10   16.86    0.66
   5  -7 -10   16.98    0.82
  -6   7  10   25.50    1.34
   6  -7 -10   25.42    1.10
   6   7   9    1.90    0.46
   6   7   9    3.18    0.53
  -6  -7  -9    2.65    0.58
   5   7   9    9.27    0.79
   5   7   9    9.11    0.64
  -5  -7  -9   10.32    0.81
   4   7   9    8.11    0.73
   4   7   9    8.37    0.54
  -4  -7  -9    8.71    0.73
   3   7   9   17.70    0.90
  -3  -7  -9   16.49    0.84
   2   7   9    2.04    0.46
  -2  -7  -9    1.85    0.47
   1   7   9   19.81    1.11
  -1  -7  -9   19.70    0.88
   0   7   9    0.01    0.35
   0  -7  -9   -0.19    0.33
  -1   7   9   19.07    0.92
  -1   7   9   18.50    0.82
   1  -7  -9   19.91    0.96
  -2   7   9    2.48    0.41
  -2   7   9    0.65    0.45
  -3   7   9   16.60    0.95
  -3   7   9   18.35    0.75
   3  -7  -9   17.28    0.63
  -4   7   9    7.16    0.55
  -4   7   9    7.65    0.70
   4  -7  -9    7.29    0.56
  -5   7   9    9.89    0.52
  -5   7   9    8.69    0.82
   5  -7  -9    9.35    0.69
  -6   7   9    2.63    0.66
   6  -7  -9    2.07    0.52
   7   7   8   -0.18    0.42
   7   7   8    0.21    0.55
  -7  -7  -8    0.78    0.56
   6   7   8   14.86    0.86
   6   7   8   13.45    0.83
   5   7   8    0.55    0.39
   5   7   8    0.28    0.32
  -5  -7  -8    0.59    0.41
   4   7   8   11.31    0.79
   4   7   8   11.24    0.60
  -4  -7  -8   12.40    0.77
   3   7   8   29.17    1.10
  -3  -7  -8   31.10    1.09
   2   7   8    6.78    0.56
  -2  -7  -8    6.30    0.61
   1   7   8   54.12    1.51
  -1  -7  -8   53.38    1.50
   0   7   8    0.16    0.33
   0  -7  -8    0.19    0.31
  -1   7   8   53.02    1.46
  -1   7   8   53.53    1.52
  -2   7   8    5.87    0.57
  -2   7   8    6.90    0.67
  -3   7   8   30.56    1.15
  -3   7   8   28.85    0.97
   3  -7  -8   29.96    0.87
  -4   7   8   11.71    0.59
  -4   7   8   11.27    0.84
   4  -7  -8   12.07    0.63
  -5   7   8    0.21    0.51
  -5   7   8    0.32    0.25
   5  -7  -8    0.29    0.35
  -6   7   8   12.05    1.03
   6  -7  -8   14.74    0.90
  -7   7   8    0.41    0.60
   7  -7  -8    0.22    0.50
   7   7   7    1.25    0.41
  -7  -7  -7    0.84    0.52
   6   7   7   -0.65    0.37
   6   7   7   -0.56    0.36
  -6  -7  -7   -0.23    0.41
   5   7   7   24.06    0.95
   5   7   7   25.79    1.02
  -5  -7  -7   26.62    1.09
   4   7   7    0.00    0.29
   4   7   7    0.21    0.38
  -4  -7  -7   -0.20    0.33
   3   7   7   14.76    0.75
  -3  -7  -7   13.99    0.73
   2   7   7    9.68    0.65
  -2  -7  -7    9.99    0.64
   1   7   7    1.34    0.35
  -1  -7  -7    1.33    0.35
   0   7   7   -0.63    0.28
   0  -7  -7    0.27    0.29
  -1   7   7    0.88    0.36
  -1   7   7    1.46    0.34
  -2   7   7    9.34    0.70
  -2   7   7    9.81    0.59
  -3   7   7   14.07    0.82
  -3   7   7   13.13    0.62
   3  -7  -7   14.73    0.58
  -4   7   7   -0.03    0.41
  -4   7   7    0.22    0.28
   4  -7  -7   -0.27    0.31
  -5   7   7   23.99    1.13
   5  -7  -7   25.30    0.97
  -6   7   7    0.59    0.52
   6  -7  -7    0.97    0.45
  -7   7   7    0.25    0.56
   7  -7  -7    1.45    0.56
   7   7   6    3.88    0.47
  -7  -7  -6    3.84    0.64
   6   7   6   28.69    1.10
   6   7   6   26.30    1.01
  -6  -7  -6   26.36    1.13
   5   7   6    0.78    0.38
   5   7   6    0.71    0.35
  -5  -7  -6    0.19    0.37
   4   7   6   60.28    1.55
   4   7   6   60.99    1.66
  -4  -7  -6   60.39    2.16
   3   7   6    1.97    0.29
   3   7   6    1.32    0.39
  -3  -7  -6    1.51    0.35
   2   7   6  113.92    2.71
  -2  -7  -6  117.09    2.69
   1   7   6   43.45    1.23
  -1  -7  -6   43.04    1.21
   0   7   6   -0.10    0.26
   0  -7  -6   -0.15    0.26
  -1   7   6   41.69    1.19
  -1   7   6   43.28    1.23
  -2   7   6  118.54    2.67
  -2   7   6  114.70    2.74
  -3   7   6    1.34    0.31
  -3   7   6    1.09    0.40
   3  -7  -6    1.93    0.30
  -4   7   6   59.11    1.73
  -4   7   6   60.83    1.47
   4  -7  -6   60.87    1.58
  -5   7   6    0.82    0.46
   5  -7  -6    0.70    0.39
  -6   7   6   28.18    1.43
   6  -7  -6   28.24    1.15
  -7   7   6    4.04    0.71
   7  -7  -6    3.56    0.65
   7   7   5    0.55    0.36
   7   7   5   -1.09    0.73
  -7  -7  -5   -0.21    0.47
   6   7   5    0.42    0.36
   6   7   5    0.54    0.41
  -6  -7  -5    1.09    0.45
   5   7   5    1.48    0.40
   5   7   5    1.88    0.48
  -5  -7  -5    1.35    0.41
   4   7   5    2.26    0.43
   4   7   5    2.49    0.36
  -4  -7  -5    1.68    0.39
   3   7   5   10.59    0.52
   3   7   5   10.92    0.63
  -3  -7  -5   10.85    0.62
   2   7   5   24.13    0.85
  -2  -7  -5   23.30    0.81
   1   7   5   22.32    0.80
  -1  -7  -5   22.47    0.77
   0   7   5   -0.09    0.26
   0   7   5    0.14    0.26
   0  -7  -5   -0.07    0.24
  -1   7   5   23.92    0.81
  -1   7   5   22.17    0.78
  -2   7   5   23.91    0.78
  -2   7   5   23.51    0.86
   2  -7  -5   23.54    0.68
  -3   7   5   10.62    0.68
  -3   7   5   10.58    0.54
   3  -7  -5   10.90    0.55
  -4   7   5    2.08    0.29
  -4   7   5    2.25    0.46
   4  -7  -5    2.52    0.40
  -5   7   5    1.45    0.46
   5  -7  -5    1.94    0.42
  -6   7   5    0.19    0.49
   6  -7  -5    1.81    0.52
  -7   7   5    0.08    0.57
   7  -7  -5    0.65    0.55
   7   7   4    1.48    0.63
  -7  -7  -4    0.46    0.51
   6   7   4   42.82    1.28
   6   7   4   42.88    1.42
  -6  -7  -4   42.93    1.42
   5   7   4    3.94    0.47
  -5  -7  -4    3.64    0.48
   4   7   4   25.60    0.91
   4   7   4   24.14    0.87
  -4  -7  -4   24.92    0.92
   3   7   4   46.27    1.21
   3   7   4   46.96    1.31
  -3  -7  -4   46.58    1.27
   2   7   4    0.45    0.28
   2   7   4    0.62    0.21
  -2  -7  -4    0.13    0.24
   1   7   4   50.90    1.34
  -1  -7  -4   50.63    1.29
   0   7   4    0.01    0.23
   0   7   4    0.03    0.24
   0  -7  -4    0.12    0.23
  -1   7   4   51.14    1.32
  -2   7   4    0.70    0.31
  -2   7   4    0.71    0.26
   2  -7  -4    0.62    0.22
  -3   7   4   46.91    1.34
   3  -7  -4   46.17    1.23
  -4   7   4   23.56    0.72
  -4   7   4   25.64    1.00
   4  -7  -4   24.34    0.89
  -5   7   4    4.26    0.60
   5  -7  -4    3.90    0.51
  -6   7   4   41.25    1.49
   6  -7  -4   42.48    1.44
  -7   7   4    0.33    0.52
   7  -7  -4    1.49    0.55
   7   7   3   -0.53    0.72
   7   7   3   -0.11    0.29
  -7  -7  -3   -0.59    0.42
   6   7   3    1.34    0.48
   6   7   3    1.92    0.38
  -6  -7  -3    1.85    0.46
   5   7   3    1.08    0.36
   5   7   3    2.41    0.59
   4   7   3   59.83    1.59
   4   7   3   61.33    1.59
  -4  -7  -3   60.26    1.58
   3   7   3    0.80    0.28
   3   7   3    0.90    0.32
  -3  -7  -3    1.13    0.28
   2   7   3    7.68    0.41
   2   7   3    7.92    0.54
  -2  -7  -3    7.57    0.44
   1   7   3   60.01    1.50
   1   7   3   58.16    1.33
  -1  -7  -3   59.79    1.43
  -1  -7  -3   59.20    1.34
   0   7   3   -0.22    0.23
   0   7   3    0.31    0.24
  -1   7   3   58.44    1.45
  -1   7   3   55.65    1.32
  -1   7   3   60.47    1.46
   1  -7  -3   60.65    1.35
  -2   7   3    9.06    0.54
  -2   7   3    8.61    0.48
   2  -7  -3    8.14    0.44
  -3   7   3    0.83    0.32
  -3   7   3    0.35    0.24
   3  -7  -3    0.88    0.29
  -4   7   3   59.20    1.42
  -4   7   3   62.19    1.84
   4  -7  -3   61.49    1.62
  -5   7   3    1.38    0.47
   5  -7  -3    2.33    0.46
  -6   7   3    1.63    0.54
   6  -7  -3    2.52    0.56
  -7   7   3   -0.31    0.50
   7  -7  -3   -0.35    0.51
   7   7   2    0.32    0.30
  -7  -7  -2   -0.09    0.41
   6   7   2   28.50    1.12
   6   7   2   25.76    0.93
  -6  -7  -2   25.49    1.04
   5   7   2    6.65    0.58
   5   7   2    5.46    0.55
  -5  -7  -2    6.25    0.59
   4   7   2   26.83    0.95
   4   7   2   25.72    0.93
  -4  -7  -2   26.42    0.90
   3   7   2   52.59    1.35
   3   7   2   52.63    1.40
  -3  -7  -2   53.77    1.35
   2   7   2    0.89    0.27
   2   7   2    0.73    0.22
  -2  -7  -2    0.84    0.22
  -2  -7  -2    0.63    0.22
   1   7   2   23.91    0.80
   1   7   2   24.12    0.67
  -1  -7  -2   25.62    0.69
  -1  -7  -2   25.85    0.72
   0   7   2    0.10    0.17
   0   7   2    0.21    0.23
   0   7   2    0.03    0.22
   0  -7  -2   -0.11    0.16
  -1   7   2   25.24    0.77
  -1   7   2   22.97    0.67
  -1   7   2   25.81    0.84
   1  -7  -2   26.22    0.71
  -2   7   2    0.35    0.25
   2  -7  -2    1.24    0.30
  -3   7   2   52.63    1.41
  -3   7   2   52.17    1.28
   3  -7  -2   52.07    1.36
  -4   7   2   24.91    0.96
  -4   7   2   25.07    0.71
   4  -7  -2   24.84    0.92
  -5   7   2    6.08    0.59
   5  -7  -2    5.42    0.58
  -6   7   2   24.60    1.15
   6  -7  -2   26.21    1.14
  -7   7   2    0.10    0.56
   7  -7  -2   -0.66    0.51
   8   7   1    1.16    0.61
  -8  -7  -1    2.52    0.58
   7   7   1    3.36    1.05
   7   7   1    3.78    0.39
  -7  -7  -1    3.80    0.57
   6   7   1    0.56    0.45
   6   7   1    0.22    0.32
  -6  -7  -1    0.55    0.39
   5   7   1    0.33    0.38
   5   7   1    0.53    0.33
  -5  -7  -1    0.41    0.33
   4   7   1   22.72    0.86
   4   7   1   22.53    0.84
  -4  -7  -1   22.76    0.79
   3   7   1    0.50    0.29
   3   7   1    0.16    0.27
  -3  -7  -1    0.46    0.24
   2   7   1    1.09    0.27
  -2  -7  -1    1.03    0.21
   1   7   1    6.89    0.47
  -1  -7  -1    6.73    0.38
  -1  -7  -1    6.69    0.35
   0   7   1   -0.09    0.18
   0   7   1    0.12    0.20
   0   7   1    0.43    0.25
   0  -7  -1    0.01    0.16
   0  -7  -1   -0.15    0.19
  -1   7   1    7.17    0.46
  -1   7   1    6.90    0.42
   1  -7  -1    6.44    0.41
  -2   7   1    1.40    0.28
  -2   7   1    1.17    0.27
   2  -7  -1    0.98    0.26
  -3   7   1    0.45    0.29
  -3   7   1    0.10    0.21
   3  -7  -1    0.35    0.28
  -4   7   1   21.68    0.66
  -4   7   1   22.47    0.88
   4  -7  -1   22.76    0.89
  -5   7   1    0.69    0.40
   5  -7  -1    0.55    0.41
  -6   7   1    0.12    0.45
   6  -7  -1   -0.79    0.44
  -7   7   1    3.25    0.67
   7  -7  -1    3.20    0.66
  -8   7   1    1.46    0.63
   8  -7  -1    0.58    0.62
   8   7   0   25.90    1.33
  -8  -7   0   23.36    1.18
   7   7   0   19.13    0.74
   7   7   0   21.14    1.12
  -7  -7   0   20.72    1.00
   6   7   0   33.58    1.27
   6   7   0   34.51    1.05
  -6  -7   0   35.40    1.19
   5   7   0    7.13    0.70
   5   7   0    6.73    0.56
  -5  -7   0    7.99    0.59
   4   7   0   17.58    0.73
   4   7   0   17.61    0.79
  -4  -7   0   16.04    0.66
   3   7   0    0.32    0.28
   3   7   0    0.18    0.25
  -3  -7   0   -0.01    0.21
  -3  -7   0   -0.17    0.26
   2   7   0  164.62    3.47
   2   7   0  166.87    3.60
  -2  -7   0  172.50    3.58
  -2  -7   0  151.02    3.46
   1   7   0    7.69    0.47
  -1  -7   0    9.00    0.44
   0   7   0   -0.17    0.17
   0   7   0    0.14    0.23
   0  -7   0   -0.03    0.20
   0  -7   0    0.14    0.15
  -1   7   0    7.75    0.41
  -1   7   0    8.18    0.45
   1  -7   0    7.02    0.44
  -2   7   0  175.05    4.07
  -2   7   0  173.99    3.78
   2  -7   0  173.92    3.79
  -3   7   0    0.19    0.27
  -3   7   0    0.39    0.22
   3  -7   0    0.27    0.29
  -4   7   0   17.73    0.79
  -4   7   0   17.12    0.58
   4  -7   0   16.06    0.79
  -5   7   0    8.05    0.70
   5  -7   0    8.92    0.74
  -6   7   0   35.41    1.32
   6  -7   0   34.08    1.32
  -7   7   0   18.65    1.12
   7  -7   0   20.17    1.17
  -8   7   0   22.80    1.30
   8  -7   0   25.38    1.37
   8   7  -1    1.02    0.62
  -8  -7   1    2.11    0.57
   7   7  -1    3.89    0.66
   7   7  -1    3.77    0.41
  -7  -7   1    3.26    0.57
   6   7  -1    0.46    0.45
   6   7  -1    0.30    0.28
  -6  -7   1    0.19    0.35
   5   7  -1   -0.08    0.37
   5   7  -1    0.85    0.31
  -5  -7   1    0.72    0.33
   4   7  -1   22.38    0.81
   4   7  -1   22.48    0.89
  -4  -7   1   23.25    0.77
   3   7  -1    0.06    0.26
  -3  -7   1    0.51    0.20
  -3  -7   1    0.42    0.28
   2   7  -1    1.84    0.29
  -2  -7   1    1.20    0.28
   1   7  -1    6.92    0.45
   0   7  -1    0.15    0.21
   0  -7   1    0.31    0.22
  -1   7  -1    7.09    0.42
  -1   7  -1    6.70    0.36
   1  -7   1    5.21    0.32
  -2   7  -1    0.93    0.28
  -2   7  -1    1.28    0.25
   2  -7   1    1.21    0.29
  -3   7  -1    0.15    0.22
  -3   7  -1    0.53    0.28
   3  -7   1    1.06    0.32
  -4   7  -1   21.98    0.88
  -4   7  -1   22.42    0.69
   4  -7   1   22.29    0.92
  -5   7  -1    0.40    0.40
   5  -7   1   -0.05    0.39
  -6   7  -1    0.40    0.48
   6  -7   1    0.45    0.48
  -7   7  -1    2.80    0.64
   7  -7   1    3.91    0.68
  -8   7  -1    0.41    0.62
   8  -7   1    2.08    0.66
   7   7  -2   -0.89    0.48
  -7  -7   2    0.28    0.43
   6   7  -2   26.65    1.19
   6   7  -2   26.20    0.88
  -6  -7   2   25.92    1.19
   5   7  -2    5.99    0.56
   5   7  -2    6.37    0.61
  -5  -7   2    5.85    0.49
   4   7  -2   25.36    0.88
   4   7  -2   25.23    0.97
  -4  -7   2   25.64    0.80
   3   7  -2   52.94    1.40
  -3  -7   2   54.20    1.44
   2   7  -2    1.02    0.26
  -2  -7   2    0.64    0.27
   1   7  -2   24.14    0.78
  -1  -7   2   25.22    0.78
   0   7  -2    0.16    0.23
   0  -7   2    0.33    0.22
  -1   7  -2   26.56    0.78
  -1   7  -2   25.77    0.68
   1  -7   2   23.52    0.67
   1  -7   2   24.99    0.79
  -2   7  -2    0.81    0.27
  -2   7  -2    0.51    0.23
   2  -7   2    0.87    0.28
  -3   7  -2   51.84    1.30
  -3   7  -2   51.77    1.38
   3  -7   2   52.70    1.42
  -4   7  -2   29.15    0.92
  -4   7  -2   26.45    0.99
   4  -7   2   26.82    1.02
  -5   7  -2    6.09    0.39
  -5   7  -2    6.74    0.63
   5  -7   2    6.24    0.62
  -6   7  -2   26.89    1.17
   6  -7   2   26.96    1.20
  -7   7  -2    0.26    0.53
   7  -7   2   -0.45    0.51
   7   7  -3    0.02    0.53
  -7  -7   3    0.15    0.38
   6   7  -3    1.48    0.51
   6   7  -3    1.95    0.35
  -6  -7   3    2.97    0.64
   5   7  -3    1.93    0.36
   5   7  -3    1.88    0.47
  -5  -7   3    1.45    0.33
   4   7  -3   60.32    1.68
   4   7  -3   60.95    1.56
  -4  -7   3   60.53    1.48
  -4  -7   3   60.51    1.69
   3   7  -3    0.51    0.28
  -3  -7   3    0.77    0.32
   2   7  -3    7.69    0.49
  -2  -7   3    8.38    0.52
   1   7  -3   57.89    1.45
  -1  -7   3   57.75    1.44
   0   7  -3    0.31    0.22
   0  -7   3    0.34    0.25
  -1   7  -3   62.16    1.48
  -1   7  -3   59.17    1.35
   1  -7   3   59.52    1.48
   1  -7   3   56.23    1.34
  -2   7  -3    7.98    0.46
  -2   7  -3    7.95    0.50
   2  -7   3    7.28    0.53
  -3   7  -3    0.28    0.28
  -3   7  -3    0.89    0.25
   3  -7   3    0.34    0.33
  -4   7  -3   62.45    1.51
  -4   7  -3   62.39    1.67
   4  -7   3   60.01    1.92
  -5   7  -3    1.75    0.46
  -5   7  -3    1.80    0.36
   5  -7   3    2.41    0.51
  -6   7  -3    2.53    0.59
   6  -7   3    2.14    0.56
  -7   7  -3   -0.80    0.48
   7  -7   3   -0.26    0.51
   7   7  -4    1.22    0.57
  -7  -7   4    0.86    0.40
   6   7  -4   40.44    1.19
   6   7  -4   40.91    1.46
  -6  -7   4   43.72    1.37
   5   7  -4    3.39    0.40
   5   7  -4    2.94    0.51
  -5  -7   4    3.05    0.40
   4   7  -4   25.00    0.98
   4   7  -4   24.64    0.86
  -4  -7   4   21.00    0.75
  -4  -7   4   23.55    0.96
   3   7  -4   47.62    1.31
  -3  -7   4   48.75    1.38
   2   7  -4    0.43    0.26
  -2  -7   4    0.03    0.26
   1   7  -4   51.24    1.32
  -1  -7   4   49.29    1.31
   0   7  -4    0.20    0.22
   0  -7   4    0.13    0.24
  -1   7  -4   50.69    1.27
  -1   7  -4   49.42    1.13
   1  -7   4   44.22    1.13
   1  -7   4   49.93    1.29
  -2   7  -4    0.48    0.24
  -2   7  -4    0.59    0.24
   2  -7   4    0.15    0.28
  -3   7  -4   48.17    1.30
  -3   7  -4   46.99    1.25
   3  -7   4   48.34    1.38
  -4   7  -4   24.85    0.81
  -4   7  -4   25.51    0.94
   4  -7   4   24.17    0.99
  -5   7  -4    2.92    0.48
  -5   7  -4    3.61    0.35
   5  -7   4    3.81    0.57
  -6   7  -4   44.34    1.50
   6  -7   4   40.43    1.51
  -7   7  -4    0.76    0.57
   7  -7   4    0.80    0.61
   7   7  -5    0.19    0.54
  -7  -7   5    0.47    0.40
   6   7  -5    0.28    0.50
   6   7  -5    0.55    0.32
  -6  -7   5    0.27    0.34
   5   7  -5    1.89    0.50
   5   7  -5    1.37    0.34
  -5  -7   5    1.87    0.33
   4   7  -5    1.74    0.44
   4   7  -5    2.37    0.38
  -4  -7   5    1.73    0.41
  -4  -7   5    1.30    0.44
   3   7  -5   10.70    0.62
  -3  -7   5   11.36    0.68
   2   7  -5   23.02    0.81
  -2  -7   5   23.54    0.85
   1   7  -5   22.51    0.78
  -1  -7   5   23.17    0.80
   0   7  -5    0.18    0.24
   0  -7   5   -0.02    0.25
  -1   7  -5   22.36    0.62
  -1   7  -5   22.95    0.77
   1  -7   5   20.80    0.61
   1  -7   5   22.20    0.79
  -2   7  -5   24.08    0.81
  -2   7  -5   23.69    0.74
   2  -7   5   24.95    0.88
  -3   7  -5   10.51    0.57
  -3   7  -5   11.62    0.60
   3  -7   5   11.19    0.69
  -4   7  -5    1.72    0.41
  -4   7  -5    1.72    0.32
   4  -7   5    2.06    0.46
  -5   7  -5    1.76    0.32
  -5   7  -5    2.18    0.48
   5  -7   5    1.67    0.47
  -6   7  -5    0.57    0.25
  -6   7  -5    0.84    0.50
   6  -7   5    0.87    0.54
  -7   7  -5   -0.20    0.51
   7  -7   5   -0.52    0.55
   7   7  -6    2.98    0.70
  -7  -7   6    3.81    0.52
   6   7  -6   26.16    0.93
   6   7  -6   28.48    1.31
  -6  -7   6   27.01    0.99
   5   7  -6    0.18    0.32
   5   7  -6    0.36    0.44
  -5  -7   6    0.41    0.28
   4   7  -6   61.09    1.63
  -4  -7   6   61.19    1.74
   3   7  -6    1.34    0.36
  -3  -7   6    0.74    0.36
   2   7  -6  113.10    2.64
  -2  -7   6  111.96    2.66
   1   7  -6   41.03    1.17
  -1  -7   6   40.29    1.18
   0   7  -6   -0.54    0.23
   0  -7   6   -0.02    0.26
  -1   7  -6   41.37    1.19
  -1   7  -6   41.13    1.02
   1  -7   6   42.16    1.20
  -2   7  -6  113.37    2.57
  -2   7  -6  116.83    2.67
   2  -7   6  112.52    2.70
  -3   7  -6    1.62    0.33
  -3   7  -6    1.63    0.33
   3  -7   6    1.25    0.41
  -4   7  -6   62.66    1.59
  -4   7  -6   59.71    1.68
   4  -7   6   61.07    1.76
  -5   7  -6    0.31    0.44
  -5   7  -6    0.19    0.29
   5  -7   6    0.02    0.44
  -6   7  -6   27.11    0.89
  -6   7  -6   28.36    1.22
   6  -7   6   29.00    1.33
  -7   7  -6    4.29    0.70
   7  -7   6    5.02    0.71
   7   7  -7    0.56    0.60
  -7  -7   7    0.53    0.40
   6   7  -7   -0.24    0.31
   6   7  -7    0.11    0.52
  -6  -7   7    0.82    0.38
   5   7  -7   23.52    1.13
   5   7  -7   25.96    0.95
  -5  -7   7   23.87    0.84
   4   7  -7    0.08    0.33
  -4  -7   7    0.10    0.39
   3   7  -7   14.49    0.73
  -3  -7   7   13.16    0.77
   2   7  -7   10.03    0.62
  -2  -7   7   10.49    0.66
   1   7  -7    0.65    0.30
  -1  -7   7    0.79    0.31
   0   7  -7   -0.08    0.27
   0  -7   7   -0.15    0.28
  -1   7  -7    1.13    0.30
  -1   7  -7    1.11    0.22
   1  -7   7    1.33    0.35
  -2   7  -7    9.27    0.58
  -2   7  -7    9.08    0.51
   2  -7   7    9.82    0.65
  -3   7  -7   13.43    0.68
  -3   7  -7   14.12    0.68
   3  -7   7   13.60    0.78
  -4   7  -7    0.04    0.39
  -4   7  -7    0.19    0.31
   4  -7   7    0.31    0.41
  -5   7  -7   27.12    0.94
  -5   7  -7   26.71    1.09
   5  -7   7   26.88    1.18
  -6   7  -7    0.02    0.31
  -6   7  -7   -0.12    0.48
   6  -7   7   -0.41    0.51
  -7   7  -7   -0.08    0.52
   7  -7   7   -0.20    0.53
   7   7  -8    0.94    0.60
  -7  -7   8    0.52    0.42
   6   7  -8   15.68    1.09
   6   7  -8   10.83    0.95
  -6  -7   8   16.72    1.01
   5   7  -8   -0.13    0.46
   5   7  -8    0.68    0.50
  -5  -7   8   -0.50    0.41
  -5  -7   8    0.36    0.30
   4   7  -8   12.96    0.73
  -4  -7   8   14.39    0.86
   3   7  -8   28.83    1.04
  -3  -7   8   31.00    1.12
   2   7  -8    6.19    0.58
  -2  -7   8    6.62    0.61
   1   7  -8   52.68    1.48
  -1  -7   8   52.31    1.47
   0   7  -8   -0.13    0.28
   0  -7   8   -0.09    0.28
  -1   7  -8   53.74    1.40
  -1   7  -8   52.34    1.47
   1  -7   8   52.85    1.49
  -2   7  -8    6.98    0.58
  -2   7  -8    6.43    0.49
   2  -7   8    6.10    0.54
  -3   7  -8   31.47    1.05
  -3   7  -8   30.53    1.02
   3  -7   8   30.24    1.14
  -4   7  -8   12.58    0.75
  -4   7  -8   12.62    0.71
   4  -7   8   13.08    0.88
  -5   7  -8   -0.03    0.32
  -5   7  -8    0.56    0.42
   5  -7   8   -0.16    0.43
  -6   7  -8   14.15    0.72
   6  -7   8   16.30    1.08
  -7   7  -8    0.15    0.58
   7  -7   8    0.07    0.55
   6   7  -9    1.89    0.63
   6   7  -9    3.19    0.45
  -6  -7   9    1.67    0.53
   5   7  -9   11.49    0.71
   5   7  -9   10.55    0.91
  -5  -7   9    9.22    0.86
  -5  -7   9    9.51    0.59
   4   7  -9    8.71    0.67
  -4  -7   9    7.99    0.77
   3   7  -9   19.74    1.34
  -3  -7   9   15.52    0.87
   2   7  -9    1.44    0.46
  -2  -7   9    1.27    0.40
   1   7  -9   18.66    0.81
  -1  -7   9   17.05    0.82
   0   7  -9   -0.28    0.28
   0  -7   9   -0.16    0.31
  -1   7  -9   18.92    0.68
  -1   7  -9   19.30    0.84
   1  -7   9   18.46    0.85
  -2   7  -9    1.21    0.42
  -2   7  -9    1.61    0.33
   2  -7   9    1.83    0.42
  -3   7  -9   18.94    0.81
  -3   7  -9   16.46    0.92
   3  -7   9   17.87    0.91
  -4   7  -9    8.35    0.69
  -4   7  -9    8.99    0.68
   4  -7   9    9.19    0.81
  -5   7  -9   11.27    0.74
  -5   7  -9    9.02    0.80
   5  -7   9   11.56    0.94
  -6   7  -9    2.87    0.60
  -6   7  -9    2.69    0.43
   6  -7   9    3.11    0.65
   6   7 -10   27.86    1.35
   6   7 -10   27.86    1.05
  -6  -7  10   27.32    1.00
   5   7 -10   17.18    0.87
   4   7 -10    5.78    0.57
  -4  -7  10    6.10    0.67
   3   7 -10   22.73    0.97
  -3  -7  10   22.39    1.00
   2   7 -10    0.79    0.38
  -2  -7  10    0.43    0.38
   1   7 -10    8.03    0.67
  -1  -7  10    7.88    0.67
   0   7 -10    0.02    0.32
   0  -7  10    0.09    0.33
  -1   7 -10    6.86    0.63
  -1   7 -10    7.99    0.51
   1  -7  10    7.73    0.68
  -2   7 -10    0.19    0.34
  -2   7 -10    0.16    0.28
   2  -7  10    0.09    0.39
  -3   7 -10   22.01    0.94
  -3   7 -10   22.20    0.90
   3  -7  10   23.75    1.04
  -4   7 -10    5.41    0.57
  -4   7 -10    6.24    0.57
   4  -7  10    5.40    0.67
  -5   7 -10   17.10    0.96
  -5   7 -10   18.43    0.89
   5  -7  10   16.68    1.36
  -6   7 -10   27.87    1.09
  -6   7 -10   29.00    1.28
   6  -7  10   28.28    1.37
   6   7 -11   -0.44    0.35
   6   7 -11   -0.03    0.56
  -6  -7  11    0.71    0.53
   5   7 -11    2.41    0.48
   5   7 -11    3.63    0.68
  -5  -7  11    2.01    0.59
  -5  -7  11    2.27    0.36
   4   7 -11    7.81    0.71
  -4  -7  11    9.00    0.82
   3   7 -11   -0.33    0.38
  -3  -7  11   -0.06    0.39
   2   7 -11    6.49    0.60
  -2  -7  11    6.43    0.62
   1   7 -11    2.04    0.43
  -1  -7  11    2.47    0.46
   0   7 -11    0.09    0.35
   0   7 -11    0.21    0.25
   0  -7  11   -0.38    0.32
  -1   7 -11    2.72    0.37
  -1   7 -11    3.68    0.48
   1  -7  11    2.94    0.48
  -2   7 -11    5.58    0.56
  -2   7 -11    5.00    0.54
   2  -7  11    6.61    0.61
  -3   7 -11    0.76    0.37
  -3   7 -11    0.02    0.35
   3  -7  11    0.19    0.42
  -4   7 -11   10.30    0.75
  -4   7 -11    9.38    0.76
   4  -7  11    8.26    0.76
  -5   7 -11    3.51    0.57
  -5   7 -11    2.52    0.50
   5  -7  11    2.31    0.61
  -6   7 -11    0.52    0.40
  -6   7 -11    0.03    0.50
   6  -7  11    0.29    0.54
   5   7 -12    3.03    0.53
   5   7 -12    1.50    0.63
  -5  -7  12    2.19    0.59
   4   7 -12   21.50    1.03
  -4  -7  12   22.94    1.12
   3   7 -12    9.56    0.77
  -3  -7  12    7.15    0.68
   2   7 -12   11.73    0.81
  -2  -7  12    9.64    0.77
   1   7 -12    2.99    0.49
  -1  -7  12    2.63    0.48
   0   7 -12   -0.43    0.27
   0   7 -12    0.69    0.40
   0  -7  12   -0.39    0.36
  -1   7 -12    2.85    0.49
  -1   7 -12    3.52    0.39
   1  -7  12    3.40    0.50
  -2   7 -12    9.19    0.65
  -2   7 -12    9.50    0.76
   2  -7  12   10.55    0.78
  -3   7 -12    8.38    0.71
  -3   7 -12    8.40    0.68
   3  -7  12    8.35    0.78
  -4   7 -12   21.70    1.02
  -4   7 -12   20.57    1.02
   4  -7  12   22.43    1.12
  -5   7 -12    2.41    0.52
  -5   7 -12    2.14    0.86
   5  -7  12    2.26    0.61
   5   7 -13    8.43    0.81
   5   7 -13    6.63    0.85
  -5  -7  13    7.41    0.82
   4   7 -13    0.09    0.43
  -4  -7  13    0.25    0.49
   3   7 -13    2.38    0.53
  -3  -7  13    3.06    0.56
   2   7 -13    0.14    0.42
  -2  -7  13    0.11    0.40
   1   7 -13    3.23    0.52
  -1  -7  13    3.03    0.52
   0   7 -13   -0.46    0.37
   0   7 -13   -0.42    0.28
   0  -7  13   -0.12    0.37
  -1   7 -13    2.75    0.40
  -1   7 -13    3.50    0.51
   1  -7  13    2.89    0.50
  -2   7 -13   -0.17    0.41
  -2   7 -13    0.04    0.41
   2  -7  13    0.43    0.41
  -3   7 -13    3.71    0.51
  -3   7 -13    3.24    0.52
   3  -7  13    1.53    0.50
  -4   7 -13    0.53    0.44
  -4   7 -13   -0.08    0.43
   4  -7  13    0.70    0.48
  -5   7 -13    7.24    0.74
   5  -7  13    7.71    0.79
   5   7 -14   -0.60    0.58
   5   7 -14    0.26    0.50
  -5  -7  14    0.80    0.55
   4   7 -14    3.97    0.76
  -4  -7  14    3.53    0.65
   3   7 -14    6.37    0.70
   2   7 -14   11.59    0.89
  -2  -7  14   11.50    0.86
   1   7 -14   39.67    1.43
   1   7 -14   39.48    1.13
  -1  -7  14   39.56    1.39
   0   7 -14   -0.08    0.29
   0   7 -14   -0.31    0.39
   0  -7  14   -0.46    0.38
  -1   7 -14   39.81    1.23
  -1   7 -14   42.42    1.45
   1  -7  14   39.64    1.40
  -2   7 -14   12.47    0.75
  -2   7 -14   11.27    0.87
   2  -7  14   12.16    0.85
  -3   7 -14    7.21    1.05
  -3   7 -14    7.08    0.71
   3  -7  14    6.20    0.82
  -4   7 -14    2.99    0.58
  -4   7 -14    3.81    0.58
   4  -7  14    4.22    0.65
  -5   7 -14   -0.07    0.52
  -5   7 -14    0.47    0.45
   5  -7  14    0.93    0.55
   4   7 -15    0.16    0.45
  -4  -7  15    1.09    0.55
   3   7 -15    6.71    0.75
  -3  -7  15    5.75    0.70
   2   7 -15   21.49    1.24
  -2  -7  15   19.50    1.31
   1   7 -15    0.30    0.80
   1   7 -15    1.22    0.32
  -1  -7  15   -0.09    0.40
   0   7 -15    0.18    0.32
   0   7 -15   -0.50    0.54
   0  -7  15   -0.16    0.40
  -1   7 -15    0.15    0.47
  -1   7 -15   -0.07    0.33
   1  -7  15    0.29    0.40
  -2   7 -15   20.03    1.08
  -2   7 -15   20.12    0.94
   2  -7  15   19.67    1.11
  -3   7 -15    7.48    0.75
  -3   7 -15    6.23    0.69
   3  -7  15    6.65    0.75
  -4   7 -15    1.12    0.50
   4  -7  15    1.94    0.58
   3   7 -16   10.08    0.95
  -3  -7  16   10.39    0.93
   2   7 -16    1.97    0.59
  -2  -7  16    2.68    0.60
   1   7 -16   14.82    1.01
   1   7 -16   12.86    0.87
  -1  -7  16   11.87    1.02
   0   7 -16    0.21    0.33
   0   7 -16   -0.09    0.46
  -1   7 -16   12.62    0.77
  -1   7 -16   13.01    0.96
   1  -7  16   13.08    1.19
  -2   7 -16    2.48    0.58
  -2   7 -16    1.75    0.48
   2  -7  16    2.48    0.56
  -3   7 -16    9.69    0.85
  -3   7 -16    9.35    0.91
   3  -7  16   10.80    0.91
   2   7 -17    9.59    0.99
  -2  -7  17    9.68    0.91
   1   7 -17    1.81    0.58
   1   7 -17    2.22    0.39
  -1  -7  17    1.20    0.52
   0   7 -17    0.62    0.51
   0   7 -17    0.72    0.36
   0  -7  17    1.27    0.50
  -1   7 -17    1.97    0.45
  -1   7 -17    1.03    0.52
   1  -7  17    2.40    0.56
  -2   7 -17    8.77    0.87
  -2   7 -17    7.41    0.82
   2  -7  17    8.95    0.89
   2   8  17    9.14    0.88
   1   8  17   14.30    1.03
  -1  -8 -17   13.68    1.10
   0   8  17   23.30    1.25
   0  -8 -17   24.47    1.33
  -1   8  17   12.87    0.99
   1  -8 -17   13.38    1.13
  -2   8  17    6.54    0.75
   3   8  16    0.86    0.52
  -3  -8 -16    0.34    0.49
   2   8  16    0.27    0.49
  -2  -8 -16    0.06    0.49
   1   8  16    0.29    0.47
  -1  -8 -16    0.36    0.51
   0   8  16   12.12    0.97
   0  -8 -16   15.75    1.11
  -1   8  16    0.31    0.50
   1  -8 -16    0.53    0.59
  -2   8  16    0.08    0.48
   2  -8 -16    0.67    0.62
  -3   8  16   -0.14    0.46
   3  -8 -16    1.03    0.63
   4   8  15    4.46    0.68
  -4  -8 -15    5.03    0.68
   3   8  15   16.53    1.08
  -3  -8 -15   16.55    1.05
   2   8  15    0.14    0.49
  -2  -8 -15    1.24    0.54
   1   8  15    3.95    0.61
  -1  -8 -15    3.29    0.63
   0   8  15   45.83    1.60
   0  -8 -15   45.65    1.67
   1  -8 -15    3.65    0.68
  -2   8  15    0.41    0.65
   2  -8 -15    1.38    0.59
  -3   8  15   15.13    1.02
  -3   8  15   16.07    1.19
   3  -8 -15   14.93    1.18
  -4   8  15    3.68    0.77
  -4   8  15    3.86    0.58
   4  -8 -15    3.51    0.78
   4   8  14   13.12    1.01
  -4  -8 -14   11.21    0.94
   3   8  14    1.42    0.56
  -3  -8 -14    0.86    0.48
   2   8  14   19.73    1.09
  -2  -8 -14   17.29    1.09
   1   8  14    0.30    0.48
  -1  -8 -14    0.12    0.48
   0   8  14    2.06    0.52
   0  -8 -14    0.68    0.53
  -1   8  14    0.01    0.43
   1  -8 -14   -0.26    0.50
  -2   8  14   17.37    1.00
   2  -8 -14   18.57    1.13
  -3   8  14    1.94    0.67
  -3   8  14    1.44    0.49
   3  -8 -14    1.20    0.61
  -4   8  14   10.85    1.03
  -4   8  14   12.60    0.86
   5   8  13    0.07    0.48
  -5  -8 -13    0.83    0.53
   4   8  13    6.19    0.71
  -4  -8 -13    6.50    0.72
   2   8  13   20.17    1.08
  -2  -8 -13   22.21    1.11
   1   8  13    0.24    0.43
  -1  -8 -13   -0.36    0.43
   0   8  13   12.27    0.85
   0  -8 -13   12.35    0.92
  -1   8  13    0.66    0.43
   1  -8 -13    0.22    0.50
  -2   8  13   20.28    0.99
  -2   8  13   22.29    1.18
   2  -8 -13   20.18    1.15
  -3   8  13    3.42    0.71
  -3   8  13    4.46    0.58
  -4   8  13    5.45    0.82
  -4   8  13    5.12    0.56
  -5   8  13    0.52    0.43
  -5   8  13    1.00    0.68
   5   8  12   32.86    1.36
  -5  -8 -12   33.06    1.42
  -4  -8 -12    0.82    0.48
   3   8  12   20.94    1.10
  -3  -8 -12   20.56    1.02
   2   8  12    1.45    0.50
  -2  -8 -12    1.54    0.50
   1   8  12    0.73    0.48
  -1  -8 -12    0.50    0.45
   0   8  12    6.90    0.65
   0  -8 -12    6.82    0.70
  -1   8  12    0.44    0.43
   1  -8 -12    0.24    0.46
  -2   8  12    2.30    0.57
  -2   8  12    2.20    0.48
   2  -8 -12    1.75    0.54
  -3   8  12   22.63    1.17
  -3   8  12   19.84    0.93
  -4   8  12    0.67    0.38
  -4   8  12   -0.06    0.57
  -5   8  12   26.70    1.41
  -5   8  12   32.16    1.06
   5  -8 -12   31.15    1.05
   6   8  11   -0.09    0.40
   6   8  11    1.84    0.54
  -6  -8 -11    0.47    0.50
   5   8  11   -0.25    0.30
  -5  -8 -11    0.22    0.48
   4   8  11   19.53    1.05
  -4  -8 -11   20.17    1.02
   3   8  11    0.22    0.43
  -3  -8 -11   -0.14    0.39
   2   8  11    7.42    0.74
  -2  -8 -11    8.12    0.70
   1   8  11    5.55    0.60
  -1  -8 -11    5.16    0.58
   0   8  11   40.35    1.35
   0  -8 -11   37.95    1.34
  -1   8  11    3.93    0.54
   1  -8 -11    4.94    0.59
  -2   8  11    5.64    0.69
  -2   8  11    7.41    0.66
  -3   8  11    1.18    0.54
  -3   8  11    0.00    0.37
  -4   8  11   21.29    1.05
  -4   8  11   20.08    1.27
   4  -8 -11   22.62    0.79
  -5   8  11    1.20    0.33
  -5   8  11   -0.02    0.55
   5  -8 -11    0.93    0.37
  -6   8  11    1.34    0.63
   6  -8 -11    2.28    0.55
   6   8  10    0.83    0.78
   6   8  10    0.19    0.39
  -6  -8 -10    0.74    0.50
   5   8  10    0.68    0.35
   5   8  10    1.31    0.50
   4   8  10    0.34    0.45
  -4  -8 -10   -0.69    0.40
   3   8  10   24.20    1.06
  -3  -8 -10   23.19    1.02
   2   8  10   23.54    1.07
  -2  -8 -10   23.94    1.03
   1   8  10   19.67    0.95
  -1  -8 -10   18.35    0.91
   0   8  10   59.73    1.72
   0  -8 -10   58.78    1.71
  -1   8  10   17.41    0.95
  -1   8  10   19.37    0.90
   1  -8 -10   19.35    0.97
  -2   8  10   22.64    1.15
  -2   8  10   22.19    1.07
  -3   8  10   22.63    0.91
  -3   8  10   24.46    1.13
  -4   8  10    0.49    0.53
  -4   8  10    0.08    0.33
   4  -8 -10    0.66    0.31
  -5   8  10    1.03    0.30
  -5   8  10    0.72    0.55
   5  -8 -10    0.89    0.38
  -6   8  10    0.71    0.63
   6  -8 -10    0.86    0.47
   6   8   9    6.58    0.67
   6   8   9    7.60    0.72
  -6  -8  -9    6.19    0.70
   5   8   9    7.39    0.76
   5   8   9    6.30    0.59
  -5  -8  -9    7.26    0.68
   4   8   9   22.59    1.05
   4   8   9   21.05    0.77
  -4  -8  -9   21.78    1.01
   3   8   9    9.93    0.80
  -3  -8  -9    9.11    0.72
   2   8   9    0.47    0.39
  -2  -8  -9    0.44    0.39
   1   8   9   12.04    0.76
  -1  -8  -9   12.12    0.94
  -1   8   9   10.96    0.71
  -1   8   9   10.97    0.79
   1  -8  -9   11.34    0.78
  -2   8   9    0.36    0.45
  -2   8   9   -0.15    0.32
  -3   8   9   10.08    0.85
  -3   8   9    9.36    0.66
  -4   8   9   21.11    1.09
  -4   8   9   21.20    0.82
   4  -8  -9   21.46    0.80
  -5   8   9    7.09    0.49
   5  -8  -9    7.23    0.64
  -6   8   9    5.49    0.76
   6  -8  -9    5.29    0.63
   6   8   8    0.10    0.38
   6   8   8    0.43    0.43
  -6  -8  -8   -0.38    0.47
   5   8   8    9.03    0.64
   5   8   8   11.68    0.85
  -5  -8  -8    9.80    0.80
   4   8   8    5.23    0.58
   4   8   8    4.81    0.41
  -4  -8  -8    5.92    0.60
   3   8   8    0.02    0.37
  -3  -8  -8   -0.44    0.34
   2   8   8   18.23    0.87
  -2  -8  -8   19.14    0.87
   1   8   8    5.21    0.52
  -1  -8  -8    3.93    0.49
   0   8   8   51.45    1.48
   0  -8  -8   51.43    1.47
  -1   8   8    3.35    0.50
  -1   8   8    4.47    0.48
  -2   8   8   19.56    0.92
  -2   8   8   18.28    0.80
  -3   8   8   -0.41    0.30
  -3   8   8    0.13    0.44
   3  -8  -8    0.26    0.25
  -4   8   8    4.86    0.49
  -4   8   8    4.97    0.64
   4  -8  -8    5.46    0.52
  -5   8   8   10.82    0.51
  -5   8   8    9.81    0.88
   5  -8  -8   12.20    0.72
  -6   8   8    0.16    0.57
   6  -8  -8    0.37    0.48
   7   8   7    3.97    0.55
   7   8   7    2.44    0.63
  -7  -8  -7    2.86    0.61
   6   8   7   15.29    0.86
   6   8   7   16.99    0.88
  -6  -8  -7   15.19    0.94
   5   8   7    0.21    0.34
   5   8   7    0.18    0.40
  -5  -8  -7   -0.25    0.38
   4   8   7   10.76    0.78
   4   8   7   11.62    0.61
  -4  -8  -7   11.26    0.74
   3   8   7   16.42    0.84
  -3  -8  -7   15.38    0.81
   2   8   7   67.99    1.83
  -2  -8  -7   67.79    1.79
   1   8   7    3.01    0.44
  -1  -8  -7    4.27    0.48
   0   8   7   50.57    1.42
   0  -8  -7   47.85    1.38
  -1   8   7    4.01    0.48
  -1   8   7    3.59    0.44
  -2   8   7   68.29    1.86
  -2   8   7   69.41    1.77
  -3   8   7   16.51    0.73
  -3   8   7   16.43    0.88
   3  -8  -7   15.99    0.64
  -4   8   7   11.42    0.59
  -4   8   7   12.14    0.84
   4  -8  -7   11.53    0.65
  -5   8   7    0.38    0.43
  -5   8   7   -0.45    0.46
   5  -8  -7    0.56    0.38
  -6   8   7   14.63    1.07
   6  -8  -7   15.04    0.91
  -7   8   7    2.67    0.72
   7  -8  -7    3.33    0.64
   7   8   6   29.59    1.88
   7   8   6   33.08    1.15
  -7  -8  -6   30.83    1.31
   6   8   6    3.74    0.54
   6   8   6    4.23    0.55
  -6  -8  -6    4.79    0.60
   5   8   6   13.69    0.80
  -5  -8  -6   14.49    0.82
   4   8   6   24.52    1.01
   4   8   6   24.45    0.86
  -4  -8  -6   25.06    0.97
   3   8   6    4.03    0.49
   3   8   6    4.22    0.34
  -3  -8  -6    4.23    0.45
   2   8   6    2.80    0.40
  -2  -8  -6    1.72    0.37
   1   8   6    7.28    0.57
  -1  -8  -6    6.42    0.55
   0   8   6   51.39    1.42
   0  -8  -6   51.83    1.40
  -1   8   6    6.50    0.60
  -1   8   6    6.68    0.52
  -2   8   6    2.00    0.36
  -2   8   6    1.51    0.41
  -3   8   6    2.84    0.61
  -3   8   6    3.70    0.41
   3  -8  -6    4.02    0.37
  -4   8   6   24.86    0.81
  -4   8   6   24.40    1.06
   4  -8  -6   24.82    0.89
  -5   8   6   14.39    0.94
  -5   8   6   13.67    0.52
   5  -8  -6   15.08    0.80
  -6   8   6    3.59    0.63
   6  -8  -6    3.08    0.56
  -7   8   6   27.50    1.42
   7  -8  -6   32.28    1.34
   7   8   5   11.55    1.31
   7   8   5   14.73    0.77
  -7  -8  -5   13.10    0.93
   6   8   5    0.20    0.38
   6   8   5    0.60    0.43
  -6  -8  -5   -0.10    0.40
   5   8   5   -0.06    0.37
  -5  -8  -5    0.09    0.37
   4   8   5    5.11    0.53
   4   8   5    5.66    0.48
  -4  -8  -5    5.23    0.50
   3   8   5   15.95    0.63
   3   8   5   16.53    0.78
  -3  -8  -5   16.37    0.74
   2   8   5   23.05    0.89
  -2  -8  -5   22.52    0.81
   1   8   5    5.67    0.53
  -1  -8  -5    5.88    0.50
   0   8   5  265.61    5.72
   0   8   5  263.83    5.75
   0  -8  -5  269.38    5.72
  -1   8   5    5.35    0.51
  -1   8   5    4.48    0.42
  -2   8   5   22.38    0.80
  -2   8   5   23.33    0.88
   2  -8  -5   22.68    0.68
  -3   8   5   15.66    0.82
  -3   8   5   17.09    0.70
   3  -8  -5   16.66    0.66
  -4   8   5    5.29    0.56
  -4   8   5    5.33    0.44
   4  -8  -5    5.31    0.49
  -5   8   5   -0.34    0.41
   5  -8  -5    0.33    0.39
  -6   8   5   -0.29    0.87
   6  -8  -5    1.15    0.48
  -7   8   5   10.49    1.02
   7  -8  -5   13.52    1.03
   7   8   4    0.94    0.37
   7   8   4    1.39    0.68
   6   8   4   11.32    0.73
   6   8   4   10.97    0.83
  -6  -8  -4   10.18    0.79
   5   8   4    5.33    0.56
  -5  -8  -4    5.30    0.54
   4   8   4    0.19    0.32
   4   8   4   -0.12    0.33
  -4  -8  -4    0.40    0.33
   3   8   4    1.94    0.40
   3   8   4    2.14    0.32
  -3  -8  -4    2.00    0.35
   2   8   4    6.24    0.39
   2   8   4    5.94    0.56
  -2  -8  -4    7.17    0.49
   1   8   4    4.15    0.41
  -1  -8  -4    3.82    0.36
   0   8   4  109.49    2.51
   0   8   4  111.96    2.56
   0  -8  -4  108.60    2.50
  -1   8   4    3.09    0.36
  -1   8   4    2.78    0.37
  -2   8   4    7.31    0.56
  -2   8   4    6.85    0.50
   2  -8  -4    6.70    0.41
  -3   8   4    2.08    0.41
  -3   8   4    2.59    0.34
   3  -8  -4    2.09    0.33
  -4   8   4   -0.09    0.36
  -4   8   4    0.11    0.37
   4  -8  -4    0.14    0.33
  -5   8   4    4.72    0.59
   5  -8  -4    5.84    0.57
  -6   8   4    8.92    0.88
   6  -8  -4    9.16    0.85
  -7   8   4    0.59    0.53
   7  -8  -4    1.52    0.58
   7   8   3    0.64    0.37
   7   8   3   -0.02    0.56
  -7  -8  -3    0.24    0.45
   6   8   3   -0.37    0.41
   6   8   3    0.28    0.39
  -6  -8  -3    0.43    0.41
   5   8   3   37.39    1.19
   5   8   3   38.45    1.24
   4   8   3   57.18    1.56
   4   8   3   57.29    1.52
  -4  -8  -3   56.19    1.52
   3   8   3   17.82    0.69
   3   8   3   19.78    0.79
  -3  -8  -3   17.59    0.70
   2   8   3    5.34    0.54
   2   8   3    5.56    0.40
  -2  -8  -3    5.31    0.42
   1   8   3   70.92    1.64
   1   8   3   74.21    1.82
  -1  -8  -3   73.59    1.81
  -1  -8  -3   75.85    1.65
   0   8   3   38.39    1.10
   0   8   3   38.69    1.04
   0  -8  -3   38.94    1.05
  -1   8   3   67.10    1.63
  -1   8   3   75.86    1.79
  -1   8   3   76.02    1.77
   1  -8  -3   74.63    1.66
  -2   8   3    4.91    0.50
  -2   8   3    5.21    0.46
   2  -8  -3    5.40    0.53
  -3   8   3   18.37    0.68
  -3   8   3   18.18    0.79
   3  -8  -3   18.40    0.72
  -4   8   3   56.54    1.45
  -4   8   3   56.93    1.62
   4  -8  -3   58.34    1.56
  -5   8   3   37.15    1.33
   5  -8  -3   38.87    1.28
  -6   8   3    1.02    0.50
   6  -8  -3    0.61    0.47
  -7   8   3    0.75    0.60
   7  -8  -3   -0.03    0.55
   7   8   2    3.33    0.63
  -7  -8  -2    5.10    0.63
   6   8   2    4.17    0.47
   6   8   2    3.20    0.55
  -6  -8  -2    4.59    0.53
   5   8   2    0.97    0.36
   5   8   2    1.88    0.44
  -5  -8  -2    2.01    0.40
   4   8   2    6.58    0.54
   4   8   2    7.30    0.60
  -4  -8  -2    7.94    0.57
   3   8   2    7.76    0.52
   3   8   2    7.41    0.59
  -3  -8  -2    7.01    0.50
   2   8   2   59.41    1.55
  -2  -8  -2   60.63    1.52
   1   8   2   11.02    0.57
  -1  -8  -2   11.47    0.46
  -1  -8  -2   11.07    0.47
   0   8   2   36.82    0.95
   0   8   2   38.54    1.02
   0   8   2   39.87    1.10
   0  -8  -2   40.67    0.97
  -1   8   2   11.48    0.54
  -1   8   2   11.41    0.55
   1  -8  -2   11.39    0.47
  -2   8   2   59.95    1.48
  -2   8   2   57.68    1.50
   2  -8  -2   58.96    1.44
  -3   8   2    8.48    0.59
  -3   8   2    7.63    0.48
   3  -8  -2    7.92    0.55
  -4   8   2    8.03    0.47
   4  -8  -2    7.77    0.64
  -5   8   2    1.04    0.45
   5  -8  -2    1.15    0.45
  -6   8   2    3.84    0.62
   6  -8  -2    4.20    0.63
  -7   8   2    4.31    0.76
   7  -8  -2    3.74    0.69
   7   8   1   16.04    1.06
   7   8   1   17.36    0.75
  -7  -8  -1   17.12    0.94
   6   8   1    0.98    0.35
   6   8   1    0.31    0.45
  -6  -8  -1    1.30    0.41
   5   8   1    3.69    0.46
   5   8   1    4.01    0.53
  -5  -8  -1    3.34    0.44
   4   8   1   14.48    0.75
   4   8   1   15.56    0.75
  -4  -8  -1   15.75    0.67
   3   8   1    1.54    0.33
   3   8   1    1.44    0.34
  -3  -8  -1    1.99    0.29
   2   8   1   30.13    0.95
  -2  -8  -1   31.62    0.90
  -2  -8  -1   29.55    0.82
   1   8   1    1.91    0.31
  -1  -8  -1    1.98    0.26
  -1  -8  -1    1.52    0.20
  -1  -8  -1    1.26    0.20
   0   8   1  108.54    2.39
   0   8   1  110.18    2.51
   0  -8  -1  108.46    2.40
  -1   8   1    1.53    0.28
  -1   8   1    1.57    0.30
   1  -8  -1    1.43    0.25
  -2   8   1   31.65    0.93
  -2   8   1   30.50    0.93
   2  -8  -1   31.07    0.91
  -3   8   1    2.25    0.30
  -3   8   1    0.84    0.33
   3  -8  -1    1.76    0.35
  -4   8   1   13.92    0.57
  -4   8   1   15.02    0.79
   4  -8  -1   15.60    0.78
  -5   8   1    3.54    0.56
   5  -8  -1    4.68    0.57
  -6   8   1    0.50    0.50
   6  -8  -1    0.55    0.48
  -7   8   1   17.95    1.14
   7  -8  -1   17.58    1.14
   7   8   0   15.12    0.72
   7   8   0   16.80    1.05
  -7  -8   0   17.45    0.93
   6   8   0    2.58    0.41
   6   8   0    3.11    0.56
  -6  -8   0    3.77    0.49
   5   8   0   75.08    2.02
   5   8   0   75.52    1.93
  -5  -8   0   78.48    1.92
   4   8   0    5.00    0.47
   4   8   0    5.50    0.52
  -4  -8   0    4.61    0.40
   3   8   0   50.65    1.34
   3   8   0   48.77    1.34
  -3  -8   0   47.32    1.21
  -3  -8   0   49.89    1.34
   2   8   0    1.04    0.31
  -2  -8   0    1.24    0.29
   1   8   0    5.83    0.46
   0   8   0    1.05    0.27
   0   8   0    0.71    0.20
   0  -8   0    0.90    0.24
   0  -8   0    0.76    0.17
  -1   8   0    5.34    0.39
  -1   8   0    5.54    0.45
   1  -8   0    5.05    0.40
  -2   8   0    1.17    0.28
  -2   8   0    1.31    0.27
   2  -8   0    0.92    0.28
  -3   8   0   50.66    1.38
  -3   8   0   52.36    1.31
   3  -8   0   49.06    1.37
  -4   8   0    5.94    0.53
  -4   8   0    4.76    0.50
   4  -8   0    5.91    0.56
  -5   8   0   78.62    2.11
   5  -8   0   78.06    2.10
  -6   8   0    3.22    0.58
   6  -8   0    2.99    0.59
  -7   8   0   16.33    1.09
   7  -8   0   16.23    1.13
   7   8  -1   16.90    1.08
   7   8  -1   17.73    0.74
  -7  -8   1   17.15    0.92
   6   8  -1    0.65    0.49
   6   8  -1    0.13    0.32
  -6  -8   1    1.05    0.38
   5   8  -1    3.86    0.54
   5   8  -1    4.71    0.47
  -5  -8   1    3.55    0.41
   4   8  -1   15.53    0.72
   4   8  -1   15.25    0.79
  -4  -8   1   14.98    0.63
   3   8  -1    1.60    0.34
  -3  -8   1    1.24    0.33
   2   8  -1   30.98    0.96
  -2  -8   1   30.38    0.93
   1   8  -1    1.32    0.28
  -1  -8   1    2.06    0.29
   0   8  -1  111.13    2.53
   0  -8   1  109.80    2.48
  -1   8  -1    2.22    0.25
  -1   8  -1    2.01    0.29
   1  -8   1    1.42    0.29
  -2   8  -1   30.63    0.90
  -2   8  -1   31.86    0.92
   2  -8   1   31.16    0.95
  -3   8  -1    1.60    0.34
  -3   8  -1    1.80    0.30
   3  -8   1    1.69    0.36
  -4   8  -1   15.91    0.78
  -4   8  -1   14.82    0.62
   4  -8   1   15.23    0.81
  -5   8  -1    3.61    0.53
  -5   8  -1    3.93    0.38
   5  -8   1    3.69    0.55
  -6   8  -1    0.64    0.49
   6  -8   1    0.18    0.49
  -7   8  -1   17.73    1.12
   7  -8   1   17.86    1.15
   7   8  -2    3.34    0.65
   7   8  -2    4.13    0.44
  -7  -8   2    3.90    0.54
   6   8  -2    3.38    0.42
   6   8  -2    3.47    0.60
   5   8  -2    2.81    0.42
   5   8  -2    1.25    0.48
  -5  -8   2    1.64    0.35
   4   8  -2    6.99    0.71
   4   8  -2    6.69    0.59
  -4  -8   2    7.33    0.69
  -4  -8   2    6.57    0.47
   3   8  -2    7.95    0.57
  -3  -8   2    7.39    0.60
   2   8  -2   59.25    1.52
  -2  -8   2   58.66    1.51
   1   8  -2   11.74    0.56
  -1  -8   2   10.87    0.55
   0   8  -2   40.45    1.12
   0  -8   2   39.71    1.09
  -1   8  -2   11.03    0.52
  -1   8  -2   10.79    0.43
   1  -8   2    9.22    0.40
   1  -8   2   10.72    0.53
  -2   8  -2   59.38    1.48
  -2   8  -2   57.61    1.43
   2  -8   2   59.68    1.53
  -3   8  -2    6.41    0.53
  -3   8  -2    7.62    0.49
   3  -8   2    7.76    0.60
  -4   8  -2    8.22    0.66
  -4   8  -2    7.54    0.50
  -5   8  -2    2.21    0.42
  -5   8  -2    2.03    0.47
   5  -8   2    1.14    0.47
  -6   8  -2    4.36    0.63
   6  -8   2    3.60    0.63
  -7   8  -2    4.15    0.71
   7  -8   2    4.11    0.71
   7   8  -3    0.48    0.53
  -7  -8   3    0.56    0.43
   6   8  -3    1.01    0.33
   6   8  -3    0.23    0.47
  -6  -8   3    0.02    0.35
   5   8  -3   38.31    1.33
   5   8  -3   37.90    1.17
  -5  -8   3   37.73    1.10
   4   8  -3   56.03    1.55
   4   8  -3   58.11    1.65
  -4  -8   3   59.75    1.65
   3   8  -3   17.22    0.75
  -3  -8   3   18.56    0.80
   2   8  -3    5.72    0.49
  -2  -8   3    5.13    0.50
   1   8  -3   73.24    1.82
  -1  -8   3   75.40    1.81
   0   8  -3   37.08    1.09
   0  -8   3   40.36    1.09
  -1   8  -3   77.81    1.81
  -1   8  -3   75.30    1.66
   1  -8   3   74.17    1.80
   1  -8   3   68.77    1.64
  -2   8  -3    5.37    0.42
  -2   8  -3    5.50    0.46
   2  -8   3    6.83    0.54
  -3   8  -3   18.00    0.75
  -3   8  -3   19.05    0.71
   3  -8   3   18.49    0.83
  -4   8  -3   60.94    1.52
  -4   8  -3   60.01    1.66
   4  -8   3   59.18    1.69
  -5   8  -3   36.94    1.04
  -5   8  -3   37.25    1.31
   5  -8   3   39.00    1.36
  -6   8  -3    0.28    0.48
   6  -8   3   -0.41    0.46
  -7   8  -3    0.98    0.56
   7  -8   3    0.52    0.58
   7   8  -4    1.71    0.61
  -7  -8   4    0.28    0.38
   6   8  -4    9.99    0.67
   6   8  -4   10.40    0.92
  -6  -8   4   10.59    0.65
   5   8  -4    5.92    0.51
   5   8  -4    5.00    0.61
  -5  -8   4    5.36    0.49
   4   8  -4    0.18    0.32
   4   8  -4    0.82    0.40
  -4  -8   4    0.33    0.37
   3   8  -4    1.99    0.36
  -3  -8   4    1.91    0.40
   2   8  -4    5.67    0.51
  -2  -8   4    6.26    0.54
   1   8  -4    3.02    0.37
  -1  -8   4    3.63    0.38
   0   8  -4  111.29    2.57
   0  -8   4  109.09    2.55
  -1   8  -4    3.71    0.36
   1  -8   4    2.89    0.38
  -2   8  -4    6.23    0.44
  -2   8  -4    7.28    0.50
   2  -8   4    6.89    0.57
  -3   8  -4    1.81    0.33
  -3   8  -4    1.71    0.34
   3  -8   4    2.45    0.44
  -4   8  -4   -0.33    0.27
  -4   8  -4   -0.45    0.35
   4  -8   4    0.14    0.42
  -5   8  -4    4.67    0.40
  -5   8  -4    5.61    0.60
   5  -8   4    4.37    0.61
  -6   8  -4    7.95    0.69
  -6   8  -4   10.98    0.93
   6  -8   4   11.62    0.97
  -7   8  -4    0.93    0.58
   7  -8   4    0.80    0.59
   7   8  -5   13.94    1.11
  -7  -8   5   12.29    0.75
   6   8  -5    1.19    0.37
   6   8  -5   -0.66    0.59
  -6  -8   5    0.18    0.32
   5   8  -5   -0.15    0.44
   5   8  -5    0.28    0.33
  -5  -8   5    0.50    0.27
   4   8  -5    5.07    0.49
  -4  -8   5    5.06    0.55
   3   8  -5   16.69    0.75
  -3  -8   5   15.79    0.80
   2   8  -5   22.04    0.84
  -2  -8   5   22.52    0.87
   1   8  -5    4.46    0.42
  -1  -8   5    4.67    0.43
   0   8  -5  263.79    5.93
   0  -8   5  265.41    5.72
  -1   8  -5    4.05    0.40
   1  -8   5    5.26    0.47
  -2   8  -5   22.95    0.74
  -2   8  -5   23.07    0.82
   2  -8   5   22.09    0.87
  -3   8  -5   16.98    0.72
  -3   8  -5   16.69    0.72
   3  -8   5   16.30    0.84
  -4   8  -5    5.49    0.53
  -4   8  -5    4.69    0.52
   4  -8   5    5.62    0.59
  -5   8  -5    0.24    0.29
  -5   8  -5    0.09    0.42
   5  -8   5    0.41    0.47
  -6   8  -5    0.01    0.48
  -6   8  -5    0.95    0.29
   6  -8   5   -0.11    0.82
  -7   8  -5   13.71    1.10
   7  -8   5   15.80    1.14
   7   8  -6   30.97    1.46
  -7  -8   6   31.25    1.11
   6   8  -6    3.52    0.64
   6   8  -6    2.33    0.58
  -6  -8   6    3.91    0.44
   5   8  -6   14.48    0.94
   5   8  -6   15.94    0.80
  -5  -8   6   14.15    0.63
   4   8  -6   25.97    0.97
  -4  -8   6   25.32    1.06
   3   8  -6    2.93    0.43
  -3  -8   6    3.54    0.49
   2   8  -6    2.13    0.38
  -2  -8   6    2.06    0.40
   1   8  -6    6.44    0.54
  -1  -8   6    6.17    0.55
   0   8  -6   51.84    1.42
   0  -8   6   51.16    1.42
  -1   8  -6    6.32    0.52
   1  -8   6    6.35    0.57
  -2   8  -6    1.60    0.35
  -2   8  -6    1.76    0.29
   2  -8   6    2.33    0.40
  -3   8  -6    3.46    0.40
  -3   8  -6    4.29    0.43
   3  -8   6    3.61    0.50
  -4   8  -6   26.65    0.93
   4  -8   6   26.24    1.09
  -5   8  -6   13.98    0.86
  -5   8  -6   15.28    0.72
   5  -8   6   14.97    0.97
  -6   8  -6    3.81    0.40
  -6   8  -6    4.25    0.67
   6  -8   6    3.16    0.66
  -7   8  -6   33.02    1.47
   7  -8   6   33.74    1.51
   7   8  -7    2.01    0.69
  -7  -8   7    3.16    0.47
   6   8  -7   15.95    1.08
   6   8  -7   12.76    0.77
  -6  -8   7   14.77    0.70
   5   8  -7    0.67    0.40
   5   8  -7   -0.38    0.47
  -5  -8   7    0.03    0.42
   4   8  -7   11.66    0.87
  -4  -8   7   11.22    0.81
   3   8  -7   16.17    0.80
  -3  -8   7   16.64    0.85
   2   8  -7   68.38    1.81
  -2  -8   7   68.48    1.86
   1   8  -7    3.39    0.43
  -1  -8   7    3.71    0.44
   0   8  -7   49.11    1.38
   0  -8   7   47.73    1.38
  -1   8  -7    3.91    0.43
   1  -8   7    4.02    0.47
  -2   8  -7   70.33    1.80
  -2   8  -7   68.16    1.65
   2  -8   7   65.43    1.84
  -3   8  -7   16.03    0.77
  -3   8  -7   16.19    0.73
   3  -8   7   15.20    0.86
  -4   8  -7   10.64    0.71
  -4   8  -7   11.19    0.68
   4  -8   7   11.65    0.87
  -5   8  -7    0.09    0.43
  -5   8  -7    0.45    0.35
   5  -8   7   -0.27    0.44
  -6   8  -7   15.14    1.30
  -6   8  -7   14.37    0.71
   6  -8   7   16.92    1.09
  -7   8  -7    2.62    0.72
   7  -8   7    3.20    0.72
   6   8  -8    0.23    0.51
   6   8  -8    0.84    0.35
  -6  -8   8    0.77    0.32
   5   8  -8   11.08    0.76
   5   8  -8    9.67    0.89
  -5  -8   8    9.44    0.85
   4   8  -8    5.77    0.55
  -4  -8   8    5.56    0.64
   3   8  -8    0.34    0.41
  -3  -8   8    0.14    0.38
   2   8  -8   18.80    1.00
  -2  -8   8   18.11    0.87
   1   8  -8    4.23    0.47
  -1  -8   8    4.21    0.49
   0   8  -8   50.10    1.45
   0  -8   8   50.19    1.45
  -1   8  -8    4.24    0.47
   1  -8   8    4.10    0.48
  -2   8  -8   18.69    0.84
  -2   8  -8   18.85    0.71
   2  -8   8   18.26    0.87
  -3   8  -8    0.39    0.37
  -3   8  -8   -0.06    0.31
   3  -8   8    0.26    0.41
  -4   8  -8    4.92    0.52
   4  -8   8    5.60    0.62
  -5   8  -8   10.59    0.71
  -5   8  -8   11.51    0.83
   5  -8   8   10.74    0.94
  -6   8  -8    0.39    0.54
  -6   8  -8   -0.14    0.62
   6  -8   8    0.36    0.55
   6   8  -9    7.01    0.81
   6   8  -9    6.46    0.62
   5   8  -9    6.74    0.63
  -5  -8   9    7.94    1.21
   4   8  -9   21.39    0.96
  -4  -8   9   20.04    1.03
   3   8  -9    8.74    0.71
  -3  -8   9    8.48    0.75
   2   8  -9    0.70    0.38
  -2  -8   9    0.19    0.37
   1   8  -9   10.66    0.71
  -1  -8   9   10.86    0.72
   0   8  -9   43.72    1.36
   0  -8   9   44.70    1.37
  -1   8  -9   11.35    0.52
  -1   8  -9   10.98    0.70
   1  -8   9   10.80    0.74
  -2   8  -9    0.29    0.35
  -2   8  -9    0.15    0.30
   2  -8   9    0.53    0.39
  -3   8  -9    9.31    0.64
  -3   8  -9   10.10    0.70
   3  -8   9   10.00    0.78
  -4   8  -9   21.56    0.96
  -4   8  -9   24.38    0.99
   4  -8   9   22.73    1.10
  -5   8  -9    7.96    0.77
  -5   8  -9    7.16    0.66
   5  -8   9    6.85    0.97
  -6   8  -9    6.81    0.67
  -6   8  -9    7.21    0.78
   6  -8   9    7.07    0.84
   6   8 -10    0.63    0.42
   6   8 -10    1.02    0.61
   5   8 -10    1.00    0.43
   5   8 -10    0.11    0.54
  -5  -8  10    0.28    0.49
   4   8 -10    0.54    0.41
  -4  -8  10   -0.54    0.42
   3   8 -10   22.64    1.01
  -3  -8  10   22.97    1.05
   2   8 -10   19.56    0.94
  -2  -8  10   20.55    0.95
   1   8 -10   19.47    0.90
  -1  -8  10   17.56    0.88
   0   8 -10   55.66    1.64
   0  -8  10   58.08    1.65
  -1   8 -10   17.50    0.86
  -1   8 -10   18.56    0.67
   1  -8  10   17.73    0.88
  -2   8 -10   21.80    0.82
  -2   8 -10   22.18    0.95
   2  -8  10   21.78    0.98
  -3   8 -10   23.05    0.92
  -3   8 -10   23.79    1.00
   3  -8  10   24.51    1.08
  -4   8 -10   -0.16    0.37
  -4   8 -10   -0.43    0.37
   4  -8  10   -0.77    0.43
  -5   8 -10    0.68    0.42
  -5   8 -10    1.24    0.50
   5  -8  10    0.37    0.52
  -6   8 -10    0.41    0.40
  -6   8 -10    1.73    0.58
   6  -8  10    0.42    0.55
   6   8 -11    0.83    0.45
   6   8 -11    1.40    0.66
   5   8 -11   -0.94    0.40
   5   8 -11    0.21    0.55
  -5  -8  11   -0.35    0.48
   4   8 -11   20.58    1.02
  -4  -8  11   22.06    1.12
   3   8 -11    0.20    0.41
  -3  -8  11   -0.15    0.43
   2   8 -11    5.69    0.60
  -2  -8  11    6.96    0.66
   1   8 -11    4.58    0.56
  -1  -8  11    5.49    0.58
   0   8 -11   40.35    1.34
   0  -8  11   38.75    1.31
  -1   8 -11    5.11    0.42
  -1   8 -11    4.34    0.54
   1  -8  11    4.20    0.55
  -2   8 -11    7.47    0.57
  -2   8 -11    5.84    0.59
   2  -8  11    7.09    0.66
  -3   8 -11    0.05    0.38
  -3   8 -11    0.51    0.35
   3  -8  11   -0.87    0.41
  -4   8 -11   21.16    0.99
  -4   8 -11   22.03    1.02
   4  -8  11   21.86    1.12
  -5   8 -11    0.42    0.43
  -5   8 -11   -0.53    0.45
   5  -8  11   -0.11    0.51
  -6   8 -11    0.97    0.54
  -6   8 -11    2.16    0.50
   6  -8  11    1.15    0.61
   5   8 -12   34.28    1.30
   5   8 -12   33.34    1.48
  -5  -8  12   32.42    1.42
   4   8 -12    0.08    0.45
  -4  -8  12    0.36    0.49
   3   8 -12   22.24    1.06
  -3  -8  12   21.19    1.08
   2   8 -12    1.48    0.47
  -2  -8  12    2.19    0.49
   1   8 -12    1.35    0.46
  -1  -8  12    0.86    0.42
   0   8 -12    5.96    0.60
   0  -8  12    6.53    0.64
  -1   8 -12    1.18    0.33
  -1   8 -12    0.62    0.41
   1  -8  12    0.51    0.43
  -2   8 -12    2.41    0.40
  -2   8 -12    2.48    0.48
   2  -8  12    1.77    0.49
  -3   8 -12   20.68    0.92
  -3   8 -12   19.57    1.00
   3  -8  12   21.27    1.06
  -4   8 -12    0.17    0.43
  -4   8 -12    0.62    0.46
   4  -8  12    0.84    0.53
  -5   8 -12   34.06    1.39
  -5   8 -12   34.72    1.32
   5  -8  12   32.80    1.44
   5   8 -13    1.38    0.64
  -5  -8  13    0.98    0.59
   4   8 -13    5.26    0.67
  -4  -8  13    5.99    0.76
   3   8 -13    4.56    0.63
  -3  -8  13    4.71    0.75
   2   8 -13   20.21    1.08
  -2  -8  13   22.87    1.07
   1   8 -13    0.05    0.40
  -1  -8  13   -0.46    0.38
   0   8 -13   11.31    0.84
   0  -8  13   10.81    0.81
  -1   8 -13    0.33    0.32
  -1   8 -13    0.38    0.41
   1  -8  13    0.60    0.40
  -2   8 -13   18.43    0.98
   2  -8  13   21.91    1.05
  -3   8 -13    3.86    0.57
  -3   8 -13    4.56    0.55
   3  -8  13    3.99    0.63
  -4   8 -13    5.52    0.85
  -4   8 -13    5.62    0.64
   4  -8  13    5.36    0.71
  -5   8 -13    0.88    0.49
  -5   8 -13    0.10    0.47
   5  -8  13    0.78    0.56
   4   8 -14   10.39    0.91
  -4  -8  14   10.50    0.97
  -3  -8  14    1.33    0.51
   2   8 -14   16.08    1.03
  -2  -8  14   16.29    0.99
   1   8 -14   -0.03    0.44
  -1  -8  14   -0.85    0.40
   0   8 -14    0.56    0.45
   0   8 -14    1.31    0.32
   0  -8  14    1.06    0.48
  -1   8 -14    0.26    0.33
  -1   8 -14    0.44    0.44
   1  -8  14   -0.21    0.44
  -2   8 -14   16.62    0.82
   2  -8  14   16.10    0.99
  -3   8 -14    1.13    0.49
  -3   8 -14    1.22    0.43
   3  -8  14    0.85    0.52
  -4   8 -14   13.26    0.96
  -4   8 -14   10.84    0.87
   4  -8  14   10.91    0.96
   4   8 -15    1.99    0.58
  -4  -8  15    3.95    0.67
   3   8 -15   15.63    1.03
  -3  -8  15   14.71    1.03
   2   8 -15    0.59    0.54
  -2  -8  15    2.11    0.55
   1   8 -15    4.31    0.65
   0   8 -15   42.08    1.22
   0   8 -15   42.13    1.55
   0  -8  15   41.73    1.66
  -1   8 -15    4.48    0.52
  -1   8 -15    3.35    0.57
  -2   8 -15    1.56    0.44
  -2   8 -15    0.56    0.48
   2  -8  15    0.71    0.51
  -3   8 -15   15.95    1.03
  -3   8 -15   15.33    0.91
   3  -8  15   16.72    1.05
  -4   8 -15    4.55    0.67
  -4   8 -15    3.57    0.66
   4  -8  15    3.05    0.64
   3   8 -16    0.44    0.54
  -3  -8  16    0.26    0.50
   2   8 -16   -0.35    0.52
  -2  -8  16   -0.28    0.49
   1   8 -16   -0.30    0.49
  -1  -8  16    0.27    0.49
   0   8 -16   11.95    0.95
   0   8 -16   11.55    1.05
   0  -8  16   13.18    0.95
  -1   8 -16   -0.13    0.49
  -1   8 -16    0.72    0.36
   1  -8  16    0.21    0.51
  -2   8 -16    0.45    0.49
  -2   8 -16    0.03    0.39
   2  -8  16    0.48    0.48
  -3   8 -16    0.42    0.52
   3  -8  16    0.40    0.51
  -2  -8  17    6.74    0.79
   1   8 -17   12.50    1.06
  -1  -8  17   10.77    0.95
   0   8 -17   22.60    1.26
   0  -8  17   22.54    1.17
  -1   8 -17   11.73    0.75
  -1   8 -17   12.72    1.00
   1  -8  17   12.38    1.00
   2  -8  17    7.33    0.75
   0   9  17    0.31    0.51
   0  -9 -17   -0.49    0.60
   2   9  16    9.44    0.87
  -2  -9 -16   10.11    0.94
   1   9  16    0.97    0.53
  -1  -9 -16   -0.52    0.52
   0   9  16    0.96    0.52
   0  -9 -16    0.17    0.56
  -1   9  16    0.90    0.53
   1  -9 -16    0.39    0.60
  -2   9  16    8.65    0.82
   2  -9 -16    7.97    0.90
   3   9  15    0.43    0.52
  -3  -9 -15    0.78    0.49
   2   9  15    4.71    0.70
  -2  -9 -15    4.96    0.72
   1   9  15   11.67    0.94
  -1  -9 -15   10.74    0.99
   0   9  15   -0.27    0.45
   0  -9 -15   -0.25    0.51
  -1   9  15   11.27    0.91
   1  -9 -15   10.02    0.99
  -2   9  15    5.04    0.67
   2  -9 -15    4.40    0.73
  -3   9  15    0.54    0.66
  -3   9  15    0.58    0.49
   3  -9 -15    0.36    0.61
   4   9  14   17.64    1.16
  -4  -9 -14   18.85    1.10
  -3  -9 -14   10.56    0.92
   2   9  14    1.11    0.51
  -2  -9 -14    1.54    0.56
   1   9  14    0.04    0.45
  -1  -9 -14    0.29    0.48
   0   9  14    0.51    0.65
   0  -9 -14   -0.29    0.58
  -1   9  14    0.24    0.46
   1  -9 -14   -0.76    0.52
  -2   9  14    1.52    0.49
   2  -9 -14    0.59    0.57
  -3   9  14   10.69    0.85
  -3   9  14   10.66    0.94
   3  -9 -14    9.93    0.93
  -4   9  14   17.94    0.96
  -4   9  14   17.45    1.25
   4   9  13   10.93    0.97
  -4  -9 -13   10.07    0.91
   3   9  13   54.40    1.82
  -3  -9 -13   56.05    1.80
  -2  -9 -13   -0.48    0.47
   1   9  13    2.47    0.55
  -1  -9 -13    3.75    0.61
   0   9  13   -0.08    0.45
   0  -9 -13    0.47    0.51
  -1   9  13    2.10    0.53
   1  -9 -13    1.84    0.56
  -2   9  13   -0.14    0.43
  -3   9  13   52.77    1.63
  -3   9  13   50.64    1.83
  -4   9  13    9.14    0.92
  -4   9  13   10.31    0.76
   5   9  12    1.30    0.53
  -5  -9 -12    0.52    0.51
   4   9  12    9.70    0.92
  -4  -9 -12    8.87    0.85
   3   9  12    5.56    0.70
  -3  -9 -12    3.92    0.58
   2   9  12    0.37    0.47
  -2  -9 -12    0.87    0.48
   1   9  12    0.61    0.46
  -1  -9 -12    0.90    0.47
   0   9  12   -0.29    0.42
   0  -9 -12    0.35    0.47
  -1   9  12    0.40    0.45
   1  -9 -12    0.31    0.47
  -2   9  12    0.10    0.40
  -2   9  12   -0.23    0.53
   2  -9 -12    0.03    0.50
  -3   9  12    4.63    0.56
  -4   9  12    9.39    0.70
  -4   9  12    7.67    0.83
  -5   9  12    0.16    0.60
  -5   9  12    1.42    0.40
   5   9  11    0.08    0.48
  -5  -9 -11   -0.34    0.48
   4   9  11   16.36    1.02
  -4  -9 -11   17.73    1.09
   3   9  11    2.27    0.57
  -3  -9 -11    1.42    0.45
   2   9  11   25.54    1.15
  -2  -9 -11   26.15    1.12
   1   9  11   65.01    1.91
  -1  -9 -11   65.19    1.90
   0   9  11   -0.36    0.39
   0  -9 -11    0.68    0.47
  -1   9  11   65.24    1.87
   1  -9 -11   66.21    1.94
  -2   9  11   25.17    1.20
  -2   9  11   26.17    1.09
   2  -9 -11   24.93    1.19
  -3   9  11    3.27    0.68
  -3   9  11    2.77    0.48
  -4   9  11   16.02    1.10
  -4   9  11   15.73    0.80
  -5   9  11    0.45    0.59
  -5   9  11    0.45    0.39
   5  -9 -11   -0.31    0.36
   6   9  10    7.96    0.72
   6   9  10    9.85    0.87
  -6  -9 -10   10.59    0.93
   5   9  10    1.77    0.37
   5   9  10    2.40    0.61
  -5  -9 -10    1.97    0.52
   4   9  10    1.85    0.52
  -4  -9 -10    1.31    0.47
   3   9  10    0.06    0.44
  -3  -9 -10   -0.35    0.39
   2   9  10    5.11    0.59
  -2  -9 -10    4.54    0.57
   1   9  10    7.44    0.75
  -1  -9 -10    7.33    0.73
   0   9  10   -0.02    0.39
   0  -9 -10   -0.06    0.40
  -1   9  10    7.52    0.64
  -1   9  10    7.16    0.71
   1  -9 -10    7.33    0.71
  -2   9  10    4.00    0.51
  -2   9  10    5.17    0.67
  -3   9  10    0.30    0.52
  -3   9  10    0.48    0.37
  -4   9  10    1.73    0.61
  -4   9  10    1.89    0.48
   4  -9 -10    1.78    0.36
  -5   9  10    2.65    0.38
  -5   9  10    2.53    0.68
   5  -9 -10    1.84    0.42
  -6   9  10    7.10    0.86
   6  -9 -10    5.91    0.66
   6   9   9    6.37    0.57
  -6  -9  -9    6.06    0.72
   5   9   9    3.72    0.60
   5   9   9    3.90    0.43
  -5  -9  -9    4.67    0.61
   4   9   9   28.32    1.18
  -4  -9  -9   26.25    1.11
   3   9   9    1.14    0.45
  -3  -9  -9    0.56    0.40
   2   9   9   23.08    1.02
  -2  -9  -9   22.72    1.00
   1   9   9   61.67    1.77
  -1  -9  -9   60.39    1.73
   0   9   9    0.22    0.41
   0  -9  -9   -0.52    0.38
  -1   9   9   59.69    1.75
  -1   9   9   60.85    1.70
   1  -9  -9   59.92    1.75
  -2   9   9   21.31    1.04
  -3   9   9    1.04    0.40
  -3   9   9    1.36    0.53
  -4   9   9   27.95    0.96
  -4   9   9   27.78    1.25
   4  -9  -9   27.05    0.92
  -5   9   9    4.29    0.45
  -5   9   9    5.26    0.73
   5  -9  -9    4.61    0.51
  -6   9   9    7.55    0.87
   6  -9  -9    8.42    0.73
   6   9   8    6.18    0.64
   6   9   8    7.13    0.71
  -6  -9  -8    6.82    0.72
   5   9   8    0.30    0.33
   5   9   8    0.12    0.46
  -5  -9  -8    0.29    0.43
   4   9   8    1.41    0.32
   4   9   8    1.76    0.49
  -4  -9  -8    1.26    0.44
   3   9   8    1.23    0.44
  -3  -9  -8    1.54    0.41
   2   9   8   24.13    1.05
  -2  -9  -8   25.09    1.06
   1   9   8   12.35    0.80
  -1  -9  -8   11.10    0.74
   0  -9  -8   -0.12    0.34
  -1   9   8   13.26    1.32
  -1   9   8   10.79    0.74
   1  -9  -8   10.49    1.13
  -2   9   8   22.90    1.05
  -2   9   8   23.97    0.93
  -3   9   8    0.88    0.38
  -3   9   8    1.44    0.51
  -4   9   8    0.87    0.35
  -4   9   8    1.83    0.58
   4  -9  -8    1.83    0.38
  -5   9   8    0.57    0.27
   5  -9  -8    0.39    0.39
  -6   9   8    4.96    0.79
   6  -9  -8    6.58    0.67
   6   9   7   34.48    1.22
   6   9   7   38.08    1.34
  -6  -9  -7   33.91    1.57
   5   9   7    1.56    0.48
   5   9   7    1.13    0.39
  -5  -9  -7    1.23    0.47
   4   9   7   11.11    0.59
   4   9   7   11.47    0.81
  -4  -9  -7   11.53    0.75
   3   9   7   97.63    2.48
  -3  -9  -7   95.94    2.50
   2   9   7    2.19    0.45
  -2  -9  -7    2.21    0.41
   1   9   7    0.83    0.42
  -1  -9  -7    0.54    0.38
   0   9   7   -0.49    0.33
   0  -9  -7   -0.39    0.33
  -1   9   7    0.66    0.41
  -1   9   7    0.27    0.38
  -2   9   7    2.04    0.41
  -2   9   7    1.90    0.64
  -3   9   7   93.65    2.43
  -3   9   7   94.30    2.27
   3  -9  -7   94.87    2.17
  -4   9   7   10.77    0.86
  -4   9   7   11.02    0.62
   4  -9  -7   11.45    0.66
  -5   9   7    0.55    0.52
  -5   9   7    0.82    0.26
   5  -9  -7    1.21    0.43
  -6   9   7   31.06    1.42
   6  -9  -7   35.38    1.29
   7   9   6   -0.03    0.43
   7   9   6    1.08    0.52
  -7  -9  -6    0.70    0.51
   6   9   6    0.37    0.41
   6   9   6    0.71    0.46
  -6  -9  -6    1.16    0.47
   5   9   6    1.09    0.43
  -5  -9  -6    1.03    0.44
   4   9   6    8.35    0.75
   4   9   6    7.93    0.56
  -4  -9  -6    7.26    0.67
   3   9   6    7.33    0.68
   3   9   6    8.00    0.48
  -3  -9  -6    7.17    0.61
   2   9   6    1.68    0.46
  -2  -9  -6    1.40    0.38
   1   9   6   56.08    1.57
  -1  -9  -6   54.76    1.49
   0   9   6   -0.65    0.31
   0  -9  -6    0.30    0.31
  -1   9   6   56.30    1.56
  -1   9   6   56.66    1.55
  -2   9   6    1.92    0.39
  -2   9   6    2.57    0.47
  -3   9   6    7.89    0.73
  -3   9   6    8.50    0.62
   3  -9  -6    8.33    0.54
  -4   9   6    7.77    0.79
  -4   9   6    8.32    0.54
   4  -9  -6    7.63    0.61
  -5   9   6    1.30    0.26
  -5   9   6    1.75    0.54
   5  -9  -6    0.47    0.41
  -6   9   6    1.46    0.60
   6  -9  -6    0.45    0.50
  -7   9   6    0.15    0.58
   7  -9  -6    0.05    0.55
   7   9   5    3.36    0.58
   7   9   5    4.55    0.55
  -7  -9  -5    3.99    0.64
   6   9   5   23.10    0.99
   6   9   5   22.78    1.04
  -6  -9  -5   21.36    1.03
   5   9   5   21.15    0.90
   5   9   5   19.96    0.97
  -5  -9  -5   18.96    0.93
   4   9   5    0.46    0.39
   4   9   5   -0.21    0.30
  -4  -9  -5    0.03    0.41
   3   9   5    4.65    0.91
   3   9   5    4.57    0.45
  -3  -9  -5    4.99    0.47
   2   9   5   19.04    0.84
  -2  -9  -5   16.89    0.73
   1   9   5   30.96    1.07
  -1  -9  -5   30.86    0.98
   0   9   5    0.20    0.34
   0  -9  -5   -0.02    0.29
  -1   9   5   31.27    1.03
  -1   9   5   29.88    1.02
  -2   9   5   17.04    0.76
  -2   9   5   18.10    0.82
   2  -9  -5   16.21    0.59
  -3   9   5    4.96    0.45
   3  -9  -5    4.80    0.42
  -4   9   5   -0.03    0.43
  -4   9   5    0.69    0.29
   4  -9  -5    0.56    0.35
  -5   9   5   19.62    1.04
   5  -9  -5   19.45    0.92
  -6   9   5   21.12    1.19
   6  -9  -5   24.26    1.10
  -7   9   5    3.74    0.76
   7  -9  -5    4.63    0.71
   7   9   4    0.25    0.38
   7   9   4    0.82    0.51
  -7  -9  -4    0.74    0.60
   6   9   4   15.65    0.89
   6   9   4   11.60    0.78
  -6  -9  -4   12.39    0.83
   5   9   4    4.30    0.53
   5   9   4    4.68    0.51
  -5  -9  -4    4.90    0.52
   4   9   4    0.57    0.44
   4   9   4    0.77    0.33
  -4  -9  -4    0.44    0.33
   3   9   4   20.05    0.72
   3   9   4   19.98    0.90
  -3  -9  -4   18.60    0.77
   2   9   4   37.14    0.98
   2   9   4   38.85    1.20
  -2  -9  -4   38.17    1.09
   1   9   4   18.03    0.79
  -1  -9  -4   19.75    0.72
   0   9   4    0.01    0.29
   0   9   4   -0.20    0.29
   0  -9  -4    0.07    0.27
  -1   9   4   18.49    0.76
  -1   9   4   19.66    0.79
  -2   9   4   39.15    1.13
  -2   9   4   36.13    1.16
   2  -9  -4   36.78    1.21
  -3   9   4   20.52    0.78
  -3   9   4   19.58    0.89
   3  -9  -4   18.51    0.75
  -4   9   4    0.40    0.41
  -4   9   4    0.77    0.31
   4  -9  -4    0.64    0.36
  -5   9   4    4.02    0.59
   5  -9  -4    4.17    0.54
  -6   9   4   10.38    1.47
   6  -9  -4   11.39    0.89
  -7   9   4    1.05    0.61
   7  -9  -4    0.21    0.53
   7   9   3    0.49    0.52
   7   9   3    0.79    0.37
  -7  -9  -3    0.26    0.45
   6   9   3    3.91    0.51
   6   9   3    4.58    0.60
  -6  -9  -3    4.24    0.54
   5   9   3    3.10    0.48
   5   9   3    2.63    0.47
  -5  -9  -3    2.21    0.48
   4   9   3   63.77    1.67
   4   9   3   63.18    1.76
  -4  -9  -3   63.10    1.66
   3   9   3    9.84    0.56
   3   9   3    8.69    0.69
  -3  -9  -3    8.97    0.57
   2   9   3    6.14    0.60
  -2  -9  -3    5.50    0.45
   1   9   3   52.64    1.43
  -1  -9  -3   52.52    1.24
  -1  -9  -3   51.40    1.32
   0   9   3   -0.11    0.26
   0   9   3   -0.08    0.27
   0   9   3   -0.24    0.17
   0  -9  -3   -0.09    0.24
  -1   9   3   50.89    1.38
  -1   9   3   53.17    1.37
   1  -9  -3   50.19    1.24
  -2   9   3    6.02    0.49
  -2   9   3    5.00    0.51
   2  -9  -3    5.44    0.44
  -3   9   3    9.59    0.59
  -3   9   3   10.10    0.68
   3  -9  -3   10.06    0.60
  -4   9   3   64.35    1.58
  -4   9   3   63.26    1.79
   4  -9  -3   64.80    1.71
  -5   9   3    3.41    0.56
   5  -9  -3    2.79    0.50
  -6   9   3    3.74    0.74
   6  -9  -3    3.75    0.60
  -7   9   3    0.37    0.56
   7  -9  -3    1.13    0.61
   7   9   2    9.12    0.93
   7   9   2   11.19    0.71
  -7  -9  -2   13.75    0.86
   6   9   2   13.79    0.78
   6   9   2   14.29    0.89
  -6  -9  -2   13.40    0.80
   5   9   2    3.16    0.49
   5   9   2    3.06    0.67
  -5  -9  -2    2.69    0.43
   4   9   2   17.21    0.78
   4   9   2   15.55    0.81
  -4  -9  -2   16.50    0.72
   3   9   2    7.93    0.56
   3   9   2    7.74    0.65
  -3  -9  -2    8.76    0.53
   2   9   2    0.05    0.29
  -2  -9  -2    0.35    0.25
  -2  -9  -2   -0.02    0.23
   1   9   2   12.75    0.64
  -1  -9  -2   12.30    0.51
  -1  -9  -2   12.33    0.50
   0   9   2    0.06    0.26
   0  -9  -2   -0.14    0.19
  -1   9   2   12.75    0.60
  -1   9   2   12.56    0.61
   1  -9  -2   12.78    0.52
  -2   9   2   -0.08    0.28
  -2   9   2    0.07    0.30
   2  -9  -2   -0.15    0.25
  -3   9   2    8.26    0.63
  -3   9   2    8.46    0.56
   3  -9  -2    8.73    0.59
  -4   9   2   17.25    0.86
  -4   9   2   17.55    0.66
   4  -9  -2   16.26    0.82
  -5   9   2    2.76    0.52
   5  -9  -2    2.14    0.48
  -6   9   2   13.64    0.97
   6  -9  -2   14.80    0.97
  -7   9   2    7.13    0.81
   7  -9  -2    9.43    0.89
   7   9   1    0.92    0.37
   7   9   1    0.95    0.55
  -7  -9  -1    0.77    0.46
   6   9   1   38.80    1.40
   6   9   1   40.53    1.27
  -6  -9  -1   39.98    1.29
   5   9   1    1.07    0.45
   5   9   1    0.81    0.50
  -5  -9  -1    1.07    0.36
   4   9   1   15.10    0.78
   4   9   1   15.26    0.78
  -4  -9  -1   15.93    0.68
   3   9   1   39.69    1.14
   3   9   1   39.27    1.21
  -3  -9  -1   39.90    1.16
  -3  -9  -1   38.72    1.06
   2   9   1   19.75    0.79
  -2  -9  -1   19.82    0.63
  -2  -9  -1   20.27    0.72
   1   9   1   47.07    1.32
  -1  -9  -1   46.63    1.27
  -1  -9  -1   47.75    1.14
   0   9   1    0.00    0.27
   0   9   1   -0.17    0.22
   0  -9  -1   -0.14    0.20
  -1   9   1   48.80    1.31
  -1   9   1   48.71    1.24
   1  -9  -1   48.48    1.23
  -2   9   1   21.05    0.77
  -2   9   1   20.70    0.77
   2  -9  -1   19.84    0.74
  -3   9   1   41.12    1.22
  -3   9   1   41.23    1.15
   3  -9  -1   40.93    1.21
  -4   9   1   16.60    0.66
  -4   9   1   15.45    0.82
   4  -9  -1   16.14    0.82
  -5   9   1    1.90    0.49
  -5   9   1    0.89    0.25
   5  -9  -1    1.33    0.46
  -6   9   1   37.18    1.47
   6  -9  -1   42.25    1.47
  -7   9   1   -0.42    0.53
   7  -9  -1   -0.56    0.52
   7   9   0    1.05    0.36
   7   9   0    0.19    0.52
  -7  -9   0    0.72    0.44
   6   9   0    2.15    0.43
   6   9   0    1.44    0.50
  -6  -9   0    2.22    0.42
   5   9   0    0.20    0.36
   5   9   0    0.04    0.40
  -5  -9   0    0.12    0.31
   4   9   0   16.46    0.81
   4   9   0   16.82    0.81
  -4  -9   0   15.13    0.66
   3   9   0    3.66    0.44
  -3  -9   0    3.91    0.43
  -3  -9   0    3.86    0.33
   2   9   0    0.63    0.32
  -2  -9   0    0.72    0.30
   1   9   0    5.80    0.52
  -1  -9   0    6.96    0.45
   0   9   0    0.22    0.20
   0   9   0   -0.17    0.24
   0  -9   0    0.12    0.22
   0  -9   0   -0.14    0.16
  -1   9   0    6.64    0.50
  -1   9   0    6.40    0.43
   1  -9   0    6.98    0.48
  -2   9   0    1.31    0.30
  -2   9   0    0.60    0.29
   2  -9   0    1.64    0.33
  -3   9   0    3.55    0.43
  -3   9   0    4.29    0.39
   3  -9   0    3.73    0.45
  -4   9   0   16.18    0.65
   4  -9   0   14.35    0.95
  -5   9   0    0.36    0.42
  -5   9   0    0.39    0.25
   5  -9   0    0.20    0.42
  -6   9   0    2.00    0.59
   6  -9   0    1.91    0.57
  -7   9   0   -0.20    0.57
   7  -9   0   -0.19    0.56
   7   9  -1    0.16    0.53
   7   9  -1    0.45    0.35
  -7  -9   1    0.61    0.44
   6   9  -1   49.75    1.70
   6   9  -1   42.10    1.51
  -6  -9   1   39.73    1.33
   5   9  -1    1.09    0.38
   5   9  -1    1.38    0.46
  -5  -9   1    1.51    0.35
   4   9  -1   14.39    0.76
  -4  -9   1   15.27    0.62
   3   9  -1   41.45    1.23
  -3  -9   1   39.32    1.20
   2   9  -1   21.15    0.80
  -2  -9   1   20.11    0.77
   1   9  -1   49.36    1.34
  -1  -9   1   47.53    1.27
   0   9  -1   -0.34    0.24
   0  -9   1   -0.02    0.23
  -1   9  -1   48.03    1.30
  -1   9  -1   47.93    1.18
   1  -9   1   47.08    1.26
  -2   9  -1   19.32    0.70
  -2   9  -1   20.33    0.74
   2  -9   1   18.85    0.76
  -3   9  -1   42.75    1.18
  -3   9  -1   40.94    1.21
   3  -9   1   42.20    1.26
  -4   9  -1   16.20    0.69
  -4   9  -1   17.64    0.98
   4  -9   1   16.46    0.88
  -5   9  -1    0.49    0.45
  -5   9  -1    1.45    0.29
   5  -9   1    0.92    0.47
  -6   9  -1   40.29    1.48
   6  -9   1   41.16    1.50
  -7   9  -1   -0.18    0.55
   7  -9   1    0.08    0.57
   7   9  -2    7.40    0.84
   7   9  -2   11.88    0.74
  -7  -9   2   10.31    0.75
   6   9  -2   15.93    1.00
   6   9  -2   18.66    1.17
  -6  -9   2   15.10    0.87
   5   9  -2    2.90    0.46
   5   9  -2    2.75    0.48
  -5  -9   2    2.09    0.36
   4   9  -2   17.04    0.85
   4   9  -2   17.01    0.80
  -4  -9   2   14.74    0.63
  -4  -9   2   18.23    0.85
   3   9  -2    8.45    0.62
  -3  -9   2    7.61    0.63
   2   9  -2    0.24    0.29
  -2  -9   2    0.27    0.29
   1   9  -2   12.83    0.63
  -1  -9   2   11.79    0.59
   0   9  -2    0.15    0.25
   0  -9   2   -0.06    0.25
  -1   9  -2   12.51    0.60
  -1   9  -2   12.26    0.48
   1  -9   2   10.96    0.60
  -2   9  -2   -0.07    0.26
  -2   9  -2   -0.20    0.25
   2  -9   2   -0.43    0.28
  -3   9  -2    8.76    0.55
  -3   9  -2    9.12    0.59
   3  -9   2    7.51    0.66
  -4   9  -2   17.74    0.71
  -4   9  -2   15.70    0.83
   4  -9   2   17.16    0.88
  -5   9  -2    3.04    0.54
  -5   9  -2    2.76    0.34
   5  -9   2    2.43    0.54
  -6   9  -2   13.56    0.97
   6  -9   2   13.10    1.00
  -7   9  -2    9.60    0.91
   7  -9   2   10.00    0.93
   7   9  -3    0.41    0.38
   7   9  -3    0.58    0.56
  -7  -9   3    0.90    0.39
   6   9  -3    4.38    0.52
   6   9  -3    4.64    0.67
  -6  -9   3    4.27    0.46
   5   9  -3    2.04    0.43
   5   9  -3    1.83    0.52
  -5  -9   3    2.41    0.35
   4   9  -3   61.15    1.75
   4   9  -3   64.65    1.72
  -4  -9   3   62.97    1.75
   3   9  -3   10.43    0.68
  -3  -9   3    9.10    0.67
   2   9  -3    5.45    0.54
  -2  -9   3    5.48    0.48
   1   9  -3   49.17    1.39
  -1  -9   3   52.25    1.37
   0   9  -3   -0.26    0.26
   0  -9   3    0.21    0.26
  -1   9  -3   52.95    1.41
   1  -9   3   50.87    1.39
  -2   9  -3    5.56    0.51
  -2   9  -3    5.61    0.45
   2  -9   3    6.12    0.52
  -3   9  -3    9.56    0.61
  -3   9  -3    9.81    0.57
   3  -9   3    9.64    0.71
  -4   9  -3   65.93    1.66
  -4   9  -3   64.52    1.79
   4  -9   3   65.39    1.83
  -5   9  -3    2.58    0.53
  -5   9  -3    2.76    0.36
   5  -9   3    2.39    0.54
  -6   9  -3    4.67    0.67
   6  -9   3    5.40    0.73
  -7   9  -3    0.18    0.58
   7  -9   3    0.57    0.61
   7   9  -4    0.16    0.57
  -7  -9   4    1.41    0.39
   6   9  -4   10.69    0.76
  -6  -9   4   11.59    0.65
   5   9  -4    4.65    0.61
  -5  -9   4    4.45    0.40
   4   9  -4    0.37    0.37
  -4  -9   4    0.80    0.40
   3   9  -4   18.26    0.83
  -3  -9   4   18.01    0.88
   2   9  -4   38.72    1.18
  -2  -9   4   37.44    1.18
   1   9  -4   19.12    0.78
  -1  -9   4   18.70    0.76
   0   9  -4   -0.05    0.28
   0  -9   4   -0.34    0.27
  -1   9  -4   19.76    0.77
   1  -9   4   18.33    0.77
  -2   9  -4   36.85    1.06
  -2   9  -4   41.09    1.17
   2  -9   4   39.71    1.21
  -3   9  -4   20.34    0.80
  -3   9  -4   19.60    0.79
   3  -9   4   19.44    1.11
  -4   9  -4    0.60    0.32
  -4   9  -4    0.61    0.48
   4  -9   4    0.55    0.43
  -5   9  -4    4.63    0.59
  -5   9  -4    4.31    0.41
   5  -9   4    4.30    0.60
  -6   9  -4   10.80    0.94
  -6   9  -4   11.30    0.55
  -7   9  -4    0.01    0.58
   7  -9   4    0.66    0.61
   7   9  -5    4.54    0.75
  -7  -9   5    4.98    0.52
   6   9  -5   21.32    0.92
   6   9  -5   20.49    1.16
  -6  -9   5   21.03    0.81
   5   9  -5   18.24    0.89
   5   9  -5   17.78    1.04
   4   9  -5   -0.13    0.36
  -4  -9   5    0.05    0.38
   3   9  -5    4.45    0.49
  -3  -9   5    5.46    0.57
   2   9  -5   17.30    0.78
  -2  -9   5   16.15    0.78
   1   9  -5   30.83    1.03
  -1  -9   5   30.61    1.02
   0   9  -5   -0.09    0.28
   0  -9   5    0.11    0.30
  -1   9  -5   30.80    1.01
   1  -9   5   29.33    1.01
  -2   9  -5   17.06    0.65
  -2   9  -5   17.70    0.77
   2  -9   5   17.12    0.81
  -3   9  -5    4.96    0.46
  -3   9  -5    5.81    0.57
   3  -9   5    5.13    0.55
  -4   9  -5   -0.61    0.28
   4  -9   5    0.47    0.45
  -5   9  -5   20.32    0.99
  -5   9  -5   19.77    0.80
   5  -9   5   19.40    1.06
  -6   9  -5   21.51    0.80
  -6   9  -5   23.32    1.19
   6  -9   5   24.80    1.25
  -7   9  -5    4.09    0.75
   7  -9   5    4.85    0.78
   7   9  -6    0.37    0.61
   6   9  -6   -0.02    0.51
   6   9  -6    1.16    0.41
   5   9  -6    0.88    0.41
   5   9  -6   -0.18    0.47
  -5  -9   6   -0.09    0.42
   4   9  -6    8.20    0.70
  -4  -9   6    8.65    0.77
   3   9  -6    7.55    0.71
  -3  -9   6    6.81    0.69
   2   9  -6    1.06    0.38
  -2  -9   6    1.17    0.43
   1   9  -6   56.61    1.58
  -1  -9   6   57.00    1.57
   0   9  -6    0.15    0.31
   0  -9   6    0.06    0.30
  -1   9  -6   56.79    1.55
   1  -9   6   56.26    1.57
  -2   9  -6    1.45    0.37
  -2   9  -6    1.76    0.30
   2  -9   6    1.39    0.52
  -3   9  -6    8.16    0.62
  -3   9  -6    8.13    0.60
   3  -9   6    7.67    0.76
  -4   9  -6    8.17    0.63
  -4   9  -6    7.83    0.67
   4  -9   6    7.90    0.71
  -5   9  -6    1.51    0.48
  -5   9  -6    0.51    0.34
   5  -9   6    0.30    0.47
  -6   9  -6    0.19    0.33
   6  -9   6    0.75    0.54
  -7   9  -6    0.41    0.59
   7  -9   6   -0.33    0.60
   6   9  -7   34.77    1.20
   6   9  -7   33.09    1.44
   5   9  -7    1.29    0.55
   5   9  -7    1.03    0.43
  -5  -9   7    0.99    0.49
   4   9  -7   10.47    0.76
  -4  -9   7   12.48    0.86
   3   9  -7   93.55    2.37
  -3  -9   7   94.46    2.42
   1   9  -7    0.48    0.35
  -1  -9   7    0.40    0.39
   0   9  -7    0.21    0.32
   0  -9   7   -0.08    0.31
  -1   9  -7    1.47    0.39
   1  -9   7    0.26    0.39
  -2   9  -7    2.09    0.33
  -2   9  -7    2.51    0.43
   2  -9   7    2.11    0.46
  -3   9  -7   95.37    2.31
  -3   9  -7   96.21    2.40
   3  -9   7   95.38    2.47
  -4   9  -7   10.06    0.75
  -4   9  -7   12.48    0.84
   4  -9   7   11.69    0.87
  -5   9  -7    1.57    0.50
  -5   9  -7    1.38    0.64
   5  -9   7    0.80    0.53
  -6   9  -7   34.57    1.15
  -6   9  -7   38.79    1.59
   6  -9   7   38.29    1.55
   6   9  -8    5.49    0.76
   6   9  -8    6.12    0.59
   5   9  -8    0.23    0.41
   4   9  -8    1.53    0.44
  -4  -9   8    1.89    0.52
   3   9  -8    1.27    0.41
  -3  -9   8    1.26    0.44
   2   9  -8   23.95    0.99
  -2  -9   8   23.98    1.01
   1   9  -8   11.53    0.73
  -1  -9   8   11.36    0.73
   0   9  -8    0.14    0.35
   0  -9   8   -0.62    0.30
  -1   9  -8   10.80    0.71
   1  -9   8   11.11    0.74
  -2   9  -8   23.91    0.80
  -2   9  -8   23.78    0.96
   2  -9   8   23.77    1.02
  -3   9  -8    0.23    0.32
  -3   9  -8    1.18    0.40
   3  -9   8    1.56    0.45
  -4   9  -8    1.82    0.46
  -4   9  -8    1.25    0.41
   4  -9   8    2.13    0.53
  -5   9  -8   -0.32    0.36
  -5   9  -8   -0.20    0.46
   5  -9   8    0.37    0.85
  -6   9  -8    6.83    0.65
  -6   9  -8    6.64    0.75
   6  -9   8    7.31    0.84
   6   9  -9    8.17    0.90
   6   9  -9    6.91    0.67
   5   9  -9    2.75    0.66
   5   9  -9    3.29    0.53
  -5  -9   9    4.13    0.67
   4   9  -9   27.10    1.12
  -4  -9   9   27.20    1.20
   3   9  -9    0.22    0.42
  -3  -9   9    0.64    0.41
   2   9  -9   22.76    0.99
  -2  -9   9   23.45    1.01
   1   9  -9   59.96    1.71
  -1  -9   9   58.57    1.70
   0   9  -9   -0.22    0.34
   0  -9   9    0.10    0.36
  -1   9  -9   60.15    1.70
   1  -9   9   57.01    1.68
  -2   9  -9   22.08    0.97
  -2   9  -9   21.10    0.78
   2  -9   9   21.15    0.99
  -3   9  -9    0.81    0.35
  -3   9  -9    0.66    0.40
   3  -9   9    0.28    0.44
  -4   9  -9   28.33    1.10
  -4   9  -9   28.09    1.08
   4  -9   9   28.02    1.24
  -5   9  -9    4.13    0.52
  -5   9  -9    4.54    0.64
   5  -9   9    3.83    0.68
  -6   9  -9    6.70    0.75
  -6   9  -9    6.54    0.60
   6  -9   9    6.27    0.83
   6   9 -10   14.99    0.95
   5   9 -10    2.03    0.52
   5   9 -10    3.11    0.66
  -5  -9  10    1.75    0.58
   4   9 -10    0.46    0.45
  -4  -9  10    1.69    0.53
   3   9 -10   -0.47    0.40
  -3  -9  10    0.02    0.40
   2   9 -10    4.82    0.58
  -2  -9  10    3.33    0.52
   1   9 -10    7.16    0.65
  -1  -9  10    6.85    0.70
   0   9 -10   -0.13    0.36
   0  -9  10   -0.16    0.34
  -1   9 -10    6.04    0.59
   1  -9  10    6.66    0.63
  -2   9 -10    4.86    0.44
  -2   9 -10    4.10    0.52
   2  -9  10    4.80    0.58
  -3   9 -10   -0.45    0.37
  -3   9 -10   -0.08    0.34
   3  -9  10    0.46    0.44
  -4   9 -10    1.98    0.48
  -4   9 -10    1.72    0.44
   4  -9  10    1.11    0.50
  -5   9 -10    1.76    0.54
  -5   9 -10    2.05    0.49
   5  -9  10    1.73    0.60
  -6   9 -10    9.88    0.95
  -6   9 -10   10.69    0.81
   6  -9  10   10.53    1.06
   5   9 -11    0.56    0.59
   5   9 -11   -0.07    0.43
  -5  -9  11    0.61    0.52
   4   9 -11   16.85    0.97
  -4  -9  11   14.45    1.02
   3   9 -11    2.24    0.53
  -3  -9  11    2.09    0.55
   2   9 -11   26.19    1.11
  -2  -9  11   24.90    1.12
   1   9 -11   62.47    1.84
  -1  -9  11   61.15    1.82
   0   9 -11   -0.81    0.36
   0  -9  11    0.53    0.41
  -1   9 -11   62.22    1.55
  -1   9 -11   63.54    1.84
   1  -9  11   63.01    1.85
  -2   9 -11   24.30    0.89
  -2   9 -11   25.25    1.09
   2  -9  11   26.02    1.12
  -3   9 -11    2.30    0.50
  -3   9 -11    1.79    0.41
   3  -9  11    1.76    0.54
  -4   9 -11   16.10    0.89
  -4   9 -11   17.71    0.98
   4  -9  11   17.52    1.16
  -5   9 -11    0.50    0.60
  -5   9 -11   -0.09    0.44
   5  -9  11    0.82    0.59
   5   9 -12    1.07    0.62
   5   9 -12    0.51    0.64
  -5  -9  12    0.70    0.55
   4   9 -12    9.14    0.89
  -4  -9  12    9.61    0.89
   3   9 -12    4.85    0.63
  -3  -9  12    4.87    0.68
   2   9 -12   -0.10    0.43
  -2  -9  12   -0.05    0.43
   1   9 -12    0.62    0.45
  -1  -9  12    0.79    0.46
   0   9 -12   -0.30    0.40
   0  -9  12   -0.10    0.40
  -1   9 -12    0.46    0.42
  -1   9 -12    0.79    0.30
   1  -9  12   -0.38    0.40
  -2   9 -12   -0.59    0.39
  -2   9 -12    0.02    0.32
   2  -9  12    0.48    0.45
  -3   9 -12    4.99    0.59
  -3   9 -12    4.58    0.51
   3  -9  12    5.07    0.67
  -4   9 -12    7.04    0.71
  -4   9 -12    8.16    0.79
   4  -9  12    7.97    0.82
  -5   9 -12    1.00    0.51
   5  -9  12    0.13    0.51
   4   9 -13   10.86    1.03
  -4  -9  13   11.28    0.98
   3   9 -13   50.08    1.94
  -3  -9  13   54.53    1.78
   2   9 -13   -0.24    0.45
  -2  -9  13    0.69    0.47
   1   9 -13    1.96    0.53
  -1  -9  13    2.44    0.53
   0   9 -13    0.36    0.46
   0  -9  13    0.00    0.42
  -1   9 -13    1.87    0.52
  -1   9 -13    3.22    0.38
   1  -9  13    2.55    0.54
  -2   9 -13    0.10    0.45
  -2   9 -13   -0.52    0.33
   2  -9  13    0.14    0.41
  -3   9 -13   53.13    1.55
   3  -9  13   50.08    1.74
  -4   9 -13   10.02    0.90
  -4   9 -13    9.98    0.82
   4  -9  13   10.48    0.98
   4   9 -14   17.42    1.11
  -4  -9  14   18.36    1.15
   3   9 -14   11.38    0.97
  -3  -9  14    9.28    0.94
   2   9 -14    0.99    0.51
  -2  -9  14    1.00    0.51
   1   9 -14    0.33    0.54
   0   9 -14   -0.08    0.51
   0  -9  14    0.02    0.44
  -1   9 -14    0.36    0.46
  -1   9 -14    0.62    0.31
   1  -9  14    0.43    0.72
  -2   9 -14    0.72    0.49
  -2   9 -14    0.78    0.38
   2  -9  14    1.48    0.54
  -3   9 -14    9.96    0.77
  -3   9 -14    9.47    0.90
   3  -9  14   10.61    0.94
  -4   9 -14   18.90    1.14
  -4   9 -14   17.06    1.08
   4  -9  14   16.79    1.11
   3   9 -15    0.09    0.54
  -3  -9  15    0.76    0.58
   2   9 -15    4.26    0.70
  -2  -9  15    5.23    0.70
   1   9 -15    8.73    0.85
  -1  -9  15    9.81    0.89
   0   9 -15    0.13    0.48
   0  -9  15    0.80    0.49
  -1   9 -15   10.21    0.64
  -1   9 -15    9.81    0.93
   1  -9  15   10.22    0.91
  -2   9 -15    4.79    0.50
  -2   9 -15    3.67    0.65
   2  -9  15    5.25    0.70
  -3   9 -15   -0.52    0.47
  -3   9 -15    1.74    0.48
   3  -9  15   -0.15    0.48
   2   9 -16    7.18    0.83
  -2  -9  16    8.11    0.84
   1   9 -16    0.95    0.58
  -1  -9  16    1.18    0.53
   0   9 -16   -0.17    0.49
   0  -9  16   -0.40    0.45
  -1   9 -16    0.77    0.47
  -1   9 -16    0.14    0.51
   1  -9  16    0.40    0.51
  -2   9 -16    8.93    0.70
  -2   9 -16    8.37    0.85
   2  -9  16    7.62    0.83
   0   9 -17   -0.15    0.51
   0  -9  17    0.70    0.51
   1  10  16    6.70    0.78
  -1 -10 -16    6.30    0.82
   0  10  16    2.55    0.63
   0 -10 -16    2.97    0.70
  -1  10  16    6.44    0.77
   1 -10 -16    4.73    0.77
   3  10  15    0.32    0.53
  -3 -10 -15   -0.75    0.46
   2  10  15   -0.09    0.50
  -2 -10 -15    0.48    0.55
   1  10  15    1.61    0.57
  -1 -10 -15    1.22    0.57
   0  10  15    9.99    0.97
   0 -10 -15   10.39    1.03
  -1  10  15    0.52    0.54
   1 -10 -15    0.90    0.58
  -2  10  15    0.24    0.49
   2 -10 -15    0.00    0.57
  -3  10  15    0.55    0.63
  -3  10  15    0.20    0.49
   3 -10 -15    0.37    0.62
   3  10  14    6.95    0.78
  -3 -10 -14    5.58    0.71
   2  10  14   -0.07    0.50
  -2 -10 -14   -0.63    0.47
   1  10  14    9.20    0.84
  -1 -10 -14   10.19    0.96
   0  10  14   13.73    1.00
   0 -10 -14   14.19    1.07
  -1  10  14    9.73    0.93
   1 -10 -14    8.02    0.83
   2 -10 -14   -0.37    0.55
  -3  10  14    8.61    1.08
  -3  10  14    6.61    0.88
   3 -10 -14    5.73    0.86
   4  10  13    3.51    0.68
  -4 -10 -13    2.70    0.59
   3  10  13    1.38    0.57
  -3 -10 -13    1.56    0.52
   2  10  13   13.67    1.02
  -2 -10 -13   16.27    1.07
  -1 -10 -13    0.32    0.56
   0  10  13    6.58    0.72
   0 -10 -13    7.67    0.80
  -1  10  13    1.24    0.50
  -2  10  13   15.81    0.97
   2 -10 -13   14.23    1.10
  -3  10  13    0.79    0.61
  -3  10  13    0.70    0.48
   3 -10 -13    0.77    0.61
  -4  10  13    2.74    0.52
  -4  10  13    4.25    0.77
   5  10  12    0.10    0.52
  -5 -10 -12   -0.22    0.48
   4  10  12   17.05    1.12
  -4 -10 -12   16.29    1.01
   3  10  12    2.41    0.59
  -3 -10 -12    2.78    1.00
   2  10  12   33.81    1.37
  -2 -10 -12   34.53    1.36
   1  10  12    0.24    0.45
  -1 -10 -12   -0.73    0.44
   0  10  12   50.40    1.67
   0 -10 -12   51.15    1.69
  -1  10  12    0.70    0.48
   1 -10 -12   -0.27    0.50
  -2  10  12   36.29    1.32
  -2  10  12   32.65    1.44
   2 -10 -12   32.66    1.41
  -3  10  12    1.71    0.47
  -3  10  12    1.77    0.68
  -4  10  12   16.09    1.18
  -4  10  12   16.77    0.89
  -5  10  12    0.43    0.67
   5  10  11   11.63    1.00
  -5 -10 -11   11.51    0.98
   4  10  11    0.63    0.51
  -4 -10 -11    0.32    0.49
   3  10  11   10.52    0.91
  -3 -10 -11    9.71    0.84
   2  10  11    2.94    0.58
  -2 -10 -11    4.38    0.60
   1  10  11    5.12    0.64
  -1 -10 -11    4.53    0.59
   0  10  11   20.35    1.04
   0 -10 -11   22.66    1.08
  -1  10  11    5.61    0.63
   1 -10 -11    4.79    0.63
  -2  10  11    3.61    0.55
  -2  10  11    3.31    0.64
   2 -10 -11    3.70    0.64
  -3  10  11   10.35    0.91
  -3  10  11   10.72    0.77
  -4  10  11    1.38    0.41
  -4  10  11    0.88    0.64
  -5  10  11    9.58    0.99
  -5  10  11   12.79    0.89
   5  10  10    3.96    0.64
  -5 -10 -10    4.13    0.64
   4  10  10    0.72    0.53
  -4 -10 -10    0.54    0.45
   3  10  10   30.97    1.29
  -3 -10 -10   31.78    1.23
   2  10  10   11.41    0.89
  -2 -10 -10   12.86    0.86
   1  10  10    6.42    0.65
  -1 -10 -10    5.65    0.59
   0  10  10  113.04    2.88
   0 -10 -10  116.59    2.89
  -1  10  10    6.20    0.62
   1 -10 -10    6.50    0.69
  -2  10  10   11.72    0.94
  -2  10  10   12.16    0.83
  -3  10  10   31.82    1.37
  -3  10  10   32.46    1.16
  -4  10  10   -0.49    0.58
  -4  10  10    0.18    0.36
  -5  10  10    3.19    0.41
  -5  10  10    4.04    0.78
   5 -10 -10    4.34    0.50
   6  10   9   -0.09    0.37
   6  10   9    3.75    0.60
  -6 -10  -9    0.41    0.47
   5  10   9    4.18    0.75
   5  10   9    3.01    0.40
   4  10   9    0.22    0.46
  -4 -10  -9    0.32    0.44
   3  10   9    8.34    0.83
  -3 -10  -9    7.49    0.72
   2  10   9    4.36    0.57
  -2 -10  -9    4.06    0.55
   1  10   9    2.44    0.50
  -1 -10  -9    2.51    0.48
   0  10   9   29.88    1.18
   0 -10  -9   31.46    1.17
  -1  10   9    2.46    0.49
  -1  10   9    1.87    0.52
   1 -10  -9    2.76    0.51
  -2  10   9    4.54    0.53
  -2  10   9    4.96    0.67
  -3  10   9    9.09    0.87
  -3  10   9    7.51    0.67
  -4  10   9    1.15    0.56
  -4  10   9    0.18    0.37
   4 -10  -9    0.23    0.32
  -5  10   9    2.89    0.68
  -5  10   9    3.26    0.40
   5 -10  -9    3.46    0.48
  -6  10   9    0.16    0.61
   6 -10  -9    1.07    0.52
   6  10   8    0.70    0.78
   6  10   8   -0.25    0.38
  -6 -10  -8   -0.36    0.45
   5  10   8    5.97    0.57
   5  10   8    5.99    0.67
  -5 -10  -8    5.81    0.64
   4  10   8   28.57    1.19
  -4 -10  -8   27.04    1.12
   3  10   8   16.21    0.96
  -3 -10  -8   17.06    0.87
   2  10   8   13.35    0.86
  -2 -10  -8   12.41    0.79
   1  10   8    1.38    0.45
  -1 -10  -8    1.70    0.45
   0  10   8    4.52    0.56
   0 -10  -8    5.24    0.57
  -1  10   8    2.09    0.47
  -1  10   8    1.73    0.48
   1 -10  -8    1.74    0.46
  -2  10   8   13.28    0.90
  -3  10   8   16.94    1.02
  -3  10   8   18.18    0.83
  -4  10   8   25.45    0.93
  -4  10   8   24.67    1.19
   4 -10  -8   24.94    0.89
  -5  10   8    5.99    0.49
  -5  10   8    6.89    0.77
   5 -10  -8    6.08    0.57
  -6  10   8    0.20    0.59
   6 -10  -8    0.86    0.50
   6  10   7   -0.10    0.37
   6  10   7    0.17    0.47
  -6 -10  -7    0.74    0.54
   5  10   7   16.59    0.97
  -5 -10  -7   16.06    0.94
   4  10   7    4.66    0.42
   4  10   7    4.28    0.61
  -4 -10  -7    5.25    0.56
   3  10   7   -0.48    0.41
  -3 -10  -7    0.07    0.36
   2  10   7   15.71    0.88
  -2 -10  -7   14.52    0.78
   1  10   7    0.00    0.38
  -1 -10  -7   -0.28    0.35
   0  10   7   24.28    0.98
   0 -10  -7   20.85    0.91
  -1  10   7   -0.07    0.37
  -1  10   7    0.68    0.48
  -2  10   7   15.13    0.90
  -2  10   7   15.13    0.82
  -3  10   7    0.43    0.35
  -3  10   7   -0.53    0.44
   3 -10  -7   -0.27    0.27
  -4  10   7    5.05    0.47
  -4  10   7    4.68    0.66
   4 -10  -7    4.79    0.48
  -5  10   7   15.77    0.64
   5 -10  -7   15.16    0.83
  -6  10   7    0.44    0.61
   6 -10  -7    0.56    0.49
   6  10   6    4.48    0.61
   6  10   6    4.59    0.56
  -6 -10  -6    4.62    0.60
   5  10   6    5.35    0.63
   5  10   6    4.36    0.50
  -5 -10  -6    5.51    0.59
   4  10   6   30.70    1.00
   4  10   6   33.74    1.24
  -4 -10  -6   32.64    1.15
   3  10   6    2.73    0.50
  -3 -10  -6    1.79    0.40
   2  10   6   15.73    0.87
  -2 -10  -6   14.13    0.74
   1  10   6   71.92    2.18
  -1 -10  -6   64.98    1.76
   0  10   6  128.34    3.07
   0 -10  -6  130.92    3.02
  -1  10   6   67.35    1.82
  -1  10   6   67.88    1.82
  -2  10   6   13.68    0.74
  -3  10   6    1.84    0.48
  -3  10   6    2.68    0.43
   3 -10  -6    1.90    0.35
  -4  10   6   31.07    1.25
  -4  10   6   32.24    1.01
   4 -10  -6   30.03    1.03
  -5  10   6    4.16    0.65
  -5  10   6    4.51    0.45
   5 -10  -6    4.68    0.55
  -6  10   6    4.97    0.79
   6 -10  -6    4.79    0.62
   7  10   5   21.12    1.12
   7  10   5   16.13    1.01
  -7 -10  -5   17.39    1.01
   6  10   5   18.17    0.97
   6  10   5   17.73    0.96
  -6 -10  -5   20.05    0.98
   5  10   5    0.43    0.39
   5  10   5    1.11    0.46
  -5 -10  -5    0.61    0.40
   4  10   5    1.08    0.44
   4  10   5    0.68    0.32
  -4 -10  -5    0.92    0.44
   3  10   5    0.03    0.26
   3  10   5   -0.54    0.38
  -3 -10  -5    0.04    0.33
   2  10   5    0.63    0.44
  -2 -10  -5   -0.08    0.32
   1  10   5   13.27    0.77
  -1 -10  -5   13.59    0.68
   0  10   5    1.94    0.42
   0 -10  -5    1.90    0.37
  -1  10   5   12.40    0.75
  -1  10   5   12.96    0.74
  -2  10   5   -0.34    0.38
  -2  10   5   -0.44    0.32
   2 -10  -5    0.28    0.26
  -3  10   5   -0.44    0.31
  -3  10   5    0.54    0.42
   3 -10  -5    0.37    0.31
  -4  10   5   -0.02    0.44
  -4  10   5    0.55    0.32
   4 -10  -5    0.86    0.37
  -5  10   5   -0.57    0.49
  -5  10   5    0.70    0.25
   5 -10  -5    0.58    0.43
  -6  10   5   17.28    1.14
   6 -10  -5   19.12    1.02
  -7  10   5   15.08    1.17
   7 -10  -5   17.12    1.10
   7  10   4   26.77    1.14
   7  10   4   25.48    1.24
  -7 -10  -4   28.46    1.19
   6  10   4    0.93    0.47
   6  10   4    0.20    0.46
  -6 -10  -4    0.02    0.44
   5  10   4    1.09    0.39
   5  10   4    1.72    0.45
  -5 -10  -4    1.53    0.41
   4  10   4   17.60    0.76
   4  10   4   17.08    0.92
  -4 -10  -4   17.13    0.80
   3  10   4   17.04    0.90
   3  10   4   18.47    0.71
  -3 -10  -4   17.29    0.75
   2  10   4   25.60    0.91
   2  10   4   25.89    1.00
  -2 -10  -4   22.74    0.84
   1  10   4   28.58    1.04
  -1 -10  -4   28.65    0.92
   0  10   4   17.75    0.80
   0 -10  -4   16.63    0.72
  -1  10   4   28.45    0.99
  -1  10   4   27.77    1.01
  -2  10   4   25.00    0.97
  -2  10   4   25.47    0.92
   2 -10  -4   24.82    0.80
  -3  10   4   18.79    1.39
  -3  10   4   19.13    0.80
   3 -10  -4   18.59    0.76
  -4  10   4   17.60    0.93
  -4  10   4   17.77    0.73
   4 -10  -4   16.74    0.81
  -5  10   4    1.13    0.51
  -5  10   4    1.33    0.28
   5 -10  -4    0.56    0.44
  -6  10   4    0.45    0.53
   6 -10  -4   -0.10    0.49
  -7  10   4   24.95    1.36
   7 -10  -4   26.56    1.28
   7  10   3    0.63    0.54
  -7 -10  -3    0.26    0.48
   6  10   3    0.49    0.42
   6  10   3    0.60    0.45
  -6 -10  -3   -0.08    0.38
   5  10   3   17.42    0.87
   5  10   3   16.88    0.91
  -5 -10  -3   17.93    0.82
   4  10   3    2.53    0.49
   4  10   3    2.22    0.42
  -4 -10  -3    3.20    0.44
   3  10   3    3.03    0.37
  -3 -10  -3    3.02    0.38
   2  10   3    6.10    0.45
   2  10   3    6.80    0.66
  -2 -10  -3    5.90    0.47
  -2 -10  -3    6.82    0.49
   1  10   3    5.86    0.51
  -1 -10  -3    5.36    0.46
  -1 -10  -3    5.08    0.41
   0  10   3    6.68    0.61
   0  10   3    7.99    0.55
   0 -10  -3    7.71    0.51
   0 -10  -3    7.01    0.41
  -1  10   3    6.17    0.56
  -1  10   3    5.36    0.49
   1 -10  -3    5.32    0.42
  -2  10   3    6.84    0.58
  -2  10   3    6.82    0.61
   2 -10  -3    6.44    0.50
  -3  10   3    2.46    0.47
  -3  10   3    3.62    0.42
   3 -10  -3    2.91    0.42
  -4  10   3    3.38    0.53
  -4  10   3    2.69    0.38
   4 -10  -3    2.80    0.46
  -5  10   3   16.56    0.98
  -5  10   3   17.66    0.64
   5 -10  -3   16.07    0.90
  -6  10   3   -0.13    0.51
   6 -10  -3    0.44    0.48
  -7  10   3   -0.30    0.57
   7 -10  -3    0.46    0.56
   7  10   2    4.96    0.68
   7  10   2    5.30    0.57
  -7 -10  -2    4.35    0.58
   6  10   2    1.91    0.52
   6  10   2    2.13    0.46
  -6 -10  -2    2.68    0.49
   5  10   2   22.59    1.00
   5  10   2   23.30    1.01
  -5 -10  -2   24.43    0.93
   4  10   2    5.56    0.57
   4  10   2    5.35    0.52
  -4 -10  -2    5.48    0.55
   3  10   2   37.67    1.12
   3  10   2   37.08    1.24
  -3 -10  -2   37.42    1.07
   2  10   2    6.27    0.61
  -2 -10  -2    4.90    0.44
  -2 -10  -2    5.51    0.48
   1  10   2    0.31    0.32
  -1 -10  -2    0.63    0.28
   0  10   2  115.63    2.59
   0  10   2  114.34    2.71
   0 -10  -2  115.23    2.56
   0 -10  -2  114.76    2.58
  -1  10   2    0.23    0.31
  -1  10   2    0.17    0.31
   1 -10  -2    0.37    0.25
  -2  10   2    6.29    0.58
  -2  10   2    6.90    0.59
   2 -10  -2    6.08    0.51
  -3  10   2   38.48    1.15
  -3  10   2   39.26    1.24
   3 -10  -2   39.10    1.18
  -4  10   2    5.94    0.54
  -4  10   2    5.92    0.61
   4 -10  -2    5.93    0.56
  -5  10   2   23.15    0.75
  -5  10   2   22.37    1.08
   5 -10  -2   23.94    1.04
   6 -10  -2    2.67    0.58
  -7  10   2    4.65    0.76
   7 -10  -2    5.51    0.76
   7  10   1    6.10    0.75
   7  10   1    8.98    0.73
  -7 -10  -1    6.53    0.66
   6  10   1    0.10    0.38
   6  10   1    0.78    0.49
  -6 -10  -1    0.49    0.36
   5  10   1   12.33    0.79
   5  10   1   12.62    0.83
  -5 -10  -1   12.33    0.70
   4  10   1    0.05    0.36
   4  10   1   -0.13    0.36
  -4 -10  -1    0.19    0.30
   3  10   1   10.83    0.66
   3  10   1   11.95    0.75
  -3 -10  -1   12.08    0.57
  -3 -10  -1   12.56    0.68
   2  10   1   15.61    0.77
  -2 -10  -1   16.48    0.68
  -2 -10  -1   15.90    0.58
   1  10   1   21.40    0.85
  -1 -10  -1   20.75    0.65
  -1 -10  -1   21.48    0.72
   0  10   1    5.37    0.43
   0  10   1    5.32    0.48
   0 -10  -1    5.17    0.44
   0 -10  -1    5.28    0.41
  -1  10   1   20.27    0.73
  -1  10   1   20.72    0.81
   1 -10  -1   20.62    0.72
  -2  10   1   16.86    0.73
  -2  10   1   17.25    0.75
   2 -10  -1   15.89    0.71
  -3  10   1   11.29    0.71
  -3  10   1   12.77    0.66
   3 -10  -1   12.36    0.71
  -4  10   1   -0.17    0.29
  -4  10   1    0.10    0.40
  -5  10   1   12.76    0.59
  -5  10   1   13.09    0.89
   5 -10  -1   13.99    0.89
  -6  10   1    0.31    0.86
   6 -10  -1   -0.07    0.50
  -7  10   1    7.06    0.85
   7 -10  -1    7.44    0.84
   7  10   0    8.17    0.83
   7  10   0   10.19    0.70
  -7 -10   0    7.55    0.76
   6  10   0    9.31    0.86
   6  10   0    9.20    0.76
  -6 -10   0    9.00    0.67
   5  10   0    0.19    0.42
   5  10   0    0.86    0.41
  -5 -10   0    0.07    0.31
   4  10   0   57.34    2.08
   4  10   0   51.79    1.98
  -4 -10   0   51.43    1.36
   3  10   0    1.35    0.40
  -3 -10   0    1.30    0.36
   2  10   0   80.14    2.06
  -2 -10   0   82.40    1.98
   1  10   0   14.40    0.72
  -1 -10   0   14.36    0.62
   0  10   0  129.35    2.98
   0  10   0  125.77    2.78
   0 -10   0  129.91    2.88
  -1  10   0   15.82    0.71
  -1  10   0   14.13    0.67
   1 -10   0   14.50    0.65
  -2  10   0   85.15    2.07
  -2  10   0   82.64    2.01
   2 -10   0   83.72    2.04
  -3  10   0    1.09    0.34
  -3  10   0    1.41    0.39
   3 -10   0    1.03    0.39
  -4  10   0   53.83    1.43
  -4  10   0   54.34    1.58
   4 -10   0   54.50    1.58
  -5  10   0    0.84    0.28
  -5  10   0    0.33    0.46
   5 -10   0    0.35    0.45
  -6  10   0    9.22    0.89
   6 -10   0   10.37    0.94
  -7  10   0    9.66    0.97
   7 -10   0    8.82    0.92
   7  10  -1    6.53    0.82
   7  10  -1    8.12    0.67
  -7 -10   1    6.80    0.65
   6  10  -1   -0.33    0.36
   6  10  -1   -0.67    0.45
   5  10  -1   14.23    0.89
   5  10  -1   12.16    0.80
  -5 -10   1   13.00    0.65
   4  10  -1   -0.18    0.38
  -4 -10   1   -0.21    0.36
   3  10  -1   11.88    0.75
  -3 -10   1   11.03    0.69
   2  10  -1   16.57    0.79
  -2 -10   1   16.86    0.74
   1  10  -1   22.76    0.87
  -1 -10   1   21.40    0.79
   0  10  -1    5.15    0.52
   0 -10   1    4.66    0.47
  -1  10  -1   19.82    0.81
  -1  10  -1   20.77    0.68
   1 -10   1   21.02    0.78
  -2  10  -1   16.24    0.73
  -2  10  -1   16.75    0.68
   2 -10   1   15.74    0.74
  -3  10  -1   11.76    0.69
  -3  10  -1   12.39    0.67
   3 -10   1   12.27    0.74
  -4  10  -1    0.11    0.30
  -4  10  -1   -0.25    0.38
   4 -10   1   -0.25    0.39
  -5  10  -1   13.57    0.63
  -5  10  -1   12.86    0.87
   5 -10   1   11.25    0.85
  -6  10  -1    0.40    0.52
   6 -10   1    0.53    0.53
  -7  10  -1    6.44    0.84
   7 -10   1    6.88    0.86
   7  10  -2    4.25    0.49
   7  10  -2    4.10    0.69
  -7 -10   2    5.43    0.57
   6  10  -2    2.71    0.62
   6  10  -2    2.89    0.48
  -6 -10   2    3.15    0.42
   5  10  -2   23.73    1.00
   5  10  -2   23.18    1.06
  -5 -10   2   22.72    0.82
   4  10  -2    5.57    0.83
   4  10  -2    5.32    0.58
  -4 -10   2    5.59    0.58
   3  10  -2   37.25    1.21
  -3 -10   2   36.27    1.20
   2  10  -2    7.02    0.62
  -2 -10   2    6.72    0.58
   1  10  -2   -0.14    0.29
  -1 -10   2    0.15    0.29
   0  10  -2  116.95    2.74
   0 -10   2  116.19    2.69
  -1  10  -2    0.12    0.22
  -1  10  -2   -0.16    0.28
   1 -10   2    0.57    0.31
  -2  10  -2    5.50    0.49
  -2  10  -2    5.80    0.55
   2 -10   2    6.29    0.59
  -3  10  -2   38.89    1.18
  -3  10  -2   39.17    1.17
   3 -10   2   39.47    1.27
  -4  10  -2    5.39    0.46
  -4  10  -2    5.85    0.62
   4 -10   2    6.36    0.65
  -5  10  -2   22.49    0.81
  -5  10  -2   24.21    1.07
   5 -10   2   22.28    1.09
  -6  10  -2    2.87    0.65
   6 -10   2    3.46    0.99
  -7  10  -2    6.29    0.82
   7 -10   2    4.52    0.75
   7  10  -3   -0.50    0.53
   7  10  -3    0.40    0.36
  -7 -10   3    1.47    0.41
   6  10  -3    0.30    0.84
   6  10  -3    0.57    0.40
  -6 -10   3    0.18    0.30
   5  10  -3   16.94    0.99
   5  10  -3   17.30    0.87
   4  10  -3    2.90    0.49
   4  10  -3    2.49    0.48
  -4 -10   3    2.77    0.49
   3  10  -3    3.11    0.47
  -3 -10   3    2.03    0.62
   2  10  -3    5.08    0.50
  -2 -10   3    6.07    0.59
   1  10  -3    4.65    0.46
  -1 -10   3    5.65    0.54
   0  10  -3    6.96    0.56
   0 -10   3    6.19    0.53
  -1  10  -3    5.71    0.55
   1 -10   3    5.99    0.58
  -2  10  -3    6.52    0.49
  -2  10  -3    6.38    0.57
   2 -10   3    6.39    0.61
  -3  10  -3    2.39    0.40
  -3  10  -3    3.14    0.41
   3 -10   3    2.40    0.79
  -4  10  -3    3.06    0.53
  -4  10  -3    2.47    0.38
   4 -10   3    2.02    0.50
  -5  10  -3   19.61    0.98
  -5  10  -3   17.21    0.75
   5 -10   3   18.49    1.04
  -6  10  -3   -0.59    0.50
   6 -10   3   -0.54    0.53
  -7  10  -3    1.40    0.68
   7 -10   3   -0.62    0.57
   7  10  -4   26.10    1.38
   6  10  -4    0.58    0.54
   6  10  -4    1.53    0.44
   5  10  -4    1.54    0.44
   5  10  -4    1.44    0.51
   4  10  -4   17.77    0.88
  -4 -10   4   17.50    0.92
  -3 -10   4   17.01    0.86
   2  10  -4   24.79    0.96
  -2 -10   4   24.41    0.95
   1  10  -4   28.10    0.99
  -1 -10   4   27.64    0.97
   0  10  -4   16.27    0.76
   0 -10   4   16.38    0.74
  -1  10  -4   29.16    0.99
   1 -10   4   27.05    1.00
  -2  10  -4   25.66    0.95
  -2  10  -4   25.58    0.81
   2 -10   4   24.94    0.99
  -3  10  -4   18.00    0.78
  -3  10  -4   17.70    0.81
   3 -10   4   18.31    0.91
  -4  10  -4   18.37    0.89
  -4  10  -4   19.08    0.82
   4 -10   4   18.27    0.98
  -5  10  -4    1.15    0.48
  -5  10  -4    1.72    0.37
   5 -10   4    1.03    0.53
  -6  10  -4    1.00    0.34
  -6  10  -4   -0.12    0.66
   6 -10   4    1.48    0.59
  -7  10  -4   26.02    1.34
   7 -10   4   25.97    1.40
   7  10  -5   19.01    1.25
   6  10  -5   17.69    0.90
   6  10  -5   15.67    1.10
   5  10  -5    0.00    0.41
   5  10  -5   -0.21    0.46
  -5 -10   5    0.80    0.46
   4  10  -5    1.50    0.44
  -4 -10   5    0.41    0.42
   3  10  -5    0.07    0.37
  -3 -10   5   -0.37    0.37
   2  10  -5    0.37    0.45
   1  10  -5   12.28    0.72
  -1 -10   5   11.81    0.70
   0  10  -5    1.40    0.37
   0 -10   5    1.66    0.39
  -1  10  -5   12.71    0.70
   1 -10   5   11.50    0.73
  -2  10  -5    0.04    0.27
  -2  10  -5    0.20    0.32
  -3  10  -5   -0.13    0.32
  -3  10  -5   -0.24    0.32
   3 -10   5   -0.22    0.40
  -4  10  -5    0.92    0.40
  -4  10  -5    0.59    0.36
   4 -10   5    0.35    0.45
  -5  10  -5   -0.25    0.34
  -5  10  -5    0.39    0.46
   5 -10   5    0.94    0.49
  -6  10  -5   18.92    0.77
   6 -10   5   19.17    1.17
  -7  10  -5   17.60    1.19
   7 -10   5   17.83    1.25
   6  10  -6    5.00    0.74
   6  10  -6    4.31    0.54
   5  10  -6    4.64    0.57
   5  10  -6    5.06    0.66
  -5 -10   6    4.43    0.64
   4  10  -6   31.85    1.18
  -4 -10   6   32.66    1.26
   3  10  -6    2.71    0.47
  -3 -10   6    2.54    0.48
   2  10  -6   12.73    0.76
  -2 -10   6   13.51    0.79
  -1 -10   6   63.79    2.15
   0  10  -6  123.27    3.15
   0 -10   6  127.30    2.99
  -1  10  -6   68.05    1.85
  -2  10  -6   14.62    0.79
  -2  10  -6   14.09    0.62
   2 -10   6   12.80    0.79
  -3  10  -6    2.51    0.42
  -3  10  -6    2.58    0.47
   3 -10   6    2.46    0.51
  -4  10  -6   32.20    1.15
  -4  10  -6   32.96    1.25
   4 -10   6   31.68    1.27
  -5  10  -6    5.49    0.58
  -5  10  -6    4.90    0.65
   5 -10   6    5.17    0.72
  -6  10  -6    4.90    0.48
  -6  10  -6    6.10    0.76
   6 -10   6    4.75    0.77
   6  10  -7    0.60    0.44
   6  10  -7    0.41    0.58
   5  10  -7   16.43    0.94
   4  10  -7    3.47    0.53
  -4 -10   7    5.17    0.65
   3  10  -7    0.23    0.39
  -3 -10   7    0.02    0.39
   2  10  -7   16.47    0.86
  -2 -10   7   14.92    0.84
   1  10  -7   -0.14    0.36
  -1 -10   7    0.17    0.37
   0  10  -7   23.01    0.95
   0 -10   7   21.32    0.93
  -1  10  -7   -0.29    0.34
   1 -10   7    0.35    0.37
  -2  10  -7   16.25    0.67
  -2  10  -7   16.43    0.83
   2 -10   7   16.39    0.87
  -3  10  -7   -0.08    0.36
  -3  10  -7    0.39    0.34
   3 -10   7    0.30    0.44
  -4  10  -7    5.43    0.57
  -4  10  -7    4.92    0.54
   4 -10   7    5.55    0.68
  -5  10  -7   15.41    0.83
  -5  10  -7   16.78    0.97
  -6  10  -7    0.37    0.55
  -6  10  -7   -0.04    0.38
   6 -10   7    0.76    0.60
   6  10  -8    0.25    0.58
   6  10  -8    0.47    0.44
   5  10  -8    5.82    0.64
   5  10  -8    5.50    0.74
  -5 -10   8    6.41    0.78
   4  10  -8   26.99    1.14
  -4 -10   8   26.33    1.19
   3  10  -8   16.79    0.92
  -3 -10   8   16.59    0.94
   2  10  -8   12.75    0.81
  -2 -10   8   13.74    0.85
   1  10  -8    2.06    0.45
  -1 -10   8    0.83    0.41
   0  10  -8    4.05    0.51
   0 -10   8    4.63    0.53
  -1  10  -8    1.33    0.41
   1 -10   8    1.08    0.41
  -2  10  -8   13.89    0.81
  -2  10  -8   13.62    0.63
   2 -10   8   12.88    0.84
  -3  10  -8   16.82    0.78
  -3  10  -8   17.38    0.89
   3 -10   8   18.85    1.00
  -4  10  -8   29.47    1.11
  -4  10  -8   26.70    1.06
   4 -10   8   26.85    1.22
  -5  10  -8    6.21    0.67
  -5  10  -8    6.13    0.59
   5 -10   8    5.90    0.78
  -6  10  -8    0.24    0.54
  -6  10  -8   -0.05    0.37
   6 -10   8    0.91    0.64
   6  10  -9    0.09    0.61
   5  10  -9    3.21    0.67
   5  10  -9    2.99    0.57
  -5 -10   9    3.59    0.65
   4  10  -9    0.23    0.44
  -4 -10   9    0.16    0.47
   3  10  -9    6.91    0.66
  -3 -10   9    7.75    0.79
   2  10  -9    3.70    0.55
  -2 -10   9    4.16    0.55
   1  10  -9    2.31    0.48
  -1 -10   9    2.16    0.48
   0  10  -9   31.64    1.19
   0 -10   9   32.07    1.18
  -1  10  -9    2.01    0.46
   1 -10   9    1.67    0.44
  -2  10  -9    4.00    0.39
  -2  10  -9    2.88    0.50
   2 -10   9    4.42    0.59
  -3  10  -9    8.11    0.73
  -3  10  -9    6.79    0.64
   3 -10   9    8.16    0.82
  -4  10  -9   -0.26    0.39
  -4  10  -9    0.27    0.41
   4 -10   9    0.29    0.46
  -5  10  -9    3.99    0.56
  -5  10  -9    2.39    0.57
   5 -10   9    3.77    0.67
  -6  10  -9    1.27    0.57
  -6  10  -9    0.48    0.44
   6 -10   9    0.46    0.59
   5  10 -10    3.83    0.72
   5  10 -10    3.36    0.58
  -5 -10  10    4.11    0.69
   4  10 -10   -0.08    0.46
  -4 -10  10   -0.40    0.46
   3  10 -10   33.21    1.27
  -3 -10  10   31.84    1.29
   2  10 -10   13.72    0.89
  -2 -10  10   11.92    0.86
   1  10 -10    6.32    0.62
  -1 -10  10    5.87    0.63
   0  10 -10  108.66    2.79
   0 -10  10  111.21    2.79
  -1  10 -10    4.92    0.57
   1 -10  10    5.96    0.65
  -2  10 -10   11.59    0.62
  -2  10 -10   13.42    0.85
   2 -10  10   11.84    0.88
  -3  10 -10   32.24    1.09
  -3  10 -10   31.97    1.23
   3 -10  10   31.40    1.30
  -4  10 -10   -0.12    0.44
  -4  10 -10    0.26    0.45
   4 -10  10    0.03    0.50
  -5  10 -10    4.13    0.64
  -5  10 -10    3.15    0.55
   5 -10  10    3.43    0.67
   5  10 -11    9.52    0.93
   5  10 -11    8.25    1.06
  -5 -10  11   10.42    0.97
   4  10 -11   -0.14    0.46
  -4 -10  11   -0.02    0.50
   3  10 -11    9.32    0.88
  -3 -10  11   10.31    0.90
   2  10 -11    2.49    0.55
  -2 -10  11    2.70    0.53
   1  10 -11    4.93    0.60
  -1 -10  11    4.50    0.60
   0  10 -11   20.18    1.00
   0 -10  11   20.12    1.00
  -1  10 -11    4.70    0.61
   1 -10  11    5.57    0.64
  -2  10 -11    3.14    0.54
  -2  10 -11    2.86    0.38
   2 -10  11    3.44    0.55
  -3  10 -11   10.04    0.84
  -3  10 -11    9.96    0.68
   3 -10  11   12.18    0.95
  -4  10 -11    0.72    0.43
  -4  10 -11    0.26    0.46
   4 -10  11    1.36    0.55
  -5  10 -11    9.83    0.84
   5 -10  11   11.58    1.06
   5  10 -12   -0.12    0.60
  -5 -10  12    0.19    0.51
   4  10 -12   16.42    1.45
  -4 -10  12   15.89    1.08
   3  10 -12    2.27    0.58
  -3 -10  12    2.68    0.58
   2  10 -12   32.15    1.34
  -2 -10  12   33.89    1.35
   1  10 -12    0.20    0.46
  -1 -10  12    0.10    0.42
   0  10 -12   48.38    1.60
   0 -10  12   46.13    1.57
  -1  10 -12    0.12    0.43
   1 -10  12    0.52    0.45
  -2  10 -12   32.92    1.30
  -2  10 -12   31.64    1.02
   2 -10  12   30.40    1.30
  -3  10 -12    1.49    0.51
  -3  10 -12    3.13    0.47
   3 -10  12    2.94    0.62
  -4  10 -12   17.07    0.92
   4 -10  12   17.79    1.14
  -5  10 -12    0.67    0.51
  -5  10 -12    0.69    0.60
   5 -10  12   -0.45    0.52
   4  10 -13    3.05    0.64
  -4 -10  13    2.63    0.63
   3  10 -13    0.69    0.56
  -3 -10  13    0.88    0.54
   2  10 -13   15.20    1.18
  -2 -10  13   16.39    1.03
  -1 -10  13    0.67    0.62
   0  10 -13    6.20    1.12
   0 -10  13    5.79    0.70
   1 -10  13    0.36    0.57
  -2  10 -13   15.27    1.11
  -2  10 -13   16.85    0.76
   2 -10  13   16.17    1.03
  -3  10 -13    1.08    0.54
  -3  10 -13    1.67    0.46
   3 -10  13    0.82    0.50
  -4  10 -13    2.44    0.57
  -4  10 -13    3.17    0.59
   4 -10  13    3.11    0.65
   3  10 -14    7.77    0.84
  -3 -10  14    7.15    0.78
   2  10 -14    0.76    0.53
  -2 -10  14   -0.62    0.45
   1  10 -14    7.95    0.80
  -1 -10  14    6.55    0.73
[truncated: 720,539 more chars]
