# Supplementary material for: The structures of 1:1 and 1:2 adducts of phosphane­tricarbo­nitrile with 1,4-di­aza­bicyclo[2.2.2]octa­ne
Source: Acta Crystallogr E Crystallogr Commun. 2021 Nov 16;77(Pt 12):1190–6. doi: 10.1107/S2056989021011464 (PMC8647730; doi:10.1107/S2056989021011464)
Supplement: Supplementary file 2 [file e-77-01190-1sup2.hkl]

data_1                                                                          
_shelx_title ' shelxt_a.res in Pbcm'                                            
_shelx_refln_list_code          4                                               
_shelx_F_calc_maximum      126.97                                               
_exptl_crystal_F_000       464.00                                               
_reflns_d_resolution_high  0.6985                                               
                                                                                
loop_                                                                           
 _space_group_symop_operation_xyz                                               
 'x, y, z'                                                                      
 '-x, -y, z+1/2'                                                                
 '-x, y+1/2, -z+1/2'                                                            
 'x, -y+1/2, -z'                                                                
 '-x, -y, -z'                                                                   
 'x, y, -z-1/2'                                                                 
 'x, -y-1/2, z-1/2'                                                             
 '-x, y-1/2, z'                                                                 
                                                                                
_cell_length_a     6.0092                                                       
_cell_length_b    13.6227                                                       
_cell_length_c    13.4716                                                       
_cell_angle_alpha  90.000                                                       
_cell_angle_beta   90.000                                                       
_cell_angle_gamma  90.000                                                       
                                                                                
_shelx_F_squared_multiplier     1.000                                           
                                                                                
loop_                                                                           
 _refln_index_h                                                                 
 _refln_index_k                                                                 
 _refln_index_l                                                                 
 _refln_F_squared_calc                                                          
 _refln_F_squared_meas                                                          
 _refln_F_squared_sigma                                                         
 _refln_observed_status                                                         
   1   0   0        485.96        412.95         5.71 o                         
   2   0   0        333.02        330.83         5.82 o                         
   3   0   0        867.75        860.02        15.13 o                         
   4   0   0        107.40        159.04         6.46 o                         
   5   0   0          0.07          3.53         3.94 o                         
   6   0   0        126.92        130.10         8.46 o                         
   7   0   0          3.90          3.22         5.24 o                         
   8   0   0        556.51        524.17        16.24 o                         
   1   1   0      12225.34      12155.17       220.37 o                         
   2   1   0       1004.42       1023.96         7.35 o                         
   3   1   0        540.72        601.54         7.64 o                         
   4   1   0         47.74         37.98         2.84 o                         
   5   1   0        548.44        538.39         9.05 o                         
   6   1   0         61.15        106.16         9.98 o                         
   7   1   0         13.45         18.79         5.39 o                         
   8   1   0         77.58        101.42         6.41 o                         
   1   2   0       3249.87       3284.17        21.98 o                         
   2   2   0       2201.78       2246.21        18.13 o                         
   3   2   0       3387.64       3664.09        38.97 o                         
   4   2   0         47.92         45.91         2.21 o                         
   5   2   0         72.08         77.55         5.51 o                         
   6   2   0        498.52        513.34         9.59 o                         
   7   2   0          0.02         -3.87         4.76 o                         
   8   2   0        332.02        327.65         9.76 o                         
   1   3   0        913.46       1023.55         7.54 o                         
   2   3   0          1.47          5.30         0.88 o                         
   3   3   0       2612.66       2703.84        23.86 o                         
   4   3   0       2134.33       2171.35        27.12 o                         
   5   3   0          0.68          0.19         2.48 o                         
   6   3   0       1817.71       1732.34        33.97 o                         
   7   3   0         20.98         23.83         4.39 o                         
   8   3   0         20.89         32.82         5.14 o                         
   0   4   0          9.44         16.71         1.38 o                         
   1   4   0       3781.24       3723.15        22.45 o                         
   2   4   0        690.79        665.49         5.83 o                         
   3   4   0          6.79         15.89         1.46 o                         
   4   4   0       1191.36       1196.89        13.14 o                         
   5   4   0        749.19        742.59        10.99 o                         
   6   4   0         65.44         61.82         4.32 o                         
   7   4   0        200.35        187.81         7.51 o                         
   8   4   0         40.00         46.33         5.55 o                         
   1   5   0       1222.35       1230.17        16.30 o                         
   2   5   0        103.75        140.22         2.73 o                         
   3   5   0         38.89         45.18         2.95 o                         
   4   5   0        129.57        127.29         3.94 o                         
   5   5   0         20.18         22.41         2.91 o                         
   6   5   0         21.41         25.60         3.04 o                         
   7   5   0        104.42        103.61         7.04 o                         
   8   5   0         10.35         13.94         4.84 o                         
   0   6   0        517.66        462.33         6.22 o                         
   1   6   0         46.88         52.03         2.13 o                         
   2   6   0          3.53          2.61         1.34 o                         
   3   6   0         64.61         69.72         2.57 o                         
   4   6   0        515.25        500.64         6.24 o                         
   5   6   0         98.51        109.23         4.40 o                         
   6   6   0         96.25         94.74         4.29 o                         
   7   6   0        451.77        428.52        18.62 o                         
   8   6   0         23.16         16.96         4.97 o                         
   1   7   0        182.13        132.91         4.50 o                         
   2   7   0       2735.28       2799.04        43.61 o                         
   3   7   0          4.36          2.73         1.57 o                         
   4   7   0        318.61        283.44         4.85 o                         
   5   7   0        131.06        128.82         5.61 o                         
   6   7   0        564.04        576.60         9.06 o                         
   7   7   0        337.06        330.86         7.34 o                         
   8   7   0        436.12        405.31        12.31 o                         
   0   8   0         25.93         13.89         1.75 o                         
   1   8   0         76.40         90.29         3.51 o                         
   2   8   0         19.99         19.30         2.12 o                         
   3   8   0        853.53        829.45         8.36 o                         
   4   8   0         92.29         87.27         3.70 o                         
   5   8   0       1306.59       1284.85        14.98 o                         
   6   8   0         48.58         52.43         3.81 o                         
   7   8   0        246.75        270.74         7.03 o                         
   1   9   0         95.80        110.02         3.52 o                         
   2   9   0         12.58         17.71         3.44 o                         
   3   9   0         49.16         64.42         2.75 o                         
   4   9   0        302.91        264.46         6.83 o                         
   5   9   0          0.90          3.80         2.32 o                         
   6   9   0         32.59         33.56         3.63 o                         
   7   9   0          3.29          6.70         3.95 o                         
   0  10   0       2183.76       2136.68        27.66 o                         
   1  10   0        234.88        243.74         5.00 o                         
   2  10   0       1376.63       1379.63        15.13 o                         
   3  10   0         17.72         20.68         2.79 o                         
   4  10   0        828.41        893.70        11.76 o                         
   5  10   0          8.39          7.56         2.50 o                         
   6  10   0        154.30        155.86         6.00 o                         
   7  10   0        133.42        150.11         7.20 o                         
   1  11   0       2515.28       2497.55        25.22 o                         
   2  11   0        140.88        141.57         5.13 o                         
   3  11   0        258.23        267.02         5.96 o                         
   4  11   0        167.80        174.66         4.81 o                         
   5  11   0         12.59         11.30         2.64 o                         
   6  11   0         32.83         35.04         4.23 o                         
   7  11   0        122.34        134.91         6.15 o                         
   0  12   0        890.23        848.94        23.15 o                         
   1  12   0          2.88         12.38         5.52 o                         
   2  12   0          0.96          3.85         2.68 o                         
   3  12   0          1.86         -1.80         3.09 o                         
   4  12   0        115.10        103.66         4.70 o                         
   5  12   0          0.08         -0.80         2.56 o                         
   6  12   0        239.26        232.39         9.25 o                         
   1  13   0         57.06         60.49         3.47 o                         
   2  13   0       1099.25       1074.70        13.11 o                         
   3  13   0        526.15        512.31         9.58 o                         
   4  13   0        121.61        132.48         6.40 o                         
   5  13   0        301.94        300.23         7.32 o                         
   6  13   0        148.08        152.85         9.83 o                         
   0  14   0          0.14         -2.01         5.83 o                         
   1  14   0        259.59        249.19         5.95 o                         
   2  14   0        837.73        853.27        13.08 o                         
   3  14   0        108.82        103.62         4.67 o                         
   4  14   0        274.06        268.54         7.13 o                         
   5  14   0         13.80         18.49         4.33 o                         
   1  15   0         12.59         16.46         3.70 o                         
   2  15   0         88.19         94.27         4.45 o                         
   3  15   0       1434.11       1439.60        23.48 o                         
   4  15   0         56.06         62.74         4.55 o                         
   5  15   0          7.01         12.64         8.61 o                         
   0  16   0        308.79        295.90        11.19 o                         
   1  16   0         12.93         14.66         3.74 o                         
   2  16   0        237.38        233.16         7.25 o                         
   3  16   0         66.64         77.79         4.63 o                         
   4  16   0         10.33         10.08         4.40 o                         
   1  17   0          5.72          2.29         4.17 o                         
   2  17   0         15.91         15.71         4.69 o                         
   3  17   0         21.48         26.18         4.25 o                         
   4  17   0         36.16         43.30         7.67 o                         
   0  18   0        117.48        117.87         9.15 o                         
   1  18   0        417.99        386.12         9.66 o                         
   2  18   0         14.10         16.83         4.03 o                         
   3  18   0        358.76        353.34         8.22 o                         
   1  19   0         75.23         78.13         6.00 o                         
   1   1   1       4911.82       4805.33        21.13 o                         
   2   1   1       5004.80       5111.10        25.72 o                         
   3   1   1        102.33         97.84         2.04 o                         
   4   1   1        778.40        791.33         6.52 o                         
   5   1   1         75.14         95.31         3.16 o                         
   6   1   1        295.11        302.25         5.38 o                         
   7   1   1          0.08         12.56         4.79 o                         
   8   1   1         65.70         78.51         4.18 o                         
   0   2   1       7655.51       7375.62       116.28 o                         
   1   2   1         64.71         81.79         0.91 o                         
   2   2   1       2633.51       2614.72        13.08 o                         
   3   2   1        113.82        110.37         1.80 o                         
   4   2   1       1301.07       1201.49         9.33 o                         
   5   2   1         52.35         69.54         2.40 o                         
   6   2   1         19.10         24.81         2.62 o                         
   7   2   1        382.04        376.40         6.54 o                         
   8   2   1         37.25         37.82         3.82 o                         
   1   3   1         41.65         49.22         0.90 o                         
   2   3   1        323.72        354.68         2.39 o                         
   3   3   1        840.29        854.84         6.57 o                         
   4   3   1        213.24        227.07         3.50 o                         
   5   3   1        137.66        122.95         3.70 o                         
   6   3   1        137.34        136.29         4.43 o                         
   7   3   1          3.56          0.65         2.71 o                         
   8   3   1        143.24        136.06         5.78 o                         
   0   4   1        858.53        793.21         7.20 o                         
   1   4   1       1452.16       1497.17        11.27 o                         
   2   4   1          8.32          4.99         0.74 o                         
   3   4   1        273.64        306.48         3.17 o                         
   4   4   1        426.28        410.99         4.80 o                         
   5   4   1        350.60        354.82         5.04 o                         
   6   4   1          0.43          4.37         2.10 o                         
   7   4   1         23.82         21.42         3.08 o                         
   8   4   1          6.68          8.92         3.25 o                         
   1   5   1         86.19        118.39         1.51 o                         
   2   5   1         15.61          9.94         0.88 o                         
   3   5   1        136.92        117.79         2.64 o                         
   4   5   1       1189.30       1159.82         8.62 o                         
   5   5   1        418.40        414.16         5.60 o                         
   6   5   1        785.65        771.54         7.47 o                         
   7   5   1        137.86        150.69         6.37 o                         
   8   5   1        278.99        262.26         6.51 o                         
   0   6   1       1949.41       1887.77        16.31 o                         
   1   6   1         16.59         26.43         1.18 o                         
   2   6   1         21.62          9.58         1.15 o                         
   3   6   1        732.48        719.33         5.06 o                         
   4   6   1        129.94        117.06         2.70 o                         
   5   6   1        325.24        311.34         4.37 o                         
   6   6   1        127.31        131.12         3.48 o                         
   7   6   1         84.18         91.38         3.95 o                         
   8   6   1         17.90         18.28         3.45 o                         
   1   7   1        105.71        110.32         2.08 o                         
   2   7   1         19.74         20.66         1.39 o                         
   3   7   1          7.84          6.38         1.22 o                         
   4   7   1        386.45        374.09         3.90 o                         
   5   7   1          5.74          7.45         1.90 o                         
   6   7   1          3.61          4.11         2.05 o                         
   7   7   1         63.03         60.07         2.99 o                         
   8   7   1         26.21         25.16         4.01 o                         
   0   8   1       1835.94       1825.21        18.32 o                         
   1   8   1         32.18         28.51         1.49 o                         
   2   8   1        526.45        513.92         4.60 o                         
   3   8   1         28.02         28.51         1.64 o                         
   4   8   1        258.42        251.75         3.40 o                         
   5   8   1         71.09         64.89         2.42 o                         
   6   8   1          9.63         10.69         2.21 o                         
   7   8   1        292.16        289.20         5.08 o                         
   1   9   1        851.41        798.54         6.31 o                         
   2   9   1        342.78        334.73         3.72 o                         
   3   9   1        688.47        676.25         5.69 o                         
   4   9   1        263.61        263.67         3.77 o                         
   5   9   1         16.28         19.92         1.83 o                         
   6   9   1        675.28        683.80        11.58 o                         
   7   9   1          5.13          5.37         2.56 o                         
   0  10   1         93.06         86.29         3.09 o                         
   1  10   1        348.55        349.32         3.79 o                         
   2  10   1        278.79        272.71         3.57 o                         
   3  10   1        210.33        199.29         3.29 o                         
   4  10   1          0.29         -1.11         1.82 o                         
   5  10   1        207.53        214.61         3.64 o                         
   6  10   1          0.05          2.40         2.51 o                         
   7  10   1        120.12        120.31         3.97 o                         
   1  11   1         20.73         20.91         1.90 o                         
   2  11   1          1.64         -0.89         1.89 o                         
   3  11   1        157.49        163.72         3.24 o                         
   4  11   1        233.26        224.20         3.75 o                         
   5  11   1          0.08          2.77         2.16 o                         
   6  11   1        118.67        128.43         4.20 o                         
   7  11   1         29.75         34.47         3.32 o                         
   0  12   1       2143.81       2100.88        22.56 o                         
   1  12   1          0.46          0.15         1.73 o                         
   2  12   1        691.25        698.10         6.76 o                         
   3  12   1        417.74        424.32         5.07 o                         
   4  12   1        156.86        163.35         4.04 o                         
   5  12   1        141.65        137.69         3.58 o                         
   6  12   1         51.44         49.61         2.96 o                         
   1  13   1        655.80        647.86         6.89 o                         
   2  13   1          5.95          8.52         2.16 o                         
   3  13   1        268.07        275.79         4.43 o                         
   4  13   1         21.16         22.15         2.41 o                         
   5  13   1         32.46         34.97         2.48 o                         
   6  13   1         11.49         14.86         3.13 o                         
   0  14   1        291.74        293.56         9.30 o                         
   1  14   1         16.72         15.74         2.46 o                         
   2  14   1         20.71         27.35         2.34 o                         
   3  14   1        206.43        212.20         4.32 o                         
   4  14   1         21.23         20.55         2.44 o                         
   5  14   1         12.89         14.92         3.00 o                         
   1  15   1         70.00         76.96         3.09 o                         
   2  15   1         87.42         82.62         3.25 o                         
   3  15   1          9.98         11.06         2.30 o                         
   4  15   1        140.99        147.85         4.54 o                         
   5  15   1         56.77         49.73         3.15 o                         
   0  16   1         22.19         25.34         4.95 o                         
   1  16   1          7.28         11.02         2.44 o                         
   2  16   1         50.70         52.74         3.13 o                         
   3  16   1         27.00         21.71         2.54 o                         
   4  16   1        203.14        198.98         5.03 o                         
   1  17   1        177.88        176.39         6.68 o                         
   2  17   1          9.23          8.15         3.46 o                         
   3  17   1          5.05          9.97         2.61 o                         
   4  17   1         96.84         95.75         4.60 o                         
   0  18   1          7.85          5.35         7.79 o                         
   1  18   1         28.94         30.12         3.21 o                         
   2  18   1          5.69          7.79         2.76 o                         
   3  18   1         24.67         32.72         4.62 o                         
   1  19   1        190.39        187.02         5.80 o                         
   0   0   2       1550.70       1562.44        19.04 o                         
   1   0   2        112.19        105.44         1.40 o                         
   2   0   2       5069.28       5016.20        58.61 o                         
   3   0   2       1709.25       1810.37        25.91 o                         
   4   0   2       1975.32       1915.94        19.45 o                         
   5   0   2        374.44        392.95         7.64 o                         
   6   0   2        380.58        395.96        13.37 o                         
   7   0   2        521.47        498.81        10.44 o                         
   8   0   2         77.31         84.37         6.14 o                         
   1   1   2       1129.33       1168.78         5.41 o                         
   2   1   2       1549.70       1607.95         8.76 o                         
   3   1   2       1789.98       1888.76        12.54 o                         
   4   1   2        714.41        730.85         8.65 o                         
   5   1   2         40.83         53.08         2.24 o                         
   6   1   2        512.50        477.84         6.61 o                         
   7   1   2          7.90         14.78         2.84 o                         
   8   1   2         91.49        107.80         4.59 o                         
   0   2   2      11020.12      10476.52        87.77 o                         
   1   2   2         16.96         24.82         0.78 o                         
   2   2   2          0.42          0.28         0.59 o                         
   3   2   2          3.30          5.21         0.81 o                         
   4   2   2         33.67         23.26         1.56 o                         
   5   2   2         24.57         17.84         1.92 o                         
   6   2   2         17.25         25.33         2.65 o                         
   7   2   2         10.77         15.83         2.93 o                         
   8   2   2        185.94        184.84         5.87 o                         
   1   3   2       1821.06       1773.56         8.32 o                         
   2   3   2       2627.24       2666.15        13.35 o                         
   3   3   2         24.51         15.34         0.97 o                         
   4   3   2        149.56        142.61         2.25 o                         
   5   3   2        109.02        102.74         3.69 o                         
   6   3   2        396.01        420.27         6.27 o                         
   7   3   2          5.50          3.09         2.71 o                         
   8   3   2        382.13        380.75         7.25 o                         
   0   4   2       2728.73       2623.44        22.87 o                         
   1   4   2        772.22        750.04         4.77 o                         
   2   4   2        837.63        796.03         5.69 o                         
   3   4   2        184.34        171.43         2.23 o                         
   4   4   2        718.95        658.65         5.24 o                         
   5   4   2         49.00         47.99         2.16 o                         
   6   4   2         16.87         18.19         2.26 o                         
   7   4   2        678.28        665.23         9.10 o                         
   8   4   2          9.07          2.48         3.18 o                         
   1   5   2          1.56          0.91         0.78 o                         
   2   5   2        216.83        247.91         2.69 o                         
   3   5   2        252.26        239.45         2.55 o                         
   4   5   2        174.61        188.70         2.95 o                         
   5   5   2         64.51         77.67         2.62 o                         
   6   5   2         30.83         35.33         2.37 o                         
   7   5   2         16.87         14.67         2.71 o                         
   8   5   2        154.98        146.58         5.22 o                         
   0   6   2       2080.79       2075.50        29.47 o                         
   1   6   2        978.97       1096.34         7.05 o                         
   2   6   2        263.04        243.36         2.83 o                         
   3   6   2          2.71          1.12         1.01 o                         
   4   6   2        474.38        449.92         4.52 o                         
   5   6   2         56.53         68.60         2.60 o                         
   6   6   2          2.33          0.60         2.19 o                         
   7   6   2          4.76          4.35         2.56 o                         
   8   6   2          2.99         -2.16         3.16 o                         
   1   7   2        469.95        416.27         4.18 o                         
   2   7   2          2.63         13.06         1.25 o                         
   3   7   2        903.96        876.89         6.88 o                         
   4   7   2        419.93        433.31         4.57 o                         
   5   7   2        100.16        101.59         2.75 o                         
   6   7   2        435.56        438.16         5.70 o                         
   7   7   2          0.74         -1.75         2.59 o                         
   0   8   2        693.32        654.52         8.37 o                         
   1   8   2        201.57        182.68         2.38 o                         
   2   8   2       1015.07        984.57         7.87 o                         
   3   8   2        129.85        126.35         2.72 o                         
   4   8   2        125.46        123.06         2.86 o                         
   5   8   2         23.69         30.08         2.66 o                         
   6   8   2         64.59         64.92         3.04 o                         
   7   8   2         68.05         67.87         3.41 o                         
   1   9   2        202.38        205.92         2.83 o                         
   2   9   2          0.17         -0.01         1.34 o                         
   3   9   2        125.97        139.53         2.98 o                         
   4   9   2        307.24        279.21         3.75 o                         
   5   9   2         43.86         44.97         2.31 o                         
   6   9   2        222.79        242.38         6.56 o                         
   7   9   2        156.40        173.71         8.63 o                         
   0  10   2       1911.77       1923.78        17.97 o                         
   1  10   2          1.49          3.69         1.48 o                         
   2  10   2        122.02        100.90         2.72 o                         
   3  10   2        665.22        636.10         5.93 o                         
   4  10   2        104.88         94.52         2.76 o                         
   5  10   2        392.68        386.27         4.56 o                         
   6  10   2         40.93         45.48         2.96 o                         
   7  10   2         76.68         82.22         3.38 o                         
   1  11   2        472.56        452.83         4.91 o                         
   2  11   2        145.31        135.90         3.22 o                         
   3  11   2        248.66        227.94         3.94 o                         
   4  11   2        673.66        652.70         6.13 o                         
   5  11   2         38.67         42.76         2.41 o                         
   6  11   2        309.73        306.00         5.37 o                         
   7  11   2          7.51          9.54         2.90 o                         
   0  12   2        499.17        475.52         7.41 o                         
   1  12   2         65.56         56.87         2.41 o                         
   2  12   2         60.90         57.52         2.27 o                         
   3  12   2          6.23          4.69         2.17 o                         
   4  12   2         32.51         29.65         2.16 o                         
   5  12   2        201.39        208.41         4.26 o                         
   6  12   2          0.35          1.08         2.79 o                         
   1  13   2        383.09        368.19         4.76 o                         
   2  13   2          7.47          9.48         2.07 o                         
   3  13   2         19.55         15.08         2.17 o                         
   4  13   2        194.02        198.33         4.17 o                         
   5  13   2         50.41         54.66         3.01 o                         
   6  13   2        136.47        138.13         4.73 o                         
   0  14   2       1478.91       1455.85        16.48 o                         
   1  14   2         27.67         28.67         2.55 o                         
   2  14   2         50.95         55.14         2.62 o                         
   3  14   2        124.67        140.19         4.35 o                         
   4  14   2         62.42         69.65         2.98 o                         
   5  14   2        281.63        294.73         6.05 o                         
   1  15   2        477.85        465.34         5.76 o                         
   2  15   2          1.34         -0.43         2.14 o                         
   3  15   2         33.80         28.58         2.69 o                         
   4  15   2         82.40         85.39         3.24 o                         
   5  15   2        226.93        236.14         7.11 o                         
   0  16   2          0.76         -2.98         3.12 o                         
   1  16   2         61.60         61.01         3.22 o                         
   2  16   2         72.04         80.81         3.85 o                         
   3  16   2          1.69          4.56         2.53 o                         
   4  16   2         64.59         66.72         3.26 o                         
   1  17   2        215.59        202.15         5.34 o                         
   2  17   2         14.18         15.78         2.99 o                         
   3  17   2        217.62        224.68         5.57 o                         
   4  17   2         54.45         58.49         3.42 o                         
   0  18   2        193.07        191.71         8.37 o                         
   1  18   2         39.88         43.74         3.33 o                         
   2  18   2        303.98        295.34         7.27 o                         
   3  18   2          8.27         16.31         4.44 o                         
   1  19   2        172.23        155.49         9.08 o                         
   1   1   3        603.10        699.11         3.34 o                         
   2   1   3        222.38        236.40         1.80 o                         
   3   1   3        682.95        662.47         4.71 o                         
   4   1   3       1099.71       1123.15         8.27 o                         
   5   1   3        338.68        339.52         5.98 o                         
   6   1   3       1106.59       1088.31        10.91 o                         
   7   1   3          6.12         13.57         2.89 o                         
   8   1   3        122.98        128.09         4.92 o                         
   0   2   3       7540.15       7443.62        46.28 o                         
   1   2   3        179.42        163.62         1.28 o                         
   2   2   3        307.06        268.86         2.00 o                         
   3   2   3       1990.85       2085.11        12.71 o                         
   4   2   3        298.53        251.43         2.65 o                         
   5   2   3        406.96        438.14         5.90 o                         
   6   2   3         60.52         85.68         5.56 o                         
   7   2   3        147.51        144.39         4.85 o                         
   8   2   3         21.28         25.84         3.51 o                         
   1   3   3        124.77        114.02         1.21 o                         
   2   3   3        816.72        827.65         6.72 o                         
   3   3   3        179.83        229.50         2.32 o                         
   4   3   3       1739.79       1762.31        12.19 o                         
   5   3   3         32.42         38.38         1.71 o                         
   6   3   3         77.93         72.56         2.97 o                         
   7   3   3         67.15         73.56         3.88 o                         
   8   3   3         10.78         11.16         3.27 o                         
   0   4   3       9790.40      10189.97        94.08 o                         
   1   4   3       1129.80       1135.72         7.13 o                         
   2   4   3       1614.73       1717.90        10.15 o                         
   3   4   3         53.25         67.14         2.38 o                         
   4   4   3          3.16          3.02         1.24 o                         
   5   4   3        971.50        909.09         8.02 o                         
   6   4   3         63.19         76.13         3.06 o                         
   7   4   3         74.71         83.18         5.43 o                         
   8   4   3          4.07         -0.16         3.16 o                         
   1   5   3       3197.80       3190.93        19.67 o                         
   2   5   3        921.00        921.35         6.85 o                         
   3   5   3        850.55        887.10         7.40 o                         
   4   5   3         80.26         83.87         2.30 o                         
   5   5   3          8.97         14.55         1.62 o                         
   6   5   3        478.13        510.82         6.29 o                         
   7   5   3          0.15          1.40         2.56 o                         
   8   5   3        252.18        254.44         7.03 o                         
   0   6   3        791.06        789.63        10.03 o                         
   1   6   3         40.95         46.21         1.38 o                         
   2   6   3       2247.38       2304.08        15.39 o                         
   3   6   3        209.67        230.54         2.97 o                         
   4   6   3        665.08        648.56         5.40 o                         
   5   6   3          0.04          1.59         1.61 o                         
   6   6   3         20.99         26.72         2.36 o                         
   7   6   3        615.11        596.42         8.53 o                         
   8   6   3        125.02        108.56         4.65 o                         
   1   7   3        984.90        981.10         6.28 o                         
   2   7   3        136.21        133.63         2.41 o                         
   3   7   3         10.88         11.86         1.43 o                         
   4   7   3       1045.22       1013.72         7.45 o                         
   5   7   3         27.10         30.74         2.20 o                         
   6   7   3         35.54         34.02         2.54 o                         
   7   7   3          0.03         -2.46         2.46 o                         
   0   8   3        662.62        644.98         7.99 o                         
   1   8   3       1196.40       1228.32        10.11 o                         
   2   8   3        105.49         91.46         2.36 o                         
   3   8   3        312.41        305.01         3.73 o                         
   4   8   3        969.39        966.34         7.57 o                         
   5   8   3        671.54        630.42         6.43 o                         
   6   8   3          6.13          5.27         2.19 o                         
   7   8   3          8.78          7.69         2.75 o                         
   1   9   3        899.15        859.71         7.11 o                         
   2   9   3        104.90         93.74         2.60 o                         
   3   9   3        164.39        160.61         3.13 o                         
   4   9   3       1129.04       1065.28         8.26 o                         
   5   9   3         46.49         43.39         2.30 o                         
   6   9   3         68.92         72.47         3.07 o                         
   7   9   3          8.59          9.56         2.51 o                         
   0  10   3        136.19        119.00         3.91 o                         
   1  10   3         85.99         91.13         2.57 o                         
   2  10   3        101.43        105.57         2.56 o                         
   3  10   3         50.97         49.28         2.33 o                         
   4  10   3         46.40         45.53         2.20 o                         
   5  10   3        313.40        291.23         4.33 o                         
   6  10   3          0.94          2.35         2.31 o                         
   7  10   3          7.25          6.77         3.35 o                         
   1  11   3         33.38         33.60         2.12 o                         
   2  11   3       1194.05       1166.35         8.62 o                         
   3  11   3         98.94        107.76         2.98 o                         
   4  11   3          0.52          1.04         1.92 o                         
   5  11   3          1.07          0.09         1.96 o                         
   6  11   3        134.33        142.06         4.55 o                         
   0  12   3        240.53        243.99         5.45 o                         
   1  12   3        126.28        110.33         3.18 o                         
   2  12   3         79.91         73.99         2.84 o                         
   3  12   3        287.18        272.88         4.36 o                         
   4  12   3        243.03        241.68         4.41 o                         
   5  12   3        169.55        183.00         4.09 o                         
   6  12   3        131.33        141.20         4.94 o                         
   1  13   3         79.63         85.74         2.70 o                         
   2  13   3        149.68        144.96         3.39 o                         
   3  13   3         86.74         86.43         2.81 o                         
   4  13   3        258.70        249.64         4.99 o                         
   5  13   3        195.55        201.47         6.49 o                         
   6  13   3        427.93        429.49         7.54 o                         
   0  14   3          2.69          1.18         2.63 o                         
   1  14   3        413.14        398.81         5.14 o                         
   2  14   3         61.08         69.29         2.56 o                         
   3  14   3        225.05        221.28         4.20 o                         
   4  14   3        195.63        208.22         4.43 o                         
   5  14   3        104.25        110.86         4.60 o                         
   1  15   3        240.14        246.44         4.26 o                         
   2  15   3          1.29          2.83         2.10 o                         
   3  15   3        529.71        531.59         9.84 o                         
   4  15   3          2.64          6.93         2.52 o                         
   5  15   3          5.27          6.37         2.98 o                         
   0  16   3        633.46        632.55         9.66 o                         
   1  16   3        117.34        127.34         3.78 o                         
   2  16   3        617.59        621.39         8.93 o                         
   3  16   3         88.75        101.83         4.19 o                         
   4  16   3         23.98         27.95         2.83 o                         
   1  17   3        117.57        120.23         4.00 o                         
   2  17   3          0.02          1.58         2.69 o                         
   3  17   3        283.34        280.14        10.35 o                         
   0  18   3        442.00        410.91        11.27 o                         
   1  18   3          5.75          5.19         3.68 o                         
   2  18   3          5.65         10.25         2.81 o                         
   3  18   3        142.99        133.80         7.81 o                         
   1  19   3        176.50        174.58         6.67 o                         
   0   0   4        629.45        577.26         5.73 o                         
   1   0   4       1476.68       1604.25        10.09 o                         
   2   0   4        296.99        253.01         3.05 o                         
   3   0   4          0.23          0.72         1.17 o                         
   4   0   4       1582.88       1526.61        16.14 o                         
   5   0   4        425.33        449.11         7.81 o                         
   6   0   4        260.99        277.66         7.57 o                         
   7   0   4        737.61        713.20        12.63 o                         
   8   0   4          0.74          5.58         4.46 o                         
   1   1   4        215.78        199.83         1.55 o                         
   2   1   4        989.36       1073.06         7.18 o                         
   3   1   4          0.06          1.71         0.84 o                         
   4   1   4        323.27        334.86         3.89 o                         
   5   1   4         18.80         36.73         3.51 o                         
   6   1   4        526.30        537.56         6.36 o                         
   7   1   4        176.00        191.46         9.66 o                         
   8   1   4         71.10         83.16         4.40 o                         
   0   2   4         27.65         36.62         1.10 o                         
   1   2   4       3650.69       3838.58        18.00 o                         
   2   2   4          0.85         -0.50         0.80 o                         
   3   2   4        625.54        655.05         4.52 o                         
   4   2   4        665.01        675.95         6.46 o                         
   5   2   4          8.33          8.94         1.55 o                         
   6   2   4          6.94          9.96         2.20 o                         
   7   2   4          1.90          3.81         2.87 o                         
   8   2   4         35.62         34.12         3.66 o                         
   1   3   4       2021.43       2002.29        11.59 o                         
   2   3   4        153.19        139.03         1.72 o                         
   3   3   4          0.95         -0.57         0.91 o                         
   4   3   4        898.40        890.18         6.66 o                         
   5   3   4         54.86         51.85         2.12 o                         
   6   3   4        219.61        233.74         4.48 o                         
   7   3   4         50.90         45.77         4.44 o                         
   8   3   4         98.83        109.71         4.76 o                         
   0   4   4      16120.20      16439.69       169.09 o                         
   1   4   4        604.92        644.40         5.23 o                         
   2   4   4        383.64        336.30         2.68 o                         
   3   4   4        969.09       1002.37         6.78 o                         
   4   4   4         73.59         66.21         2.17 o                         
   5   4   4        661.86        657.29         6.72 o                         
   6   4   4         13.94         11.12         2.29 o                         
   7   4   4          0.25          0.40         2.38 o                         
   8   4   4         47.41         50.22         4.13 o                         
   1   5   4         88.56         72.21         2.14 o                         
   2   5   4        902.34        923.73         6.89 o                         
   3   5   4         27.17         22.55         1.27 o                         
   4   5   4        551.46        546.24         5.20 o                         
   5   5   4        157.45        147.44         3.20 o                         
   6   5   4         68.67         73.35         2.72 o                         
   7   5   4         19.23         18.54         2.68 o                         
   8   5   4         28.11         19.44         3.49 o                         
   0   6   4       1948.36       2086.82        21.06 o                         
   1   6   4         18.52         22.88         1.30 o                         
   2   6   4       1212.14       1262.18         8.97 o                         
   3   6   4        178.20        195.05         2.84 o                         
   4   6   4        302.93        300.96         3.16 o                         
   5   6   4         12.78         17.44         1.86 o                         
   6   6   4        145.10        146.75         4.09 o                         
   7   6   4        162.96        171.88         4.76 o                         
   1   7   4        836.26        826.33         8.35 o                         
   2   7   4         11.04          7.50         1.26 o                         
   3   7   4        777.45        786.66         6.82 o                         
   4   7   4        426.48        404.53         4.15 o                         
   5   7   4         52.08         59.03         2.42 o                         
   6   7   4        724.75        703.29         7.36 o                         
   7   7   4         12.47         15.09         3.12 o                         
   0   8   4       1874.47       1833.43        18.90 o                         
   1   8   4         55.97         57.23         2.78 o                         
   2   8   4        106.82        110.12         2.51 o                         
   3   8   4         36.07         34.76         1.81 o                         
   4   8   4          0.19          1.55         1.64 o                         
   5   8   4         90.86         87.29         2.82 o                         
   6   8   4        185.75        170.37         4.53 o                         
   7   8   4         20.87         15.95         2.97 o                         
   1   9   4        293.79        316.69         4.51 o                         
   2   9   4        666.35        635.78         6.31 o                         
   3   9   4        325.45        323.20         4.13 o                         
   4   9   4          9.85          9.95         1.85 o                         
   5   9   4         64.96         74.17         2.70 o                         
   6   9   4        197.85        197.79         6.33 o                         
   7   9   4          6.68         10.51         2.81 o                         
   0  10   4        289.43        278.88         6.27 o                         
   1  10   4        500.15        469.61         5.81 o                         
   2  10   4        419.61        416.10         4.57 o                         
   3  10   4        322.75        300.54         4.37 o                         
   4  10   4        292.09        295.30         4.26 o                         
   5  10   4         22.61         22.38         2.09 o                         
   6  10   4          7.85         10.62         2.88 o                         
   7  10   4        455.58        439.90         7.55 o                         
   1  11   4         45.76         51.70         2.71 o                         
   2  11   4        285.89        270.21         4.03 o                         
   3  11   4        687.90        708.12         6.55 o                         
   4  11   4          2.74          4.95         1.95 o                         
   5  11   4         51.21         53.52         2.56 o                         
   6  11   4        413.56        412.57         6.53 o                         
   0  12   4        192.75        191.48         7.09 o                         
   1  12   4        103.72        112.42         3.72 o                         
   2  12   4         92.95        100.87         3.63 o                         
   3  12   4          6.90          6.42         1.93 o                         
   4  12   4          4.53          4.41         2.12 o                         
   5  12   4        280.69        277.98         5.96 o                         
   6  12   4          0.05          9.11         2.93 o                         
   1  13   4          5.01          8.93         2.37 o                         
   2  13   4         18.31         20.16         2.03 o                         
   3  13   4        197.56        188.77         3.90 o                         
   4  13   4         28.51         28.30         2.47 o                         
   5  13   4        106.55        111.50         4.09 o                         
   6  13   4         82.17         93.50         4.33 o                         
   0  14   4        238.81        238.16         7.12 o                         
   1  14   4          1.65          2.35         2.37 o                         
   2  14   4        358.48        349.75         4.99 o                         
   3  14   4        240.90        236.47         4.30 o                         
   4  14   4        340.31        346.36         5.42 o                         
   5  14   4        176.36        184.09         4.44 o                         
   1  15   4        493.81        491.31         7.12 o                         
   2  15   4        281.73        277.66         5.86 o                         
   3  15   4         95.41         91.02         3.22 o                         
   4  15   4        181.69        179.05         4.35 o                         
   5  15   4          1.61         11.59         2.88 o                         
   0  16   4        161.60        160.52         7.40 o                         
   1  16   4          0.21         -3.14         3.14 o                         
   2  16   4         10.10         11.28         2.32 o                         
   3  16   4          0.75          6.48         2.65 o                         
   4  16   4         14.65         18.03         2.50 o                         
   1  17   4        526.36        522.69        11.11 o                         
   2  17   4        400.77        406.68         8.21 o                         
   3  17   4        110.11        107.75         4.52 o                         
   0  18   4         23.42         24.53         4.47 o                         
   1  18   4        111.01        106.62         4.35 o                         
   2  18   4        296.62        306.01         7.26 o                         
   1   1   5          2.34          8.43         0.84 o                         
   2   1   5          8.30          8.69         1.04 o                         
   3   1   5        265.48        267.17         2.82 o                         
   4   1   5          6.64          3.76         1.69 o                         
   5   1   5        233.20        223.68         4.09 o                         
   6   1   5        410.72        407.38         7.29 o                         
   7   1   5         90.17         84.43         4.91 o                         
   8   1   5        335.50        310.62         7.41 o                         
   0   2   5       7680.19       7866.05        61.57 o                         
   1   2   5          4.08          6.15         0.77 o                         
   2   2   5        955.74        939.69         6.51 o                         
   3   2   5         46.14         47.65         1.35 o                         
   4   2   5        734.71        708.28         6.29 o                         
   5   2   5          2.51          7.47         2.01 o                         
   6   2   5          2.96          5.13         1.81 o                         
   7   2   5        342.70        352.41         8.12 o                         
   8   2   5         33.16         30.63         3.64 o                         
   1   3   5       2971.04       3100.49        23.10 o                         
   2   3   5        583.11        675.89         4.64 o                         
   3   3   5        106.89        114.26         2.53 o                         
   4   3   5         14.92         15.44         1.41 o                         
   5   3   5         28.86         37.93         2.03 o                         
   6   3   5         42.99         51.71         2.70 o                         
   7   3   5         73.91         77.67         3.73 o                         
   8   3   5         12.29         12.06         3.33 o                         
   0   4   5        109.02        117.82         4.32 o                         
   1   4   5        387.85        448.56         4.18 o                         
   2   4   5         30.28         23.07         1.03 o                         
   3   4   5        331.76        326.63         3.16 o                         
   4   4   5        351.52        335.55         3.89 o                         
   5   4   5        133.01        128.02         3.13 o                         
   6   4   5          0.89          2.38         2.16 o                         
   7   4   5         17.91         12.63         2.73 o                         
   8   4   5         54.20         58.11         4.09 o                         
   1   5   5        123.22        105.81         2.22 o                         
   2   5   5       1157.08       1153.64         7.91 o                         
   3   5   5        643.76        592.29         4.88 o                         
   4   5   5       2699.14       2653.15        15.82 o                         
   5   5   5          3.03          4.59         1.71 o                         
   6   5   5        750.01        734.06         7.36 o                         
   7   5   5          0.01         -1.87         2.68 o                         
   8   5   5         26.96         26.86         4.61 o                         
   0   6   5        134.55        117.23         3.48 o                         
   1   6   5          5.89         10.76         1.23 o                         
   2   6   5        509.91        468.56         4.03 o                         
   3   6   5       1094.57       1073.91         8.15 o                         
   4   6   5        342.85        333.18         3.71 o                         
   5   6   5        780.95        759.11         7.96 o                         
   6   6   5         40.90         42.36         3.01 o                         
   7   6   5         47.42         47.22         3.37 o                         
   1   7   5        345.55        373.14         3.90 o                         
   2   7   5        384.72        395.59         4.21 o                         
   3   7   5        177.02        181.15         3.02 o                         
   4   7   5         35.73         34.38         1.79 o                         
   5   7   5         27.02         28.80         2.03 o                         
   6   7   5          8.97         10.84         1.96 o                         
   7   7   5          3.71          1.02         2.73 o                         
   0   8   5       4291.14       4424.55        42.95 o                         
   1   8   5        102.97         82.26         3.54 o                         
   2   8   5        389.77        377.61         4.28 o                         
   3   8   5        271.35        274.19         3.69 o                         
   4   8   5         82.32         87.84         2.57 o                         
   5   8   5          4.67          2.66         1.89 o                         
   6   8   5          5.76          6.60         2.80 o                         
   7   8   5        223.03        223.55         7.10 o                         
   1   9   5        497.11        509.21         6.01 o                         
   2   9   5        297.92        286.23         3.90 o                         
   3   9   5         77.51         82.85         2.65 o                         
   4   9   5          0.61          1.83         1.85 o                         
   5   9   5        318.80        325.42         4.97 o                         
   6   9   5        379.15        369.23         6.51 o                         
   7   9   5         78.08         73.08         3.61 o                         
   0  10   5         17.38         29.01         3.21 o                         
   1  10   5        207.06        209.92         4.25 o                         
   2  10   5          0.03          1.10         1.93 o                         
   3  10   5          0.12         -1.35         1.68 o                         
   4  10   5         10.61         11.94         1.96 o                         
   5  10   5          6.52          6.39         2.12 o                         
   6  10   5        306.25        305.68         5.94 o                         
   7  10   5        305.33        295.79         7.99 o                         
   1  11   5          6.67          8.86         2.60 o                         
   2  11   5        158.32        168.52         5.01 o                         
   3  11   5        184.61        188.62         3.79 o                         
   4  11   5         91.35         89.79         3.04 o                         
   5  11   5          0.03         -0.55         2.12 o                         
   6  11   5         46.26         47.52         3.23 o                         
   0  12   5        290.74        286.83         7.91 o                         
   1  12   5        287.20        267.20         5.02 o                         
   2  12   5        461.93        467.91         5.95 o                         
   3  12   5          1.36          0.12         1.89 o                         
   4  12   5        466.96        480.95         5.67 o                         
   5  12   5        100.22        104.69         3.16 o                         
   6  12   5          0.36          1.46         2.84 o                         
   1  13   5        755.71        751.47         9.14 o                         
   2  13   5          5.13          3.37         2.50 o                         
   3  13   5        518.97        531.25         6.16 o                         
   4  13   5        201.55        199.07         4.47 o                         
   5  13   5          1.19          2.29         2.19 o                         
   6  13   5         24.91         33.62         6.39 o                         
   0  14   5          7.48         10.75         4.35 o                         
   1  14   5          3.33          6.56         2.43 o                         
   2  14   5        236.65        236.49         5.39 o                         
   3  14   5         10.31          8.28         2.08 o                         
   4  14   5         22.47         21.99         2.51 o                         
   5  14   5         83.48         83.65         3.11 o                         
   1  15   5        123.90        124.36         4.32 o                         
   2  15   5        251.55        255.89         5.80 o                         
   3  15   5          2.44         10.52         2.98 o                         
   4  15   5        147.42        152.69         4.89 o                         
   5  15   5         27.80         29.31         3.16 o                         
   0  16   5        613.34        598.20        21.42 o                         
   1  16   5        136.43        138.85         5.36 o                         
   2  16   5        156.63        155.24         6.62 o                         
   3  16   5        422.14        421.55         6.91 o                         
   4  16   5          7.56         13.34         2.80 o                         
   1  17   5         87.60         90.20         4.16 o                         
   2  17   5          7.94          7.09         3.18 o                         
   3  17   5          9.23         15.01         3.48 o                         
   0  18   5        237.93        229.64         9.65 o                         
   1  18   5          1.23          2.19         3.01 o                         
   2  18   5         52.31         60.72         4.37 o                         
   0   0   6      10487.46      10658.12       109.97 o                         
   1   0   6          8.81          5.55         1.45 o                         
   2   0   6        966.23        978.89        10.63 o                         
   3   0   6          0.33          0.87         1.56 o                         
   4   0   6        794.34        752.14        15.29 o                         
   5   0   6        523.10        485.66         8.47 o                         
   6   0   6         11.32         12.01         2.87 o                         
   7   0   6        207.84        199.77         9.39 o                         
   8   0   6         46.83         49.52         5.62 o                         
   1   1   6       1143.06       1154.50         7.43 o                         
   2   1   6          0.02         -0.02         0.98 o                         
   3   1   6        380.51        388.48         3.58 o                         
   4   1   6          3.61          8.16         1.58 o                         
   5   1   6        125.93        131.04         3.46 o                         
   6   1   6         19.07         28.50         2.21 o                         
   7   1   6        103.45        113.02         5.37 o                         
   8   1   6        189.00        184.14         6.00 o                         
   0   2   6        965.80       1053.77        14.02 o                         
   1   2   6        124.11        129.35         1.93 o                         
   2   2   6         10.80         16.65         1.13 o                         
   3   2   6         82.51         76.99         1.87 o                         
   4   2   6          5.35          8.06         1.17 o                         
   5   2   6          0.02         -0.47         1.54 o                         
   6   2   6         63.83         65.82         2.82 o                         
   7   2   6         85.29         81.94         3.93 o                         
   8   2   6        305.84        285.88         6.69 o                         
   1   3   6        612.43        695.18         5.16 o                         
   2   3   6        383.56        396.97         3.68 o                         
   3   3   6       1496.37       1497.74        10.12 o                         
   4   3   6        474.84        432.75         5.18 o                         
   5   3   6         29.73         28.81         1.93 o                         
   6   3   6       1317.13       1291.56        10.91 o                         
   7   3   6         38.88         40.18         3.08 o                         
   8   3   6        202.90        215.72         6.21 o                         
   0   4   6         80.85         80.09         3.32 o                         
   1   4   6        602.63        650.07         7.07 o                         
   2   4   6       2341.80       2321.31        13.20 o                         
   3   4   6        835.51        854.83         6.19 o                         
   4   4   6        715.57        681.38         5.28 o                         
   5   4   6        181.03        178.79         3.38 o                         
   6   4   6        330.05        309.44         4.72 o                         
   7   4   6        410.85        395.64         6.54 o                         
   1   5   6        428.15        455.36         4.95 o                         
   2   5   6       1120.84       1173.70         9.05 o                         
   3   5   6        334.24        335.66         3.57 o                         
   4   5   6         29.00         30.83         1.66 o                         
   5   5   6        198.52        198.68         4.19 o                         
   6   5   6          9.62         11.32         1.89 o                         
   7   5   6         11.81         14.08         3.20 o                         
   0   6   6       3818.69       3926.58        37.96 o                         
   1   6   6          7.25         15.52         1.52 o                         
   2   6   6         44.45         41.72         2.15 o                         
   3   6   6        855.38        836.70         6.81 o                         
   4   6   6         35.13         34.78         1.74 o                         
   5   6   6        215.15        217.48         3.74 o                         
   6   6   6          3.95          2.99         1.95 o                         
   7   6   6         16.03         19.13         3.06 o                         
   1   7   6        721.16        697.89         6.52 o                         
   2   7   6       1945.66       1910.34        14.83 o                         
   3   7   6         20.02         25.84         1.72 o                         
   4   7   6       1027.67       1012.52         8.36 o                         
   5   7   6          8.14          6.92         1.82 o                         
   6   7   6        454.25        457.28         5.52 o                         
   7   7   6         67.24         65.98         3.63 o                         
   0   8   6        875.02        858.74        11.78 o                         
   1   8   6        127.04        108.75         3.24 o                         
   2   8   6         27.27         33.74         2.04 o                         
   3   8   6         63.91         63.95         2.18 o                         
   4   8   6        444.62        420.00         5.02 o                         
   5   8   6        243.89        241.27         3.82 o                         
   6   8   6         60.70         63.16         2.75 o                         
   7   8   6        551.74        526.10         8.88 o                         
   1   9   6        963.38        937.66         9.15 o                         
   2   9   6         31.12         27.92         2.20 o                         
   3   9   6        135.35        131.02         3.13 o                         
   4   9   6        125.78        133.40         3.31 o                         
   5   9   6         11.41         13.96         2.74 o                         
   6   9   6         12.26         11.00         2.50 o                         
   7   9   6          7.61          5.06         3.17 o                         
   0  10   6       2127.09       2125.15        25.45 o                         
   1  10   6       1153.12       1121.02        14.67 o                         
   2  10   6        216.79        231.98         4.60 o                         
   3  10   6         44.90         39.72         2.33 o                         
   4  10   6        511.48        531.50         5.77 o                         
   5  10   6         81.50         80.85         2.81 o                         
   6  10   6         83.47         80.22         3.27 o                         
   1  11   6       1063.39       1079.22        10.69 o                         
   2  11   6        206.87        178.06         4.05 o                         
   3  11   6         62.09         71.60         3.39 o                         
   4  11   6         72.80         76.36         2.71 o                         
   5  11   6        300.89        303.91         5.12 o                         
   6  11   6         12.44         17.22         3.59 o                         
   0  12   6        781.52        767.60        12.06 o                         
   1  12   6         48.80         57.22         2.91 o                         
   2  12   6         68.75         68.82         2.94 o                         
   3  12   6         80.16         89.90         3.07 o                         
   4  12   6         64.29         59.69         2.68 o                         
   5  12   6          6.67          6.97         2.17 o                         
   6  12   6          2.81         14.47         3.87 o                         
   1  13   6          0.05          3.74         2.78 o                         
   2  13   6         33.24         27.66         2.91 o                         
   3  13   6         28.02         23.02         2.45 o                         
   4  13   6         21.65         27.30         3.34 o                         
   5  13   6          3.60          3.79         3.34 o                         
   0  14   6        755.18        776.50        22.33 o                         
   1  14   6         30.56         33.40         3.70 o                         
   2  14   6        357.13        351.84         6.27 o                         
   3  14   6        202.67        205.73         5.09 o                         
   4  14   6         17.83         20.77         2.65 o                         
   5  14   6        228.64        231.43         5.75 o                         
   1  15   6        429.29        418.79         6.85 o                         
   2  15   6          1.91         -1.66         2.89 o                         
   3  15   6        281.32        294.43         7.22 o                         
   4  15   6        127.41        131.18         4.68 o                         
   0  16   6         99.72         89.95         5.80 o                         
   1  16   6          4.89          2.73         3.38 o                         
   2  16   6         51.57         53.14         3.49 o                         
   3  16   6         95.79         97.80         4.35 o                         
   4  16   6         11.77         18.33         3.09 o                         
   1  17   6        145.33        151.71         5.21 o                         
   2  17   6         65.43         59.71         3.71 o                         
   3  17   6          9.41         10.68         3.26 o                         
   0  18   6        234.09        243.15         8.81 o                         
   1  18   6         20.93         17.04         3.41 o                         
   1   1   7        653.94        630.68         4.44 o                         
   2   1   7        496.96        477.12         4.33 o                         
   3   1   7         30.68         29.34         1.35 o                         
   4   1   7        102.21        112.13         5.15 o                         
   5   1   7          2.16          4.25         1.66 o                         
   6   1   7        166.06        171.86         3.95 o                         
   7   1   7        136.86        130.39         5.31 o                         
   8   1   7        164.12        170.66         8.22 o                         
   0   2   7       1016.70       1068.29        12.86 o                         
   1   2   7        380.26        428.50         3.23 o                         
   2   2   7       1667.67       1650.02        10.91 o                         
   3   2   7         19.90         20.19         1.39 o                         
   4   2   7        930.01        945.46         7.27 o                         
   5   2   7        155.28        157.94         4.25 o                         
   6   2   7         17.07         17.13         1.99 o                         
   7   2   7        297.79        271.02         5.51 o                         
   1   3   7        209.76        229.29         3.00 o                         
   2   3   7         27.35         41.34         1.47 o                         
   3   3   7        836.08        842.43         6.77 o                         
   4   3   7        114.49        132.23         3.05 o                         
   5   3   7         23.13         27.58         1.88 o                         
   6   3   7        219.48        201.99         4.15 o                         
   7   3   7         51.77         52.56         3.36 o                         
   0   4   7        491.33        444.56         6.17 o                         
   1   4   7        376.26        387.13         3.58 o                         
   2   4   7         50.56         61.27         1.79 o                         
   3   4   7          0.59         -0.02         1.26 o                         
   4   4   7        492.53        480.76         4.42 o                         
   5   4   7         79.49         77.89         2.51 o                         
   6   4   7        106.62        109.93         3.05 o                         
   7   4   7        105.78        108.66         4.48 o                         
   1   5   7        909.26        892.31         7.34 o                         
   2   5   7        591.33        570.51         5.28 o                         
   3   5   7          1.76          3.96         1.29 o                         
   4   5   7       1112.47       1074.53         7.90 o                         
   5   5   7        220.13        213.15         3.71 o                         
   6   5   7        541.90        545.64         5.92 o                         
   7   5   7         10.42         12.21         2.80 o                         
   0   6   7       5314.77       5474.12        58.56 o                         
   1   6   7        217.60        225.16         3.48 o                         
   2   6   7          5.97          8.26         1.70 o                         
   3   6   7        986.21        990.78         9.02 o                         
   4   6   7          9.45         12.48         1.67 o                         
   5   6   7        115.38        119.45         3.19 o                         
   6   6   7        238.28        231.61         4.19 o                         
   7   6   7         70.51         77.67         3.70 o                         
   1   7   7          7.22         18.85         1.72 o                         
   2   7   7        171.05        161.54         3.41 o                         
   3   7   7        229.45        232.96         3.70 o                         
   4   7   7          0.07          0.91         1.70 o                         
   5   7   7        429.05        423.82         6.17 o                         
   6   7   7          0.27          0.01         2.26 o                         
   7   7   7          4.35          9.90         2.93 o                         
   0   8   7        790.43        813.07        11.57 o                         
   1   8   7         67.34         62.53         2.65 o                         
   2   8   7       1110.77       1137.37         9.98 o                         
   3   8   7        290.18        268.31         4.11 o                         
   4   8   7        198.99        189.41         3.62 o                         
   5   8   7          1.54          2.03         1.94 o                         
   6   8   7        251.32        251.23         4.47 o                         
   7   8   7         46.39         51.51         3.45 o                         
   1   9   7          9.11         10.57         2.28 o                         
   2   9   7         32.23         36.22         2.68 o                         
   3   9   7       1594.23       1584.18        12.51 o                         
   4   9   7        193.55        188.16         3.72 o                         
   5   9   7         19.67         18.49         2.11 o                         
   6   9   7        576.24        587.19        10.64 o                         
   0  10   7        376.82        372.66        12.31 o                         
   1  10   7          0.98          0.46         2.19 o                         
   2  10   7        265.94        261.61         4.55 o                         
   3  10   7          1.39          0.18         1.92 o                         
   4  10   7         89.49         81.04         2.73 o                         
   5  10   7        253.60        265.72         5.34 o                         
   6  10   7          3.84          5.88         2.53 o                         
   1  11   7          0.34          2.19         2.22 o                         
   2  11   7          3.90          2.51         2.16 o                         
   3  11   7         10.35         11.03         2.49 o                         
   4  11   7          1.07          3.49         1.96 o                         
   5  11   7        162.98        173.00         3.99 o                         
   6  11   7        135.45        130.80         4.21 o                         
   0  12   7       1357.71       1388.62        23.56 o                         
   1  12   7         33.37         32.41         2.65 o                         
   2  12   7        119.31        118.96         4.89 o                         
   3  12   7         76.17         88.70         3.39 o                         
   4  12   7        151.52        154.76         4.19 o                         
   5  12   7          1.52          4.19         2.14 o                         
   6  12   7         55.00         58.31         8.31 o                         
   1  13   7        927.23        942.76         9.61 o                         
   2  13   7        316.59        316.69         6.73 o                         
   3  13   7         30.23         32.32         2.81 o                         
   4  13   7          5.36          5.90         2.56 o                         
   5  13   7         21.14         23.59         2.43 o                         
   0  14   7          0.76          3.50         3.69 o                         
   1  14   7         62.80         57.88         3.84 o                         
   2  14   7         27.91         27.50         3.23 o                         
   3  14   7         12.54         14.29         2.95 o                         
   4  14   7          0.45          4.32         2.55 o                         
   5  14   7         30.08         33.39         3.81 o                         
   1  15   7         86.46         89.85         4.31 o                         
   2  15   7         42.72         43.09         3.51 o                         
   3  15   7         53.39         54.50         4.12 o                         
   4  15   7        242.33        252.07         5.87 o                         
   0  16   7         88.54         96.01         6.02 o                         
   1  16   7          6.99         13.66         3.15 o                         
   2  16   7        189.10        181.10         5.42 o                         
   3  16   7        161.39        156.76         5.78 o                         
   1  17   7        123.26        119.81         4.79 o                         
   2  17   7          0.07         -1.66         3.01 o                         
   0  18   7         14.83         12.46         4.76 o                         
   1  18   7          0.14          3.03         3.20 o                         
   0   0   8       2782.48       2861.23        35.93 o                         
   1   0   8        748.00        789.16         7.72 o                         
   2   0   8        238.11        220.63         3.96 o                         
   3   0   8       1004.04       1010.27        13.06 o                         
   4   0   8        248.07        291.11        18.35 o                         
   5   0   8       1021.72        975.58        14.19 o                         
   6   0   8         48.83         49.92         3.76 o                         
   7   0   8         10.86         16.60         4.57 o                         
   1   1   8          0.72          0.78         0.99 o                         
   2   1   8         10.24         12.77         1.29 o                         
   3   1   8         76.87         88.63         3.20 o                         
   4   1   8       1552.05       1522.97        10.87 o                         
   5   1   8         43.84         47.10         2.54 o                         
   6   1   8        397.03        399.98         5.47 o                         
   7   1   8         56.87         63.45         2.99 o                         
   0   2   8       1598.87       1653.22        15.37 o                         
   1   2   8        196.43        175.56         2.59 o                         
   2   2   8        103.03        100.53         2.33 o                         
   3   2   8          5.35          7.73         1.38 o                         
   4   2   8          3.34          3.80         1.84 o                         
   5   2   8        330.80        316.27         4.50 o                         
   6   2   8          0.01         -0.61         2.06 o                         
   7   2   8         59.83         71.07         3.56 o                         
   1   3   8        887.70        879.52         7.18 o                         
   2   3   8        137.76        108.63         2.18 o                         
   3   3   8         54.17         57.44         1.88 o                         
   4   3   8         96.75        107.48         2.92 o                         
   5   3   8        133.78        129.86         3.32 o                         
   6   3   8        484.24        503.07         6.57 o                         
   7   3   8         14.41         18.49         2.93 o                         
   0   4   8       3970.05       4070.51        39.20 o                         
   1   4   8         58.43         82.54         2.20 o                         
   2   4   8        233.65        248.11         3.21 o                         
   3   4   8        154.09        143.54         2.71 o                         
   4   4   8        154.93        161.33         2.84 o                         
   5   4   8        117.04        120.04         3.32 o                         
   6   4   8        160.92        148.15         3.60 o                         
   7   4   8        207.25        210.27         5.51 o                         
   1   5   8        561.96        617.50         5.41 o                         
   2   5   8          9.24         11.42         1.38 o                         
   3   5   8        234.52        214.11         3.01 o                         
   4   5   8         48.35         56.67         2.02 o                         
   5   5   8         72.51         80.31         2.70 o                         
   6   5   8          3.56          3.44         1.98 o                         
   7   5   8         33.78         33.86         3.23 o                         
   0   6   8        648.30        641.59         9.59 o                         
   1   6   8         12.32         25.18         2.04 o                         
   2   6   8        563.27        510.75         5.67 o                         
   3   6   8         26.01         25.76         2.01 o                         
   4   6   8        405.32        387.92         4.32 o                         
   5   6   8          3.54          5.25         2.48 o                         
   6   6   8        128.20        133.26         3.61 o                         
   7   6   8         49.48         53.75         3.59 o                         
   1   7   8        836.21        884.62         8.20 o                         
   2   7   8        110.06        107.66         3.18 o                         
   3   7   8        536.02        502.17         5.50 o                         
   4   7   8        198.62        204.34         3.91 o                         
   5   7   8          1.50          3.92         1.69 o                         
   6   7   8        229.17        240.06         8.77 o                         
   7   7   8          0.00          5.47         2.87 o                         
   0   8   8        743.46        845.93        12.18 o                         
   1   8   8         76.38         70.96         2.87 o                         
   2   8   8        318.51        310.75         4.72 o                         
   3   8   8          0.66          0.83         1.81 o                         
   4   8   8         79.03         87.84         2.85 o                         
   5   8   8        175.04        177.05         4.06 o                         
   6   8   8          2.50          5.46         2.24 o                         
   1   9   8        183.56        188.85         4.43 o                         
   2   9   8        413.88        398.82         5.41 o                         
   3   9   8         18.57         19.18         2.27 o                         
   4   9   8         28.08         26.46         2.15 o                         
   5   9   8          3.72          3.45         2.16 o                         
   6   9   8        101.55        107.79         3.69 o                         
   0  10   8         67.06         76.91         4.50 o                         
   1  10   8         29.09         26.47         2.45 o                         
   2  10   8        218.54        221.16         4.70 o                         
   3  10   8        298.27        287.00         5.01 o                         
   4  10   8        438.07        443.64         6.08 o                         
   5  10   8        104.51        100.80         3.08 o                         
   6  10   8          4.46          3.95         2.58 o                         
   1  11   8        143.75        147.97         4.29 o                         
   2  11   8        199.10        191.27         4.90 o                         
   3  11   8        296.10        289.63         6.36 o                         
   4  11   8        287.41        286.70         5.28 o                         
   5  11   8         22.01         25.77         2.42 o                         
   6  11   8        238.25        239.91         7.62 o                         
   0  12   8         11.58          7.75         3.68 o                         
   1  12   8         17.08         12.81         2.58 o                         
   2  12   8          8.28          8.74         2.71 o                         
   3  12   8         57.02         56.39         3.09 o                         
   4  12   8         12.09         10.69         2.60 o                         
   5  12   8        252.61        255.53         7.74 o                         
   1  13   8         81.08         83.94         3.73 o                         
   2  13   8        286.40        299.40         6.01 o                         
   3  13   8         82.17         77.94         4.04 o                         
   4  13   8          8.65          9.57         2.87 o                         
   5  13   8          0.10          1.97         3.04 o                         
   0  14   8        260.27        255.27         8.19 o                         
   1  14   8        234.08        240.59         5.75 o                         
   2  14   8        245.49        256.25         7.60 o                         
   3  14   8        129.16        129.92         4.87 o                         
   4  14   8        145.44        148.52         5.06 o                         
   1  15   8         95.06         95.01         4.25 o                         
   2  15   8        147.02        151.30         4.93 o                         
   3  15   8        130.87        127.56         4.85 o                         
   4  15   8          1.26          3.14         3.19 o                         
   0  16   8         53.25         46.43         5.29 o                         
   1  16   8        160.32        162.33         5.39 o                         
   2  16   8         14.60         23.23         3.32 o                         
   3  16   8          0.02          2.10         4.69 o                         
   1  17   8        110.09        117.38         4.82 o                         
   2  17   8          3.49          0.22         3.27 o                         
   1   1   9         50.92         53.94         1.58 o                         
   2   1   9        339.07        332.23         3.57 o                         
   3   1   9        294.69        299.43         4.73 o                         
   4   1   9        759.73        748.02         6.74 o                         
   5   1   9         38.38         38.55         1.98 o                         
   6   1   9        540.44        556.45         6.65 o                         
   7   1   9          2.18          3.53         2.40 o                         
   0   2   9       1829.22       1843.54        15.81 o                         
   1   2   9         48.36         43.73         1.55 o                         
   2   2   9        138.97        132.68         2.66 o                         
   3   2   9       1000.11        978.74         7.17 o                         
   4   2   9        364.77        365.22         4.24 o                         
   5   2   9        170.72        170.14         3.79 o                         
   6   2   9         27.37         26.38         2.50 o                         
   7   2   9        216.07        225.99         5.15 o                         
   1   3   9         19.90         20.57         1.52 o                         
   2   3   9        257.91        243.56         3.03 o                         
   3   3   9         13.70         20.56         1.75 o                         
   4   3   9        224.31        218.44         3.31 o                         
   5   3   9        187.59        181.68         3.77 o                         
   6   3   9         79.45         82.27         3.02 o                         
   7   3   9         91.99         99.87         4.33 o                         
   0   4   9       1765.49       1721.41        18.06 o                         
   1   4   9          0.19         -0.19         1.38 o                         
   2   4   9        831.40        777.41         6.18 o                         
   3   4   9          1.36          4.41         1.51 o                         
   4   4   9         23.40         29.49         1.81 o                         
   5   4   9        139.89        144.51         3.32 o                         
   6   4   9        126.76        135.16         4.89 o                         
   7   4   9          1.34          2.80         2.87 o                         
   1   5   9        513.70        478.73         4.60 o                         
   2   5   9         26.14         26.23         1.87 o                         
   3   5   9       1019.65       1033.85         8.51 o                         
   4   5   9          7.23          7.02         1.57 o                         
   5   5   9          0.03         -1.28         1.83 o                         
   6   5   9        274.77        266.56         4.99 o                         
   7   5   9          1.41          3.75         2.76 o                         
   0   6   9        168.88        210.80         5.22 o                         
   1   6   9         18.41         19.38         1.83 o                         
   2   6   9       1191.60       1213.30        11.22 o                         
   3   6   9         52.47         52.29         2.27 o                         
   4   6   9        527.91        530.66         6.86 o                         
   5   6   9          9.22          9.92         1.79 o                         
   6   6   9         71.03         74.33         3.53 o                         
   7   6   9        183.28        185.58         6.33 o                         
   1   7   9        286.84        314.56         4.48 o                         
   2   7   9         21.04         28.39         2.44 o                         
   3   7   9        286.88        291.18         5.69 o                         
   4   7   9        131.88        136.29         3.30 o                         
   5   7   9        170.54        165.96         4.08 o                         
   6   7   9         43.68         44.05         2.67 o                         
   0   8   9        745.84        736.38        16.08 o                         
   1   8   9        189.62        186.42         3.76 o                         
   2   8   9          1.08          5.23         2.02 o                         
   3   8   9        144.91        157.46         4.03 o                         
   4   8   9        350.13        361.84         4.73 o                         
   5   8   9        127.84        118.57         3.58 o                         
   6   8   9        110.58        109.71         3.74 o                         
   1   9   9       1006.26        996.03         9.55 o                         
   2   9   9        349.18        369.05         5.68 o                         
   3   9   9         12.84         12.19         2.31 o                         
   4   9   9        460.82        459.72         5.79 o                         
   5   9   9         63.28         69.25         2.70 o                         
   6   9   9        114.42        116.10         4.06 o                         
   0  10   9        531.74        521.05         9.83 o                         
   1  10   9         34.27         37.88         2.68 o                         
   2  10   9         66.40         68.66         2.93 o                         
   3  10   9        108.04        128.65         4.08 o                         
   4  10   9          0.12          4.19         2.20 o                         
   5  10   9         57.19         55.67         2.74 o                         
   6  10   9          8.21         17.51         5.06 o                         
   1  11   9          7.88         13.79         2.52 o                         
   2  11   9        277.76        269.07         5.03 o                         
   3  11   9          1.25         -1.95         2.34 o                         
   4  11   9        194.26        189.38         5.04 o                         
   5  11   9         35.38         36.21         2.50 o                         
   0  12   9        247.10        263.48         8.15 o                         
   1  12   9          7.84         15.68         2.81 o                         
   2  12   9        172.74        174.16         5.17 o                         
   3  12   9        422.91        428.06        10.65 o                         
   4  12   9        107.69        104.48         3.94 o                         
   5  12   9        401.39        401.50         6.90 o                         
   1  13   9         11.80          8.34         2.86 o                         
   2  13   9          8.27          5.56         2.83 o                         
   3  13   9        144.70        152.80         4.77 o                         
   4  13   9        283.31        292.68         6.58 o                         
   5  13   9         93.16         84.94        12.82 o                         
   0  14   9        251.57        270.92        22.15 o                         
   1  14   9         40.40         41.21         4.03 o                         
   2  14   9         27.91         31.97         3.40 o                         
   3  14   9         32.90         36.87         3.59 o                         
   4  14   9         20.52         22.30         3.34 o                         
   1  15   9        224.79        242.83         8.43 o                         
   2  15   9          1.32          0.36         3.02 o                         
   3  15   9        149.21        165.57         6.61 o                         
   0  16   9        373.28        375.31        12.21 o                         
   1  16   9         17.28         17.32         3.56 o                         
   2  16   9        236.24        241.50         7.53 o                         
   1  17   9        165.20        151.44         5.49 o                         
   0   0  10        441.21        465.37         8.54 o                         
   1   0  10        919.59        867.77         9.35 o                         
   2   0  10       1240.39       1262.34        12.82 o                         
   3   0  10        295.39        298.52         5.14 o                         
   4   0  10        769.45        790.92        10.25 o                         
   5   0  10          9.77          6.75         2.50 o                         
   6   0  10        119.73        119.97         5.19 o                         
   7   0  10       1140.09       1096.21        21.74 o                         
   1   1  10        112.50        114.27         2.44 o                         
   2   1  10       1869.54       1856.11        12.54 o                         
   3   1  10        156.88        166.97         3.17 o                         
   4   1  10         79.78         94.01         4.12 o                         
   5   1  10          4.68          6.13         1.75 o                         
   6   1  10        342.86        340.06         5.39 o                         
   7   1  10         45.18         37.66         2.95 o                         
   0   2  10        295.36        278.46         4.51 o                         
   1   2  10        981.48        956.78         6.90 o                         
   2   2  10        115.34        109.82         2.51 o                         
   3   2  10         71.17         77.03         2.16 o                         
   4   2  10        160.60        163.44         3.38 o                         
   5   2  10        417.49        400.08         4.70 o                         
   6   2  10        125.21        125.10         5.70 o                         
   7   2  10        145.85        140.94         4.90 o                         
   1   3  10        579.96        540.77         5.22 o                         
   2   3  10        247.81        237.71         3.01 o                         
   3   3  10        247.93        232.87         3.56 o                         
   4   3  10        871.04        847.18         7.10 o                         
   5   3  10          1.95          2.48         1.62 o                         
   6   3  10         73.91         79.09         3.23 o                         
   7   3  10          0.48          4.68         2.96 o                         
   0   4  10        264.33        288.78         5.51 o                         
   1   4  10         44.77         53.80         1.94 o                         
   2   4  10        370.98        354.83         4.69 o                         
   3   4  10         66.75         68.68         2.20 o                         
   4   4  10        656.66        637.54         5.71 o                         
   5   4  10         26.97         24.35         1.95 o                         
   6   4  10          3.01          2.66         2.09 o                         
   7   4  10         96.64        104.34         4.11 o                         
   1   5  10        184.37        152.06         2.97 o                         
   2   5  10        236.50        229.34         3.70 o                         
   3   5  10        763.25        721.97         6.05 o                         
   4   5  10          7.02          9.03         1.76 o                         
   5   5  10         33.54         34.30         2.14 o                         
   6   5  10         41.48         40.16         2.53 o                         
   7   5  10         66.44         69.93         4.12 o                         
   0   6  10        619.05        538.75         9.87 o                         
   1   6  10        127.46        124.57         3.88 o                         
   2   6  10         20.55         31.92         2.29 o                         
   3   6  10          3.12         -0.74         1.63 o                         
   4   6  10        193.79        210.23         3.68 o                         
   5   6  10          4.01          6.53         1.86 o                         
   6   6  10        167.65        155.26         4.02 o                         
   1   7  10        134.83        127.71         3.49 o                         
   2   7  10          3.39          4.61         2.00 o                         
   3   7  10        340.58        373.51         5.37 o                         
   4   7  10         91.12         90.91         2.86 o                         
   5   7  10        277.73        277.08         4.74 o                         
   6   7  10        461.60        457.80         5.88 o                         
   0   8  10       1006.37        966.81        13.98 o                         
   1   8  10        287.92        308.31         4.60 o                         
   2   8  10        353.61        366.10         5.77 o                         
   3   8  10        399.39        390.48         5.62 o                         
   4   8  10          0.03         -0.67         2.61 o                         
   5   8  10         12.90         13.03         2.15 o                         
   6   8  10         11.13         11.82         2.63 o                         
   1   9  10        126.49        117.22         3.74 o                         
   2   9  10         66.30         75.80         3.01 o                         
   3   9  10          0.00         -0.31         2.22 o                         
   4   9  10         22.60         26.58         2.48 o                         
   5   9  10         35.58         36.14         2.41 o                         
   6   9  10        158.54        164.90        10.47 o                         
   0  10  10       1807.57       1871.49        23.62 o                         
   1  10  10         95.54         99.55         3.68 o                         
   2  10  10        207.76        204.61         4.60 o                         
   3  10  10        541.89        533.05         6.88 o                         
   4  10  10          1.52          1.31         2.55 o                         
   5  10  10         61.78         62.79         2.97 o                         
   1  11  10        485.01        492.03         7.13 o                         
   2  11  10        338.65        348.49         5.67 o                         
   3  11  10        174.17        181.01         4.83 o                         
   4  11  10        156.69        160.49         4.69 o                         
   5  11  10          2.32          3.78         3.00 o                         
   0  12  10        441.69        441.46        12.21 o                         
   1  12  10         98.35        113.59         4.25 o                         
   2  12  10         39.30         40.33         3.16 o                         
   3  12  10         41.17         41.38         3.15 o                         
   4  12  10         59.71         51.72         3.42 o                         
   5  12  10         25.33         29.95         3.76 o                         
   1  13  10        185.74        198.56         8.00 o                         
   2  13  10         64.19         75.76         4.15 o                         
   3  13  10          6.04          4.32         2.80 o                         
   4  13  10        643.40        641.29         8.81 o                         
   0  14  10        374.80        404.20        13.39 o                         
   1  14  10        390.86        391.41         7.52 o                         
   2  14  10         48.71         54.46         3.75 o                         
   3  14  10         59.26         68.07         4.07 o                         
   1  15  10        169.77        170.08         6.05 o                         
   2  15  10         93.14         89.51         4.56 o                         
   3  15  10          0.31          5.28         3.17 o                         
   0  16  10         43.92         44.94         5.39 o                         
   1  16  10         43.66         53.13         4.07 o                         
   2  16  10          1.52          2.63         3.29 o                         
   1   1  11        644.20        617.13         5.36 o                         
   2   1  11         81.26         90.13         2.55 o                         
   3   1  11        224.55        219.68         3.49 o                         
   4   1  11        484.20        512.33         5.34 o                         
   5   1  11          0.61          0.90         1.79 o                         
   6   1  11        352.95        350.73         5.96 o                         
   7   1  11         28.34         28.01         2.89 o                         
   0   2  11       3450.69       3366.02        30.28 o                         
   1   2  11          7.71          8.64         1.54 o                         
   2   2  11        595.56        584.43         5.08 o                         
   3   2  11        161.38        162.22         3.04 o                         
   4   2  11        149.39        155.32         4.32 o                         
   5   2  11         31.51         30.05         2.07 o                         
   6   2  11          0.92          2.63         2.48 o                         
   7   2  11         65.55         64.69         4.66 o                         
   1   3  11        264.94        260.52         4.20 o                         
   2   3  11         72.63         72.79         2.20 o                         
   3   3  11          1.78          0.90         1.65 o                         
   4   3  11         28.06         31.05         2.40 o                         
   5   3  11         91.96         94.59         2.64 o                         
   6   3  11          0.85          0.59         2.01 o                         
   0   4  11        184.82        185.21         6.24 o                         
   1   4  11         83.48         74.51         2.54 o                         
   2   4  11         59.11         64.07         2.41 o                         
   3   4  11        434.20        404.86         4.71 o                         
   4   4  11         24.96         26.42         1.96 o                         
   5   4  11         16.68         15.79         2.01 o                         
   6   4  11         17.48         13.60         2.32 o                         
   1   5  11          4.29          4.86         1.60 o                         
   2   5  11         92.46         89.26         2.60 o                         
   3   5  11        230.69        227.01         3.55 o                         
   4   5  11        284.30        281.59         3.88 o                         
   5   5  11        112.99        119.52         3.41 o                         
   6   5  11        573.01        574.04         7.02 o                         
   0   6  11         24.79         26.17         2.79 o                         
   1   6  11         13.55         15.83         1.81 o                         
   2   6  11        116.41        114.26         3.29 o                         
   3   6  11         72.63         73.08         2.56 o                         
   4   6  11        355.54        336.63         4.34 o                         
   5   6  11        354.61        344.14         6.15 o                         
   6   6  11         27.19         29.61         2.53 o                         
   1   7  11         50.24         49.27         2.88 o                         
   2   7  11         96.15        102.88         3.81 o                         
   3   7  11          0.57          0.19         2.24 o                         
   4   7  11        157.81        148.79         3.82 o                         
   5   7  11         44.62         44.68         2.35 o                         
   6   7  11          0.61          4.06         2.32 o                         
   0   8  11        626.61        655.68        11.12 o                         
   1   8  11         78.01         80.99         3.01 o                         
   2   8  11         96.91        115.07         4.30 o                         
   3   8  11          0.79          1.46         2.24 o                         
   4   8  11        347.05        354.81         5.39 o                         
   5   8  11          1.07          2.13         2.54 o                         
   6   8  11         22.72         21.05         3.16 o                         
   1   9  11       1037.58       1060.90        10.13 o                         
   2   9  11        423.11        423.51         5.78 o                         
   3   9  11         39.75         37.30         2.82 o                         
   4   9  11        266.48        274.39         5.47 o                         
   5   9  11          3.22          3.28         2.39 o                         
   0  10  11        339.54        346.75         8.77 o                         
   1  10  11         94.05         82.99         3.63 o                         
   2  10  11         49.28         54.37         2.84 o                         
   3  10  11        169.66        172.26         4.67 o                         
   4  10  11         12.64         10.11         2.68 o                         
   5  10  11        175.16        179.21         6.98 o                         
   1  11  11        130.88        131.57         4.44 o                         
   2  11  11        146.65        151.62         4.27 o                         
   3  11  11         68.96         73.15         3.50 o                         
   4  11  11         31.80         28.98         3.08 o                         
   5  11  11         64.10         52.62         3.69 o                         
   0  12  11        653.92        649.15        12.22 o                         
   1  12  11          0.47         -2.31         3.09 o                         
   2  12  11        542.90        552.51         9.04 o                         
   3  12  11        141.04        144.00         4.79 o                         
   4  12  11        174.99        181.31         5.27 o                         
   1  13  11        201.88        196.32         6.36 o                         
   2  13  11         45.07         44.69         3.75 o                         
   3  13  11        321.79        321.34         8.08 o                         
   4  13  11          3.04          4.29         2.80 o                         
   0  14  11          8.80          4.29         5.29 o                         
   1  14  11          1.30          0.40         3.05 o                         
   2  14  11         17.54         12.68         3.37 o                         
   3  14  11         91.40         99.13         4.39 o                         
   1  15  11          0.26          1.79         3.52 o                         
   2  15  11        112.83        125.57         4.98 o                         
   0  16  11          5.19          3.56         5.57 o                         
   0   0  12       4950.14       4833.96        60.44 o                         
   1   0  12        615.46        604.24         9.86 o                         
   2   0  12        838.18        805.70         8.93 o                         
   3   0  12        270.12        279.59         5.12 o                         
   4   0  12        161.99        170.70         4.54 o                         
   5   0  12        180.06        165.73         5.33 o                         
   6   0  12         43.57         53.57         4.65 o                         
   1   1  12        674.94        667.15         6.42 o                         
   2   1  12        350.43        361.88         5.77 o                         
   3   1  12        116.02        122.83         3.39 o                         
   4   1  12        353.50        371.15         4.71 o                         
   5   1  12         16.33         15.03         2.12 o                         
   6   1  12          5.17          4.53         2.65 o                         
   0   2  12        127.05        124.74         4.23 o                         
   1   2  12        548.13        518.23         5.18 o                         
   2   2  12          1.26          4.86         1.45 o                         
   3   2  12        273.29        272.30         3.78 o                         
   4   2  12          9.03         11.83         2.00 o                         
   5   2  12          1.23         -0.54         1.85 o                         
   6   2  12          1.54          0.67         2.46 o                         
   1   3  12        157.58        150.80         3.43 o                         
   2   3  12        476.71        446.32         4.78 o                         
   3   3  12         30.50         32.08         1.87 o                         
   4   3  12        241.70        233.55         4.21 o                         
   5   3  12         57.00         59.85         2.38 o                         
   6   3  12        652.00        655.26         7.25 o                         
   0   4  12        862.27        829.69        10.84 o                         
   1   4  12         10.71         15.31         1.83 o                         
   2   4  12         51.05         55.80         2.29 o                         
   3   4  12         33.81         37.63         1.99 o                         
   4   4  12        137.13        142.40         3.25 o                         
   5   4  12         95.57         97.30         2.94 o                         
   6   4  12        248.21        236.04         4.84 o                         
   1   5  12        227.06        212.90         3.92 o                         
   2   5  12          1.49          0.48         1.74 o                         
   3   5  12         76.16         77.24         2.80 o                         
   4   5  12          0.48         -1.53         1.67 o                         
   5   5  12         53.84         54.28         2.57 o                         
   6   5  12          2.80         11.98         3.01 o                         
   0   6  12          3.96         16.96         2.81 o                         
   1   6  12          7.17         12.89         1.88 o                         
   2   6  12         58.89         52.31         2.32 o                         
   3   6  12         50.93         46.94         2.42 o                         
   4   6  12        337.52        317.08         4.19 o                         
   5   6  12          4.06          6.89         2.14 o                         
   6   6  12          2.29          0.97         2.37 o                         
   1   7  12         43.17         54.64         2.72 o                         
   2   7  12        186.28        175.55         4.88 o                         
   3   7  12        156.67        139.12         4.09 o                         
   4   7  12        362.00        368.26         5.70 o                         
   5   7  12         47.43         45.57         2.75 o                         
   0   8  12         75.68        108.93         5.37 o                         
   1   8  12         16.45         12.35         2.35 o                         
   2   8  12         39.48         34.16         2.56 o                         
   3   8  12        354.19        348.63         5.72 o                         
   4   8  12         14.10          7.40         2.73 o                         
   5   8  12        559.56        542.41         7.18 o                         
   1   9  12          7.47          8.35         2.32 o                         
   2   9  12          0.02          1.25         2.25 o                         
   3   9  12         76.50         79.80         3.56 o                         
   4   9  12        155.26        143.84         4.73 o                         
   5   9  12          2.32         13.36         2.92 o                         
   0  10  12        847.67        815.76        16.92 o                         
   1  10  12          3.00          1.79         2.66 o                         
   2  10  12        535.89        550.68         6.87 o                         
   3  10  12         35.30         40.89         3.18 o                         
   4  10  12        280.61        278.40         6.28 o                         
   5  10  12          1.81          2.44         3.19 o                         
   1  11  12        696.31        708.08        11.50 o                         
   2  11  12         16.20         16.29         2.88 o                         
   3  11  12        317.39        339.48         6.10 o                         
   4  11  12         79.25         85.20         4.17 o                         
   0  12  12         48.25         49.85         6.37 o                         
   1  12  12         14.83         18.00         3.80 o                         
   2  12  12         30.46         36.78         3.35 o                         
   3  12  12          5.56         -1.12         2.60 o                         
   4  12  12          0.47          3.73         3.07 o                         
   1  13  12         37.08         34.40         3.61 o                         
   2  13  12        467.93        473.55         9.22 o                         
   3  13  12         73.75         75.00         4.07 o                         
   0  14  12         96.79         89.75         9.49 o                         
   1  14  12        224.98        244.08         6.51 o                         
   2  14  12        202.85        192.15         6.23 o                         
   1  15  12         52.51         43.81         3.97 o                         
   1   1  13        339.71        333.57         4.06 o                         
   2   1  13        560.98        542.51         5.39 o                         
   3   1  13        118.06        119.80         2.95 o                         
   4   1  13        113.61        125.60         3.33 o                         
   5   1  13         11.16          9.45         2.07 o                         
   6   1  13         89.13         87.72         3.92 o                         
   0   2  13        236.21        237.72         4.86 o                         
   1   2  13          2.82          7.77         1.76 o                         
   2   2  13        630.74        616.30         5.56 o                         
   3   2  13         90.58         91.96         2.49 o                         
   4   2  13        583.13        588.37         5.84 o                         
   5   2  13         53.33         56.34         2.86 o                         
   6   2  13         47.97         51.47         3.41 o                         
   1   3  13          3.41          2.89         1.92 o                         
   2   3  13          0.00          5.68         1.49 o                         
   3   3  13        588.45        579.76         6.02 o                         
   4   3  13          0.04          1.57         1.76 o                         
   5   3  13          0.45         -0.30         2.33 o                         
   6   3  13         97.69        104.47         3.67 o                         
   0   4  13        441.70        423.48         7.53 o                         
   1   4  13        138.50        131.43         3.34 o                         
   2   4  13          8.37         10.08         1.90 o                         
   3   4  13         20.66         25.61         1.93 o                         
   4   4  13        139.97        143.85         3.30 o                         
   5   4  13         62.54         55.10         2.77 o                         
   6   4  13         58.43         60.59         3.34 o                         
   1   5  13        288.93        286.11         4.17 o                         
   2   5  13        113.72        114.99         3.15 o                         
   3   5  13          0.50          0.08         1.94 o                         
   4   5  13        288.21        292.50         4.35 o                         
   5   5  13        228.73        234.32         4.55 o                         
   0   6  13       1627.70       1632.37        18.59 o                         
   1   6  13         65.45         78.26         2.75 o                         
   2   6  13          3.94          4.16         1.92 o                         
   3   6  13        341.99        350.04         4.99 o                         
   4   6  13          5.72          7.70         2.11 o                         
   5   6  13          3.66          4.30         2.27 o                         
   1   7  13         40.29         49.85         2.82 o                         
   2   7  13          0.31          1.03         2.25 o                         
   3   7  13         53.18         51.84         3.51 o                         
   4   7  13          0.79          3.09         2.53 o                         
   5   7  13        133.91        134.13         4.01 o                         
   0   8  13        209.43        194.42         7.10 o                         
   1   8  13          0.14          3.06         2.24 o                         
   2   8  13        355.20        349.07         7.18 o                         
   3   8  13         70.85         71.22         3.91 o                         
   4   8  13         92.83         94.34         3.89 o                         
   5   8  13         10.24         11.39         2.91 o                         
   1   9  13         42.48         44.25         3.29 o                         
   2   9  13          0.25         -1.44         2.65 o                         
   3   9  13        876.46        880.04        11.44 o                         
   4   9  13        167.50        172.02         5.04 o                         
   0  10  13         93.61        110.34         6.62 o                         
   1  10  13         11.51         11.09         4.64 o                         
   2  10  13        257.69        262.28         5.59 o                         
   3  10  13         17.96         17.67         2.80 o                         
   4  10  13         45.22         50.90         3.42 o                         
   1  11  13         24.11         29.84         3.56 o                         
   2  11  13          2.26          4.52         2.59 o                         
   3  11  13          6.77          5.29         2.70 o                         
   4  11  13         20.41         35.04         3.49 o                         
   0  12  13       1164.54       1125.98        17.69 o                         
   1  12  13         12.72         13.67         3.28 o                         
   2  12  13         58.32         63.33         4.02 o                         
   3  12  13        126.42        131.37         4.77 o                         
   1  13  13        437.67        404.47         7.58 o                         
   2  13  13        116.57        107.25         4.72 o                         
   0  14  13         31.48         36.02         5.52 o                         
   1  14  13         20.49         21.70         3.89 o                         
   0   0  14        684.78        640.55        12.87 o                         
   1   0  14        129.00        127.50         4.27 o                         
   2   0  14         57.15         65.14         4.71 o                         
   3   0  14        444.18        447.40         6.33 o                         
   4   0  14        179.70        166.71         5.05 o                         
   5   0  14         18.22         20.07         4.39 o                         
   1   1  14          0.08          2.21         1.58 o                         
   2   1  14        202.26        193.79         3.67 o                         
   3   1  14         39.93         38.21         2.04 o                         
   4   1  14        169.44        172.81         3.92 o                         
   5   1  14         69.86         71.54         3.11 o                         
   0   2  14        146.62        146.20         4.95 o                         
   1   2  14          1.56          0.35         1.62 o                         
   2   2  14        105.39        104.18         2.94 o                         
   3   2  14          7.99          8.72         1.75 o                         
   4   2  14          5.61          5.64         1.91 o                         
   5   2  14         88.17         90.99         3.03 o                         
   1   3  14         69.15         70.03         2.91 o                         
   2   3  14         18.97         25.25         2.03 o                         
   3   3  14        675.29        676.46         6.26 o                         
   4   3  14         25.74         25.56         2.17 o                         
   5   3  14          2.64          8.81         2.30 o                         
   0   4  14        193.28        201.12         5.89 o                         
   1   4  14         47.12         53.79         3.00 o                         
   2   4  14        618.62        618.74         6.55 o                         
   3   4  14        124.52        117.32         3.20 o                         
   4   4  14        313.56        316.44         4.63 o                         
   5   4  14         13.56         16.10         2.18 o                         
   1   5  14         40.90         50.24         2.93 o                         
   2   5  14        279.98        281.42         4.57 o                         
   3   5  14         81.04         88.35         3.01 o                         
   4   5  14          3.52          5.16         1.94 o                         
   5   5  14         46.92         51.37         3.21 o                         
   0   6  14       1249.22       1191.99        14.90 o                         
   1   6  14         29.80         29.54         2.41 o                         
   2   6  14         84.33         92.29         3.44 o                         
   3   6  14         71.17         70.12         3.13 o                         
   4   6  14         29.94         31.24         3.07 o                         
   5   6  14          4.73          4.34         2.36 o                         
   1   7  14        694.36        674.86         7.27 o                         
   2   7  14        197.86        200.88         4.92 o                         
   3   7  14        109.52        116.85         4.31 o                         
   4   7  14         55.76         61.47         3.49 o                         
   5   7  14          0.09          3.46         2.91 o                         
   0   8  14         16.49         19.93         3.78 o                         
   1   8  14          1.90         -0.40         2.38 o                         
   2   8  14        264.04        286.68         6.19 o                         
   3   8  14         19.77         20.72         2.87 o                         
   4   8  14        193.57        193.40         5.96 o                         
   1   9  14          1.81          3.66         2.70 o                         
   2   9  14         18.96         17.83         2.76 o                         
   3   9  14        166.06        171.52         5.00 o                         
   4   9  14        303.30        297.35         6.16 o                         
   0  10  14        219.64        222.98         8.35 o                         
   1  10  14        153.95        140.49         5.79 o                         
   2  10  14          0.09         -2.71         2.71 o                         
   3  10  14        100.38        112.19         4.79 o                         
   1  11  14        126.09        112.93         4.64 o                         
   2  11  14         12.03         11.96         3.25 o                         
   3  11  14          0.98          1.84         2.67 o                         
   0  12  14         35.44         25.90         5.01 o                         
   1  12  14         69.43         64.96         4.08 o                         
   2  12  14          0.02          4.89         3.30 o                         
   1  13  14         58.29         61.84         5.12 o                         
   1   1  15         17.44         21.21         1.99 o                         
   2   1  15          5.56          3.14         1.74 o                         
   3   1  15         17.94         18.11         2.01 o                         
   4   1  15         76.73         79.36         3.00 o                         
   5   1  15        114.83        111.63         3.43 o                         
   0   2  15        746.29        723.59         9.29 o                         
   1   2  15          0.34         -0.55         1.60 o                         
   2   2  15         39.29         46.21         2.23 o                         
   3   2  15        204.61        203.97         3.92 o                         
   4   2  15        134.04        133.04         3.39 o                         
   5   2  15        135.26        132.59         3.87 o                         
   1   3  15        133.43        134.39         3.83 o                         
   2   3  15        217.55        220.77         4.28 o                         
   3   3  15         37.65         38.21         2.30 o                         
   4   3  15        311.04        296.36         4.45 o                         
   5   3  15         13.60         17.06         2.22 o                         
   0   4  15        114.67        114.73         5.10 o                         
   1   4  15         80.54         90.89         3.23 o                         
   2   4  15        284.76        290.41         4.76 o                         
   3   4  15         33.27         34.36         2.58 o                         
   4   4  15        129.43        131.76         3.35 o                         
   5   4  15         22.85         23.54         2.42 o                         
   1   5  15        622.64        621.90         6.87 o                         
   2   5  15         20.52         18.28         2.77 o                         
   3   5  15        491.42        488.40         6.00 o                         
   4   5  15        160.61        162.09         4.09 o                         
   0   6  15        432.95        422.83         9.60 o                         
   1   6  15         32.32         40.36         2.63 o                         
   2   6  15        586.68        591.16         7.01 o                         
   3   6  15         11.74          7.13         2.64 o                         
   4   6  15         62.46         64.52         3.20 o                         
   1   7  15          0.40          4.64         2.25 o                         
   2   7  15        335.52        340.46         6.20 o                         
   3   7  15        108.49        116.37         3.97 o                         
   4   7  15         16.91         15.37         2.93 o                         
   0   8  15        752.05        722.06        14.81 o                         
   1   8  15         57.18         65.38         4.10 o                         
   2   8  15         14.83         16.90         3.20 o                         
   3   8  15        265.00        262.63         5.52 o                         
   4   8  15         62.02         65.02         3.49 o                         
   1   9  15        174.11        171.47         4.84 o                         
   2   9  15         73.87         79.04         3.67 o                         
   3   9  15          4.78          8.09         2.75 o                         
   0  10  15        147.38        165.30         7.84 o                         
   1  10  15         22.39         21.37         3.36 o                         
   2  10  15          0.01          0.76         2.71 o                         
   3  10  15          1.25         -0.90         2.73 o                         
   1  11  15         96.21         81.97         4.42 o                         
   2  11  15          0.83          0.52         3.13 o                         
   0  12  15         13.36         13.05         4.75 o                         
   1  12  15          3.80          0.42         3.27 o                         
   0   0  16        124.19        121.19         6.18 o                         
   1   0  16         40.86         46.37         3.29 o                         
   2   0  16         96.89        106.19         4.43 o                         
   3   0  16          3.46          4.93         2.98 o                         
   4   0  16        327.95        316.39         6.07 o                         
   1   1  16         97.74        103.24         3.16 o                         
   2   1  16        118.80        126.95         3.54 o                         
   3   1  16         17.26         21.47         2.02 o                         
   4   1  16         11.38         14.20         2.08 o                         
   0   2  16         14.97         21.99         3.30 o                         
   1   2  16        295.69        313.92         4.75 o                         
   2   2  16          9.04          9.74         2.00 o                         
   3   2  16         46.80         50.22         2.57 o                         
   4   2  16        175.67        170.52         4.03 o                         
   1   3  16        251.78        256.49         5.31 o                         
   2   3  16          5.11          1.62         2.14 o                         
   3   3  16          3.36          6.98         2.40 o                         
   4   3  16        316.68        323.07         4.81 o                         
   0   4  16       1593.58       1588.53        23.82 o                         
   1   4  16         34.13         41.43         3.05 o                         
   2   4  16        123.77        122.24         3.99 o                         
   3   4  16        385.31        371.89         5.98 o                         
   4   4  16         19.77         18.36         2.38 o                         
   1   5  16         53.05         57.63         2.79 o                         
   2   5  16        119.65        128.09         4.09 o                         
   3   5  16          0.79          0.58         2.34 o                         
   4   5  16        201.65        195.23         4.34 o                         
   0   6  16        358.74        329.07         8.22 o                         
   1   6  16         42.35         50.03         2.74 o                         
   2   6  16        175.52        178.29         4.89 o                         
   3   6  16        121.71        125.10         4.00 o                         
   4   6  16         52.47         57.98         6.51 o                         
   1   7  16        226.01        217.81         5.07 o                         
   2   7  16         43.36         41.51         3.21 o                         
   3   7  16        163.86        163.11         5.02 o                         
   0   8  16        225.07        215.83        10.44 o                         
   1   8  16          8.15          4.40         2.66 o                         
   2   8  16          6.81          2.41         2.69 o                         
   3   8  16          4.94          7.12         3.04 o                         
   1   9  16         11.16          9.53         2.93 o                         
   2   9  16        150.59        142.37         4.63 o                         
   0  10  16         40.70         41.57         5.34 o                         
   1  10  16         93.82         96.62         4.52 o                         
   1   1  17          0.05          0.43         1.84 o                         
   2   1  17         40.09         50.45         2.46 o                         
   3   1  17        232.43        228.53         4.08 o                         
   4   1  17          8.63         11.76         2.38 o                         
   0   2  17        726.98        704.90        12.10 o                         
   1   2  17          4.96          4.49         2.09 o                         
   2   2  17        249.13        247.57         4.65 o                         
   3   2  17         77.73         79.74         2.71 o                         
   1   3  17        380.21        381.40         5.57 o                         
   2   3  17         33.59         38.93         2.73 o                         
   3   3  17         51.18         54.25         3.30 o                         
   0   4  17         77.68         80.09         4.27 o                         
   1   4  17        118.30        129.00         4.35 o                         
   2   4  17          2.48          5.29         3.05 o                         
   3   4  17        111.07        111.76         3.66 o                         
   1   5  17         89.18         87.70         3.31 o                         
   2   5  17        696.42        690.99         7.84 o                         
   3   5  17         62.29         56.48         3.01 o                         
   0   6  17          1.41          3.93         3.64 o                         
   1   6  17        137.01        139.53         3.99 o                         
   2   6  17         71.08         69.28         3.13 o                         
   3   6  17        120.88        124.47         4.39 o                         
   1   7  17         27.99         31.16         2.77 o                         
   2   7  17        144.16        150.78         5.02 o                         
   0   8  17        413.54        386.31        10.40 o                         
   1   8  17        212.87        210.51         5.45 o                         
   2   8  17        114.14        124.13         8.26 o                         
   0   0  18        136.14        132.47         6.72 o                         
   1   0  18         62.15         69.72         3.80 o                         
   2   0  18        456.71        452.87         7.22 o                         
   3   0  18          0.23          0.29         2.81 o                         
   1   1  18         82.94         81.30         3.93 o                         
   2   1  18          0.91          1.54         2.86 o                         
   3   1  18        346.35        332.44         4.94 o                         
   0   2  18          6.45          5.04         4.73 o                         
   1   2  18         11.55         10.81         2.68 o                         
   2   2  18         42.90         43.84         3.01 o                         
   1   3  18         65.77         69.60         3.28 o                         
   2   3  18        315.01        311.23         5.45 o                         
   0   4  18        312.68        297.35         7.11 o                         
   1   4  18        134.16        145.15         4.16 o                         
   2   4  18        123.78        132.07         4.22 o                         
   1   5  18         13.58         13.55         2.70 o                         
   2   5  18         61.79         66.24         3.45 o                         
   0   6  18        162.22        148.14         7.35 o                         
   1   6  18         47.79         47.33         3.26 o                         
   1   1  19        157.30        171.66         4.59 o                         
   0   2  19        327.38        318.98         9.94 o                         
   1   2  19          2.75          1.03         2.38 o                         
                                                                                
