# Supplementary material for: The structures of 1:1 and 1:2 adducts of phosphane­tricarbo­nitrile with 1,4-di­aza­bicyclo[2.2.2]octa­ne
Source: Acta Crystallogr E Crystallogr Commun. 2021 Nov 16;77(Pt 12):1190–6. doi: 10.1107/S2056989021011464 (PMC8647730; doi:10.1107/S2056989021011464)
Supplement: Supplementary file 3 [file e-77-01190-2sup3.hkl]

data_2                                                                          
_shelx_title ' shelxt_a.res in P2(1)/m'                                         
_shelx_refln_list_code          4                                               
_shelx_F_calc_maximum      101.10                                               
_exptl_crystal_F_000       356.00                                               
_reflns_d_resolution_high  0.6003                                               
                                                                                
loop_                                                                           
 _space_group_symop_operation_xyz                                               
 'x, y, z'                                                                      
 '-x, y+1/2, -z'                                                                
 '-x, -y, -z'                                                                   
 'x, -y-1/2, z'                                                                 
                                                                                
_cell_length_a     6.5807                                                       
_cell_length_b    12.3447                                                       
_cell_length_c    10.7719                                                       
_cell_angle_alpha  90.000                                                       
_cell_angle_beta  104.555                                                       
_cell_angle_gamma  90.000                                                       
                                                                                
_shelx_F_squared_multiplier     1.000                                           
                                                                                
loop_                                                                           
 _refln_index_h                                                                 
 _refln_index_k                                                                 
 _refln_index_l                                                                 
 _refln_F_squared_calc                                                          
 _refln_F_squared_meas                                                          
 _refln_F_squared_sigma                                                         
 _refln_observed_status                                                         
   1   0   0        746.25        683.47        12.89 o                         
   2   0   0       1653.27       1806.20        15.59 o                         
   3   0   0        325.05        377.62         5.18 o                         
   4   0   0         10.83         19.27         2.06 o                         
   5   0   0        499.10        503.42         8.61 o                         
   6   0   0          3.61          5.78         4.35 o                         
   7   0   0        211.76        196.61         6.05 o                         
   8   0   0          2.81         11.94         5.87 o                         
   9   0   0         64.61         56.35         8.93 o                         
  10   0   0         17.85         16.02        15.01 o                         
   1   1   0       6499.82       6461.59       148.83 o                         
   2   1   0          1.72          3.11         0.98 o                         
   3   1   0        145.77        180.86         2.80 o                         
   4   1   0        212.68        201.16         3.36 o                         
   5   1   0          1.95          2.95         2.16 o                         
   6   1   0        396.69        372.13         5.19 o                         
   7   1   0          3.80          7.12         2.03 o                         
   8   1   0         10.74         13.36         3.00 o                         
   9   1   0          3.30         12.88         5.14 o                         
  10   1   0         45.78         48.84         6.88 o                         
   0   2   0       1495.88       1539.55        12.55 o                         
   1   2   0       2111.24       2019.89        11.68 o                         
   2   2   0          4.86          8.05         1.14 o                         
   3   2   0        246.95        236.59         2.99 o                         
   4   2   0         81.24         71.85         2.27 o                         
   5   2   0        388.97        372.37         4.30 o                         
   6   2   0          3.88          0.64         2.52 o                         
   7   2   0         22.62         16.76         2.19 o                         
   8   2   0         61.10         68.81         4.32 o                         
   9   2   0          7.56          5.02         4.93 o                         
  10   2   0         12.90         20.96         7.79 o                         
   1   3   0       2233.26       2253.73        13.15 o                         
   2   3   0       2298.36       2370.55        14.21 o                         
   3   3   0          6.30          4.35         1.25 o                         
   4   3   0         60.03         54.09         2.11 o                         
   5   3   0        174.99        168.39         3.47 o                         
   6   3   0          0.46          0.94         2.29 o                         
   7   3   0         15.30         15.36         3.15 o                         
   8   3   0         29.30         25.75         3.68 o                         
   9   3   0        225.55        221.35         9.57 o                         
  10   3   0         15.33         12.89         6.05 o                         
   0   4   0        618.59        663.51         6.71 o                         
   1   4   0       1843.52       1882.37        11.52 o                         
   2   4   0       1759.65       1835.72        12.92 o                         
   3   4   0        154.58        165.48         2.82 o                         
   4   4   0        145.13        136.19         2.91 o                         
   5   4   0         23.78         20.04         1.97 o                         
   6   4   0          0.00         -0.02         2.03 o                         
   7   4   0         66.11         69.05         4.22 o                         
   8   4   0         26.22         37.79         4.03 o                         
   9   4   0          9.74          7.72         5.28 o                         
  10   4   0         15.26         13.73         5.97 o                         
   1   5   0        784.85        780.49         5.80 o                         
   2   5   0         66.13         73.20         2.22 o                         
   3   5   0        264.12        286.84         3.67 o                         
   4   5   0        234.96        230.33         3.62 o                         
   5   5   0        190.51        184.61         4.72 o                         
   6   5   0        233.82        212.21         6.16 o                         
   7   5   0         45.26         48.09         3.58 o                         
   8   5   0         70.70         72.04         5.17 o                         
   9   5   0         22.41         19.83         7.60 o                         
  10   5   0         88.23        101.62         9.31 o                         
   0   6   0       2729.09       2954.06        24.77 o                         
   1   6   0        555.73        596.28         5.01 o                         
   2   6   0        346.37        335.10         3.47 o                         
   3   6   0          9.88         15.55         1.67 o                         
   4   6   0        297.23        272.59         4.14 o                         
   5   6   0        271.91        261.44         5.67 o                         
   6   6   0         22.01         23.98         2.79 o                         
   7   6   0        204.63        205.50         7.05 o                         
   8   6   0         25.10         29.30         4.17 o                         
   9   6   0         16.38         22.93         4.48 o                         
  10   6   0         29.96         26.76         6.30 o                         
   1   7   0       1148.12       1227.41         8.62 o                         
   2   7   0        188.57        186.49         3.12 o                         
   3   7   0        126.56        130.90         2.85 o                         
   4   7   0          0.78          2.17         2.34 o                         
   5   7   0          2.95          0.50         1.98 o                         
   6   7   0        133.86        133.14         3.97 o                         
   7   7   0         15.98         16.28         4.31 o                         
   8   7   0          3.47          3.01         4.29 o                         
   9   7   0         46.24         34.79         6.27 o                         
   0   8   0        753.73        780.45         7.83 o                         
   1   8   0        186.87        213.91         3.19 o                         
   2   8   0         51.13         50.43         2.18 o                         
   3   8   0        287.29        258.95         4.13 o                         
   4   8   0        412.46        397.03         5.36 o                         
   5   8   0         72.09         80.50         5.18 o                         
   6   8   0          3.42          6.85         2.15 o                         
   7   8   0          4.58          2.30         3.46 o                         
   8   8   0         12.31          9.23         3.79 o                         
   9   8   0          0.04          3.12         5.79 o                         
   1   9   0        525.94        531.93         5.57 o                         
   2   9   0        321.94        299.80         4.48 o                         
   3   9   0         37.19         42.26         2.65 o                         
   4   9   0         86.75         94.79         3.55 o                         
   5   9   0         74.46         74.00         3.91 o                         
   6   9   0        134.39        126.51         3.88 o                         
   7   9   0          4.31          3.24         3.62 o                         
   8   9   0          0.19         -3.01         3.19 o                         
   9   9   0         62.71         69.03         5.04 o                         
   0  10   0       2619.04       2549.02        24.01 o                         
   1  10   0         13.47         24.72         1.89 o                         
   2  10   0          4.51          6.31         1.94 o                         
   3  10   0          0.62          1.74         2.09 o                         
   4  10   0          8.78          9.73         2.38 o                         
   5  10   0        165.98        164.36         4.64 o                         
   6  10   0         40.48         53.33         3.13 o                         
   7  10   0         74.29         72.38         5.25 o                         
   8  10   0         24.96         24.63         4.23 o                         
   9  10   0          0.14          3.06         5.20 o                         
   1  11   0        903.51        861.76         9.87 o                         
   2  11   0         89.57         84.82         3.11 o                         
   3  11   0          7.15          3.16         2.41 o                         
   4  11   0        179.96        169.58         4.56 o                         
   5  11   0          1.02         -0.80         3.59 o                         
   6  11   0        107.36        126.80         4.80 o                         
   7  11   0          0.57         -3.70         3.70 o                         
   8  11   0         23.54         16.32         4.80 o                         
   0  12   0       1147.66       1060.77        12.65 o                         
   1  12   0          1.08          1.97         1.70 o                         
   2  12   0         59.99         76.32         4.59 o                         
   3  12   0         11.22         17.55         2.40 o                         
   4  12   0         37.11         42.43         3.36 o                         
   5  12   0        263.99        246.27         5.63 o                         
   6  12   0         72.88         65.39         4.65 o                         
   7  12   0         35.67         24.69         6.30 o                         
   8  12   0          5.90          4.28         3.96 o                         
   1  13   0        148.41        141.89         4.76 o                         
   2  13   0        111.77        113.02         4.04 o                         
   3  13   0         24.65         34.95         3.64 o                         
   4  13   0         62.38         63.05         3.29 o                         
   5  13   0         13.67         17.37         3.68 o                         
   6  13   0         10.27          8.82         3.76 o                         
   7  13   0          9.30          6.76         4.37 o                         
   8  13   0         14.34         12.05         5.14 o                         
   0  14   0          4.25          2.51        10.60 o                         
   1  14   0         79.10         77.87         5.17 o                         
   2  14   0        120.68        125.84         4.44 o                         
   3  14   0        156.63        153.24         5.57 o                         
   4  14   0         64.18         65.92         4.03 o                         
   5  14   0          0.30         -0.79         3.13 o                         
   6  14   0          8.71          8.58         4.58 o                         
   7  14   0          1.72          5.53         5.42 o                         
   1  15   0         82.43         79.66         5.83 o                         
   2  15   0        146.64        134.03         6.78 o                         
   3  15   0         58.20         68.32         5.54 o                         
   4  15   0         26.12         24.76         3.56 o                         
   5  15   0          2.09         -4.54         4.54 o                         
   6  15   0         19.40         11.60         4.72 o                         
   7  15   0         12.90         18.81         5.38 o                         
   0  16   0        199.00        166.57        11.01 o                         
   1  16   0         63.45         55.02         5.45 o                         
   2  16   0         88.43        100.61         6.26 o                         
   3  16   0          1.28          0.95         4.39 o                         
   4  16   0          2.53          4.50         3.92 o                         
   5  16   0         24.29         31.32         4.45 o                         
   6  16   0          0.59         12.85         8.13 o                         
   1  17   0        160.30        158.89         7.51 o                         
   2  17   0          1.18         -4.65         4.65 o                         
   3  17   0         11.56          9.53         4.89 o                         
   4  17   0          0.19         -4.59         4.59 o                         
   5  17   0         23.41         12.64        15.42 o                         
   0  18   0        254.55        212.52        12.94 o                         
   1  18   0          1.29          4.26         5.08 o                         
   2  18   0          0.25         -2.77         5.92 o                         
   3  18   0         10.62          7.03         5.22 o                         
   4  18   0          0.03          1.15         4.87 o                         
   5  18   0         41.73         33.71         8.00 o                         
   1  19   0         42.54         31.22         6.09 o                         
   2  19   0         47.15         36.43         6.58 o                         
   3  19   0          6.36          2.77         5.54 o                         
   4  19   0         15.82         12.07        11.05 o                         
   0  20   0         60.58         46.82         9.41 o                         
   1  20   0         22.82         14.55         5.85 o                         
   2  20   0         43.32         41.54         6.22 o                         
 -10   0   1          4.98          1.06         9.79 o                         
  -9   0   1          7.80          9.58        10.34 o                         
  -8   0   1         18.41         21.30         9.03 o                         
  -7   0   1        163.29        161.21         5.24 o                         
  -6   0   1         47.21         42.94         3.17 o                         
  -5   0   1         63.86         66.66         3.35 o                         
  -4   0   1         27.41         22.67         1.97 o                         
  -3   0   1       1661.59       1754.35        13.68 o                         
  -2   0   1        140.17        122.45         2.50 o                         
  -1   0   1       1285.22       1255.20        24.70 o                         
   1   0   1          2.56          6.64         2.23 o                         
   2   0   1         39.40         50.09         2.34 o                         
   3   0   1        558.61        530.19         6.85 o                         
   4   0   1         27.22         27.79         2.44 o                         
   5   0   1         67.42         54.46         3.61 o                         
   6   0   1        547.64        548.87         8.90 o                         
   7   0   1         45.05         53.56         4.47 o                         
   8   0   1          6.08          6.17         4.40 o                         
   9   0   1         41.61         50.30        11.87 o                         
  10   0   1         46.84        108.11        17.55 o                         
 -10   1   1         37.05         35.45         8.05 o                         
  -9   1   1         19.43         23.81         5.45 o                         
  -8   1   1        103.73        115.64         7.02 o                         
  -7   1   1         91.34         92.35         3.97 o                         
  -6   1   1         55.89         57.78         2.54 o                         
  -5   1   1         29.77         26.15         1.68 o                         
  -4   1   1        331.42        366.44         3.63 o                         
  -3   1   1         80.61         66.50         2.05 o                         
  -2   1   1        164.29        171.79         2.60 o                         
  -1   1   1         57.22         61.69         1.41 o                         
   0   1   1        801.37        811.26        41.89 o                         
   1   1   1       3138.54       3204.58        17.94 o                         
   2   1   1        687.61        672.36         5.14 o                         
   3   1   1         55.06         86.16         2.25 o                         
   4   1   1         62.44         55.88         2.17 o                         
   5   1   1        620.72        591.07         6.03 o                         
   6   1   1         21.52         19.02         2.26 o                         
   7   1   1         78.84         79.10         3.42 o                         
   8   1   1         10.59         16.34         2.67 o                         
   9   1   1         46.88         63.43         6.58 o                         
  10   1   1         45.94         72.77        12.57 o                         
 -10   2   1          9.93          0.74         8.40 o                         
  -9   2   1        174.55        169.25         8.31 o                         
  -8   2   1         10.93         13.81         2.94 o                         
  -7   2   1         41.76         48.15         3.37 o                         
  -6   2   1         55.13         49.20         3.07 o                         
  -5   2   1         70.29         73.70         3.46 o                         
  -4   2   1        280.43        270.35         3.64 o                         
  -3   2   1         31.71         35.32         2.57 o                         
  -2   2   1         25.47         27.25         1.43 o                         
  -1   2   1       1921.82       2001.40        11.57 o                         
   0   2   1       3978.29       3906.90        24.65 o                         
   1   2   1       3604.44       3696.58        20.72 o                         
   2   2   1       1678.31       1834.60        11.31 o                         
   3   2   1        134.16        137.94         2.81 o                         
   4   2   1          4.42          0.39         1.33 o                         
   5   2   1        140.59        144.25         3.39 o                         
   6   2   1        338.67        333.77         5.04 o                         
   7   2   1         46.90         45.08         2.89 o                         
   8   2   1        216.25        210.21        10.33 o                         
   9   2   1          1.11         -5.80         5.80 o                         
  10   2   1         11.63          6.23         6.22 o                         
 -10   3   1         78.52         86.16        14.84 o                         
  -9   3   1          2.72          3.31         5.86 o                         
  -8   3   1        133.96        138.91         7.23 o                         
  -7   3   1         21.50         24.32         3.12 o                         
  -6   3   1          8.97          5.38         2.33 o                         
  -5   3   1        170.05        163.83         4.14 o                         
  -4   3   1         30.92         35.24         2.06 o                         
  -3   3   1        818.21        819.32         8.13 o                         
  -2   3   1       1093.74       1128.05         7.55 o                         
  -1   3   1        632.06        677.57         4.77 o                         
   0   3   1        361.45        399.70         3.71 o                         
   1   3   1        152.77        170.26         2.13 o                         
   2   3   1       1295.45       1422.61         9.53 o                         
   3   3   1         90.26        106.29         3.10 o                         
   4   3   1        701.38        700.12         6.26 o                         
   5   3   1          4.44          3.90         1.76 o                         
   6   3   1        205.63        193.44         4.30 o                         
   7   3   1        213.01        207.06        11.90 o                         
   8   3   1         75.84         79.46         4.73 o                         
   9   3   1        167.20        164.94         8.47 o                         
  10   3   1          0.81         -5.51         5.51 o                         
 -10   4   1          4.94          0.45         6.08 o                         
  -9   4   1        214.17        237.11         9.61 o                         
  -8   4   1         39.60         43.38         4.24 o                         
  -7   4   1          6.82          4.96         2.80 o                         
  -6   4   1          4.53          0.58         2.52 o                         
  -5   4   1          0.50          3.79         2.22 o                         
  -4   4   1        596.99        550.44         7.17 o                         
  -3   4   1        453.72        497.22         4.59 o                         
  -2   4   1          5.60         13.44         1.31 o                         
  -1   4   1         51.53         41.93         1.43 o                         
   0   4   1        695.69        711.07         5.10 o                         
   1   4   1        575.36        583.53         4.98 o                         
   2   4   1        338.70        400.82         5.12 o                         
   3   4   1        142.58        141.45         2.93 o                         
   4   4   1         32.48         29.37         3.20 o                         
   5   4   1         28.23         33.91         3.14 o                         
   6   4   1         66.60         69.51         2.88 o                         
   7   4   1         14.28         17.47         2.39 o                         
   8   4   1        111.38        116.78         5.47 o                         
   9   4   1         75.67         87.74        13.26 o                         
  10   4   1          1.23          6.50         5.96 o                         
 -10   5   1          0.35         -6.22         6.22 o                         
  -9   5   1         10.83         11.95         5.22 o                         
  -8   5   1        234.95        229.68         6.79 o                         
  -7   5   1         87.88         92.22         4.31 o                         
  -6   5   1         28.59         36.94         3.28 o                         
  -5   5   1          6.59          6.66         2.62 o                         
  -4   5   1          3.43          2.54         1.42 o                         
  -3   5   1          1.36         -0.43         1.26 o                         
  -2   5   1        290.21        293.23         3.37 o                         
  -1   5   1         13.71         13.33         1.18 o                         
   0   5   1        304.28        295.56         3.77 o                         
   1   5   1        133.52        147.05         2.49 o                         
   2   5   1         74.88         89.79         2.17 o                         
   3   5   1       1905.69       2035.41        13.41 o                         
   4   5   1        171.29        170.90         3.86 o                         
   5   5   1         65.95         64.85         2.83 o                         
   6   5   1        150.19        128.23         3.60 o                         
   7   5   1        237.93        230.00         4.89 o                         
   8   5   1          2.81         -0.94         3.46 o                         
   9   5   1          0.64         12.40         4.06 o                         
  10   5   1         70.29         58.50         9.40 o                         
 -10   6   1         35.94         47.38         6.84 o                         
  -9   6   1         42.70         50.39         5.02 o                         
  -8   6   1         67.83         62.85         4.25 o                         
  -7   6   1        105.10        105.35         4.95 o                         
  -6   6   1          3.91          3.92         2.75 o                         
  -5   6   1        305.54        284.95         4.38 o                         
  -4   6   1         16.94         23.04         1.85 o                         
  -3   6   1       1006.78        996.98         7.95 o                         
  -2   6   1        217.28        242.17         3.22 o                         
  -1   6   1        611.42        650.21         5.56 o                         
   0   6   1        619.36        633.98         5.06 o                         
   1   6   1        137.03        156.90         2.64 o                         
   2   6   1        627.22        631.16         5.56 o                         
   3   6   1         97.07         94.24         2.77 o                         
   4   6   1        682.20        691.37         6.96 o                         
   5   6   1        384.67        375.46         5.33 o                         
   6   6   1        128.45        131.33         4.10 o                         
   7   6   1         19.86         22.12         3.16 o                         
   8   6   1         66.30         66.58         5.08 o                         
   9   6   1         18.34         22.79         5.92 o                         
 -10   7   1         16.90         29.97         8.27 o                         
  -9   7   1          0.99          7.77         3.61 o                         
  -8   7   1        170.63        174.89         6.04 o                         
  -7   7   1          5.07          5.82         3.40 o                         
  -6   7   1          1.64          0.46         2.86 o                         
  -5   7   1         26.78         35.61         2.38 o                         
  -4   7   1         10.68         16.77         2.10 o                         
  -3   7   1         59.19         52.87         2.28 o                         
  -2   7   1        343.92        348.37         3.99 o                         
  -1   7   1         69.38         65.19         2.20 o                         
   0   7   1        185.32        167.31         2.55 o                         
   1   7   1         97.23         98.83         2.44 o                         
   2   7   1        307.11        298.10         3.88 o                         
   3   7   1         61.55         61.23         2.39 o                         
   4   7   1         76.41         80.30         3.08 o                         
   5   7   1         78.50         91.97         3.51 o                         
   6   7   1          2.16          2.54         2.18 o                         
   7   7   1         69.69         75.74         4.82 o                         
   8   7   1         44.74         47.52         4.69 o                         
   9   7   1         63.24         58.18         5.75 o                         
  -9   8   1         47.80         49.77         4.21 o                         
  -8   8   1          1.11          3.54         4.14 o                         
  -7   8   1         46.88         56.39         4.46 o                         
  -6   8   1         97.03        101.79         4.82 o                         
  -5   8   1        252.95        243.08         4.53 o                         
  -4   8   1        453.27        445.43         7.69 o                         
  -3   8   1         48.06         50.19         2.13 o                         
  -2   8   1         56.71         55.49         2.20 o                         
  -1   8   1         24.82         29.66         1.75 o                         
   0   8   1         53.68         60.79         1.95 o                         
   1   8   1        826.60        771.18         6.52 o                         
   2   8   1        722.84        668.41         6.25 o                         
   3   8   1        199.32        196.15         3.90 o                         
   4   8   1        139.17        127.66         3.52 o                         
   5   8   1         27.37         23.55         2.44 o                         
   6   8   1        143.40        133.14         4.24 o                         
   7   8   1         79.06         88.46         5.65 o                         
   8   8   1         86.80         82.56         5.21 o                         
   9   8   1          8.84          8.78         5.81 o                         
  -9   9   1         63.76         71.31         6.16 o                         
  -8   9   1          7.80          6.55         3.42 o                         
  -7   9   1         22.85         19.48         4.42 o                         
  -6   9   1         43.68         50.54         3.18 o                         
  -5   9   1         90.01         92.42         6.28 o                         
  -4   9   1        119.67        126.85         3.42 o                         
  -3   9   1        241.40        225.42         3.99 o                         
  -2   9   1         40.94         41.17         1.95 o                         
  -1   9   1          8.88         13.31         1.80 o                         
   0   9   1         41.45         36.12         2.84 o                         
   1   9   1        809.22        771.60        12.18 o                         
   2   9   1        337.45        336.71         4.56 o                         
   3   9   1          1.56          4.49         2.41 o                         
   4   9   1        333.19        301.92         5.12 o                         
   5   9   1        137.01        132.99         3.97 o                         
   6   9   1         49.72         51.25         3.14 o                         
   7   9   1         81.35        100.97         4.96 o                         
   8   9   1         25.96         28.24         3.81 o                         
   9   9   1        116.39        107.21         6.30 o                         
  -9  10   1         89.02         98.68         6.35 o                         
  -8  10   1         12.26         15.51         5.01 o                         
  -7  10   1         57.17         66.97         3.91 o                         
  -6  10   1          0.40          5.22         3.02 o                         
  -5  10   1          5.44          5.40         2.36 o                         
  -4  10   1         15.50         22.66         2.48 o                         
  -3  10   1         93.25         99.12         3.63 o                         
  -2  10   1         78.01         81.75         2.50 o                         
  -1  10   1          3.47          4.29         1.83 o                         
   0  10   1        120.97        112.99         4.13 o                         
   1  10   1        570.43        514.75         5.64 o                         
   2  10   1         37.20         34.70         2.62 o                         
   3  10   1         79.95         83.50         3.65 o                         
   4  10   1         21.70         25.13         2.89 o                         
   5  10   1          0.85          1.71         2.84 o                         
   6  10   1        300.63        268.53         6.28 o                         
   7  10   1          2.16         -1.66         4.29 o                         
   8  10   1         38.69         34.69         4.72 o                         
   9  10   1          6.20          2.97         4.88 o                         
  -9  11   1          0.00          9.00         5.24 o                         
  -8  11   1        100.05         97.34         5.15 o                         
  -7  11   1         20.35         24.04         5.34 o                         
  -6  11   1         12.42         13.93         3.79 o                         
  -5  11   1         33.35         36.81         4.01 o                         
  -4  11   1         56.18         61.81         2.97 o                         
  -3  11   1          1.87          1.42         2.02 o                         
  -2  11   1         36.03         32.01         2.67 o                         
  -1  11   1        154.45        146.52         5.31 o                         
   0  11   1        216.92        204.71         4.21 o                         
   1  11   1         69.76         68.02         2.81 o                         
   2  11   1        103.06        104.87         3.46 o                         
   3  11   1          4.04          4.48         2.30 o                         
   4  11   1          1.88          1.95         2.51 o                         
   5  11   1        193.51        195.09         5.15 o                         
   6  11   1         37.92         41.35         4.28 o                         
   7  11   1         48.01         50.97         4.93 o                         
   8  11   1          1.75          1.56         4.01 o                         
  -8  12   1         12.71         13.83         5.14 o                         
  -7  12   1         12.22         16.94         3.81 o                         
  -6  12   1         91.80        107.92         4.85 o                         
  -5  12   1         73.89         74.59         3.46 o                         
  -4  12   1         31.77         32.58         2.86 o                         
  -3  12   1        265.22        245.00         4.38 o                         
  -2  12   1         78.83         74.46         3.58 o                         
  -1  12   1          1.17          0.64         2.44 o                         
   0  12   1          2.22          4.53         2.22 o                         
   1  12   1        128.75        121.00         3.38 o                         
   2  12   1         22.34         26.81         2.44 o                         
   3  12   1         14.30         13.32         2.47 o                         
   4  12   1        147.85        147.76         4.99 o                         
   5  12   1         92.16        100.88         5.05 o                         
   6  12   1         48.34         48.27         3.87 o                         
   7  12   1          1.41          7.96         5.57 o                         
   8  12   1          8.41          3.51         7.16 o                         
  -8  13   1         61.71         61.92         6.47 o                         
  -7  13   1          3.17          5.66         4.22 o                         
  -6  13   1          0.13          4.34         4.37 o                         
  -5  13   1          9.62          9.54         3.15 o                         
  -4  13   1          8.76          5.11         2.92 o                         
  -3  13   1        143.10        136.43         5.66 o                         
  -2  13   1         14.85         16.09         4.86 o                         
  -1  13   1         49.09         46.15         3.37 o                         
   0  13   1         51.89         53.72         3.04 o                         
   1  13   1          3.82          3.94         2.43 o                         
   2  13   1        219.30        206.49         4.94 o                         
   3  13   1        122.19        136.38         4.39 o                         
   4  13   1         33.08         29.71         3.61 o                         
   5  13   1         13.40         16.11         3.16 o                         
   6  13   1          9.67         12.59         3.96 o                         
   7  13   1         93.59         77.73         5.91 o                         
   8  13   1          2.15         -2.75         5.09 o                         
  -7  14   1          8.92         24.38        10.29 o                         
  -6  14   1          4.63          8.44         4.40 o                         
  -5  14   1         25.50         21.61         3.52 o                         
  -4  14   1         84.72         81.68         4.28 o                         
  -3  14   1         10.12         10.59         3.53 o                         
  -2  14   1          0.01          4.56         2.99 o                         
  -1  14   1          4.77          3.99         2.93 o                         
   0  14   1          0.89         -1.65         2.57 o                         
   1  14   1        209.62        199.62         5.48 o                         
   2  14   1        163.22        163.62         4.62 o                         
   3  14   1         88.35         92.49         4.52 o                         
   4  14   1          2.08          6.70         3.64 o                         
   5  14   1          0.03          5.00         3.48 o                         
   6  14   1         31.03         31.83         5.65 o                         
   7  14   1          8.98         11.47         4.54 o                         
  -7  15   1          5.19          3.94         6.23 o                         
  -6  15   1          1.51          2.75         5.58 o                         
  -5  15   1         47.60         48.16         4.82 o                         
  -4  15   1          2.04         11.15         3.72 o                         
  -3  15   1         28.60         28.17         3.78 o                         
  -2  15   1         64.32         63.16         4.68 o                         
  -1  15   1         19.13         25.86         5.02 o                         
   0  15   1          1.28          3.61         4.06 o                         
   1  15   1          9.60         10.35         3.84 o                         
   2  15   1         44.07         42.55         5.29 o                         
   3  15   1        135.78        139.12        11.59 o                         
   4  15   1         71.41         69.35         6.63 o                         
   5  15   1          4.64          2.26         3.44 o                         
   6  15   1          2.64          3.43         4.92 o                         
   7  15   1         37.26         44.26         6.97 o                         
  -6  16   1          0.02          1.44         6.88 o                         
  -5  16   1          0.17         -0.68         6.12 o                         
  -4  16   1         43.73         34.73         5.21 o                         
  -3  16   1         14.87         14.74         4.78 o                         
  -2  16   1          0.55          0.24         4.47 o                         
  -1  16   1        113.46        114.04         6.43 o                         
   0  16   1         87.20         91.40         6.06 o                         
   1  16   1          3.08          4.64         4.47 o                         
   2  16   1         47.01         53.52         4.76 o                         
   3  16   1          9.58          8.02         4.02 o                         
   4  16   1         83.24         88.19         5.43 o                         
   5  16   1         30.11         22.16         6.67 o                         
   6  16   1         18.96         21.14         5.32 o                         
  -6  17   1         22.18         18.35         6.74 o                         
  -5  17   1          4.07          4.42         7.86 o                         
  -4  17   1         11.69          6.70         4.89 o                         
  -3  17   1          6.06          3.55         5.42 o                         
  -2  17   1         59.40         66.20         9.67 o                         
  -1  17   1         40.93         47.96         5.57 o                         
   0  17   1        102.04         92.65         6.48 o                         
   1  17   1          0.02         -2.91         6.48 o                         
   2  17   1          1.07         -0.51         5.33 o                         
   3  17   1         69.06         77.58         5.89 o                         
   4  17   1          6.34          5.12         4.21 o                         
   5  17   1         46.10         37.27        10.09 o                         
  -5  18   1          0.07         -5.30         6.58 o                         
  -4  18   1          0.57          1.04         9.37 o                         
  -3  18   1          2.45          7.99         5.39 o                         
  -2  18   1          0.06         -3.90         6.66 o                         
  -1  18   1         39.35         29.36         5.57 o                         
   0  18   1          3.78         11.11         7.16 o                         
   1  18   1          7.12          4.06         5.13 o                         
   2  18   1        128.23        125.27         7.70 o                         
   3  18   1         47.49         50.72         5.99 o                         
   4  18   1          7.65          6.94         5.63 o                         
  -4  19   1          4.41          6.46         6.92 o                         
  -3  19   1         52.22         50.75         7.43 o                         
  -2  19   1         19.49         21.32         7.08 o                         
  -1  19   1          1.09         -6.10         6.10 o                         
   0  19   1         19.46         31.77         5.80 o                         
   1  19   1         68.83         75.03         6.82 o                         
   2  19   1         90.07         90.52         7.03 o                         
   3  19   1          0.74          7.21         7.50 o                         
  -2  20   1         51.49         46.63         6.40 o                         
  -1  20   1         13.62         12.31         6.37 o                         
   0  20   1         48.84         52.03         8.14 o                         
   1  20   1        171.76        145.54         8.21 o                         
   2  20   1          0.24         -3.10         5.31 o                         
 -10   0   2          0.89         -2.29         8.36 o                         
  -9   0   2          2.67          9.15         7.31 o                         
  -8   0   2        535.73        520.98        20.23 o                         
  -7   0   2         10.25          9.28        12.12 o                         
  -6   0   2        193.17        179.53         8.31 o                         
  -5   0   2         73.52         66.57         4.43 o                         
  -4   0   2         56.89         78.98         2.50 o                         
  -3   0   2          6.57          6.77         1.38 o                         
  -2   0   2         59.37         66.77         2.12 o                         
  -1   0   2      10221.61      10142.05       134.89 o                         
   0   0   2       2550.99       2491.86        19.82 o                         
   1   0   2        317.92        284.16         3.83 o                         
   2   0   2        753.53        758.37         7.89 o                         
   3   0   2       1937.45       2002.27        28.42 o                         
   4   0   2          4.39          0.63         2.07 o                         
   5   0   2         30.52         26.86         3.10 o                         
   6   0   2         93.91         88.58         4.83 o                         
   7   0   2         60.56         62.48         4.74 o                         
   8   0   2         32.68         31.93         5.92 o                         
   9   0   2         90.48         99.49        17.95 o                         
  10   0   2        170.82        151.68        12.26 o                         
 -10   1   2         11.55          9.00         6.54 o                         
  -9   1   2          2.24          4.88         5.08 o                         
  -8   1   2         61.20         66.41         6.48 o                         
  -7   1   2        420.70        391.89         6.25 o                         
  -6   1   2        137.61        135.02         4.49 o                         
  -5   1   2        145.29        135.36         3.28 o                         
  -4   1   2         19.05         10.80         1.55 o                         
  -3   1   2          0.22          0.03         1.34 o                         
  -2   1   2        515.27        526.38         4.35 o                         
  -1   1   2        182.24        200.84         2.02 o                         
   0   1   2        880.14        851.96         5.89 o                         
   1   1   2         26.66         36.69         2.01 o                         
   2   1   2        791.66        805.40         5.94 o                         
   3   1   2        349.78        331.22         3.71 o                         
   4   1   2        645.68        656.27         6.05 o                         
   5   1   2         24.52         25.19         2.17 o                         
   6   1   2         61.09         62.84         3.04 o                         
   7   1   2         51.74         66.62         3.64 o                         
   8   1   2         10.36         12.12         2.70 o                         
   9   1   2         30.32         14.67         9.90 o                         
  10   1   2         49.87         56.93         8.58 o                         
 -10   2   2          1.27         -6.11         6.11 o                         
  -9   2   2         20.98         21.04         5.41 o                         
  -8   2   2         49.42         46.06         6.03 o                         
  -7   2   2          3.16          8.81         2.54 o                         
  -6   2   2        138.31        135.21         3.93 o                         
  -5   2   2        257.88        251.98         4.91 o                         
  -4   2   2        607.19        648.25         7.69 o                         
  -3   2   2         92.20         72.14         2.49 o                         
  -2   2   2        783.38        815.11         8.98 o                         
  -1   2   2         89.34        114.46         1.87 o                         
   0   2   2        183.10        158.94         2.05 o                         
   1   2   2        250.96        254.76         2.67 o                         
   2   2   2       1690.85       1702.93        10.76 o                         
   3   2   2        589.69        638.40         5.02 o                         
   4   2   2         26.05         26.55         1.86 o                         
   5   2   2        246.23        237.65         4.18 o                         
   6   2   2          6.57          5.72         2.38 o                         
   7   2   2         76.60         78.46         3.83 o                         
   8   2   2          3.70         12.23         2.78 o                         
   9   2   2          5.92         29.95        24.63 o                         
  10   2   2         44.26         42.07         8.53 o                         
 -10   3   2         10.81          2.61         6.29 o                         
  -9   3   2          6.17          6.65         5.12 o                         
  -8   3   2         41.42         42.97         2.99 o                         
  -7   3   2        205.11        200.45         4.93 o                         
  -6   3   2        198.47        212.44         4.62 o                         
  -5   3   2        114.03        122.04         3.84 o                         
  -4   3   2        157.71        149.99         3.42 o                         
  -3   3   2         42.84         61.91         2.65 o                         
  -2   3   2         81.39        107.13         1.86 o                         
  -1   3   2        143.53        157.27         2.54 o                         
   0   3   2       1761.87       1802.89        11.29 o                         
   1   3   2       5734.15       5973.00        33.35 o                         
   2   3   2          7.38          6.46         1.42 o                         
   3   3   2          5.33         16.35         1.77 o                         
   4   3   2        249.91        255.80         3.51 o                         
   5   3   2        371.50        335.48         4.96 o                         
   6   3   2        293.34        271.93         5.88 o                         
   7   3   2         12.58         16.83         3.92 o                         
   8   3   2        150.18        151.11         6.11 o                         
   9   3   2          8.55         10.98         8.89 o                         
  10   3   2          0.00         -1.45         9.29 o                         
 -10   4   2         53.44         54.88         9.42 o                         
  -9   4   2         44.98         34.32         5.76 o                         
  -8   4   2          5.87         13.89         2.93 o                         
  -7   4   2         77.57         83.39         4.02 o                         
  -6   4   2        612.19        573.03         7.68 o                         
  -5   4   2         72.24         74.21         4.31 o                         
  -4   4   2        193.70        210.69         4.05 o                         
  -3   4   2        309.57        287.46         3.28 o                         
  -2   4   2         57.76         59.08         1.74 o                         
  -1   4   2        482.46        550.42         5.63 o                         
   0   4   2        225.45        212.22         2.80 o                         
   1   4   2       3822.93       4025.72        23.08 o                         
   2   4   2        277.22        277.29         3.18 o                         
   3   4   2        931.04        996.00         8.60 o                         
   4   4   2        408.76        391.62         4.80 o                         
   5   4   2        323.64        315.57         4.39 o                         
   6   4   2         36.36         41.75         3.08 o                         
   7   4   2         87.22         89.24         3.77 o                         
   8   4   2        115.17        116.49         5.58 o                         
   9   4   2         43.43         47.91         4.76 o                         
  10   4   2         37.10         23.16        11.21 o                         
 -10   5   2         10.04          8.84         6.34 o                         
  -9   5   2          2.89         -4.50         4.88 o                         
  -8   5   2         27.32         27.85         3.06 o                         
  -7   5   2        184.44        172.65         5.92 o                         
  -6   5   2          4.04          2.76         2.60 o                         
  -5   5   2        570.92        522.12         6.87 o                         
  -4   5   2        286.11        259.48         4.53 o                         
  -3   5   2         46.61         51.45         2.58 o                         
  -2   5   2         77.34         98.97         2.08 o                         
  -1   5   2        173.14        169.45         3.11 o                         
   0   5   2        580.85        584.30         5.44 o                         
   1   5   2          0.28          4.19         1.32 o                         
   2   5   2        124.89        119.64         2.64 o                         
   3   5   2        127.98        118.21         2.89 o                         
   4   5   2       1107.86       1056.82         8.74 o                         
   5   5   2         43.23         43.70         2.61 o                         
   6   5   2         30.49         39.36         2.82 o                         
   7   5   2          5.44          5.37         2.46 o                         
   8   5   2          2.08         -3.90         3.90 o                         
   9   5   2        147.97        155.05         8.25 o                         
 -10   6   2          2.35          6.96         5.77 o                         
  -9   6   2         12.80         12.09         8.67 o                         
  -8   6   2         94.63        111.60         5.51 o                         
  -7   6   2         31.29         33.42         3.28 o                         
  -6   6   2        318.47        286.27         5.97 o                         
  -5   6   2          0.02          0.93         2.36 o                         
  -4   6   2         28.77         34.86         1.95 o                         
  -3   6   2         71.08         62.14         2.19 o                         
  -2   6   2         33.77         35.50         1.58 o                         
  -1   6   2        138.06        132.56         3.05 o                         
   0   6   2         55.61         58.06         2.47 o                         
   1   6   2        740.85        823.95         6.42 o                         
   2   6   2        758.18        738.62         6.45 o                         
   3   6   2       1513.39       1459.52         9.89 o                         
   4   6   2         38.88         39.84         2.58 o                         
   5   6   2        107.21        103.89         3.70 o                         
   6   6   2        125.26        123.53         3.74 o                         
   7   6   2         12.58         10.75         2.61 o                         
   8   6   2         40.43         42.34         4.88 o                         
   9   6   2         20.79         29.78         8.17 o                         
 -10   7   2          6.07         -2.65         5.68 o                         
  -9   7   2          1.13          5.60         5.77 o                         
  -8   7   2         41.45         49.85         3.63 o                         
  -7   7   2        158.53        147.48         4.99 o                         
  -6   7   2        149.04        142.61         5.14 o                         
  -5   7   2        220.41        204.28         6.00 o                         
  -4   7   2         36.38         36.01         2.27 o                         
  -3   7   2         40.17         38.74         1.96 o                         
  -2   7   2        100.41         86.82         2.00 o                         
  -1   7   2         13.21          9.62         1.73 o                         
   0   7   2        363.33        409.33         4.94 o                         
   1   7   2        446.10        457.22         4.59 o                         
   2   7   2         23.18         36.30         1.99 o                         
   3   7   2         51.09         52.56         2.60 o                         
   4   7   2        715.16        685.37         6.76 o                         
   5   7   2         25.38         25.66         2.48 o                         
   6   7   2         51.57         55.04         3.25 o                         
   7   7   2         52.67         67.70         5.91 o                         
   8   7   2         68.50         68.29         6.01 o                         
   9   7   2         27.05         31.34         4.82 o                         
 -10   8   2         20.37          4.70         7.59 o                         
  -9   8   2         18.16         23.62         4.48 o                         
  -8   8   2         54.58         66.96         4.77 o                         
  -7   8   2         19.90         19.02         3.39 o                         
  -6   8   2        112.82        108.16         4.28 o                         
  -5   8   2        341.58        302.90         5.79 o                         
  -4   8   2        582.16        534.01         5.54 o                         
  -3   8   2         29.32         31.62         1.85 o                         
  -2   8   2         55.86         55.52         2.18 o                         
  -1   8   2          0.71          4.31         1.81 o                         
   0   8   2         69.11         68.14         2.73 o                         
   1   8   2         63.48         83.88         2.59 o                         
   2   8   2        143.28        155.31         3.55 o                         
   3   8   2         74.76         72.91         2.90 o                         
   4   8   2          1.00         -2.10         2.14 o                         
   5   8   2        326.09        316.48         5.78 o                         
   6   8   2         59.21         65.95         4.49 o                         
   7   8   2         65.82         73.56         4.69 o                         
   8   8   2          1.11          5.40         4.27 o                         
   9   8   2         12.16         11.23         4.66 o                         
  -9   9   2          0.63          4.35         6.26 o                         
  -8   9   2         32.10         21.22         3.69 o                         
  -7   9   2        261.04        246.23         6.20 o                         
  -6   9   2        153.67        151.18         4.91 o                         
  -5   9   2          0.05          0.29         1.93 o                         
  -4   9   2         49.66         53.94         2.49 o                         
  -3   9   2        147.21        127.39         3.10 o                         
  -2   9   2         21.91         21.61         1.97 o                         
  -1   9   2         29.53         27.55         2.70 o                         
   0   9   2         44.94         63.05         3.15 o                         
   1   9   2        424.78        413.72         4.74 o                         
   2   9   2         83.46         83.43         3.02 o                         
   3   9   2        229.92        230.59         5.80 o                         
   4   9   2         84.92         91.84         3.90 o                         
   5   9   2         50.87         55.81         3.50 o                         
   6   9   2        123.90        127.34         4.27 o                         
   7   9   2          0.25          3.09         3.04 o                         
   8   9   2         29.16         23.94         5.18 o                         
   9   9   2          0.15          9.52         8.43 o                         
  -9  10   2         35.27         31.85         4.84 o                         
  -8  10   2         61.50         51.56         4.87 o                         
  -7  10   2         25.56         29.74         3.70 o                         
  -6  10   2         38.48         41.77         3.77 o                         
  -5  10   2        135.60        136.35         3.84 o                         
  -4  10   2          2.88          6.80         2.05 o                         
  -3  10   2          9.88         14.78         1.89 o                         
  -2  10   2         82.96         84.16         4.11 o                         
  -1  10   2        404.96        397.48         5.97 o                         
   0  10   2         23.51         22.87         2.56 o                         
   1  10   2          0.26          2.58         1.67 o                         
   2  10   2        165.86        186.26         3.99 o                         
   3  10   2        203.00        191.84         4.77 o                         
   4  10   2         61.96         60.35         3.27 o                         
   5  10   2         55.22         52.66         3.68 o                         
   6  10   2          5.55          7.61         2.95 o                         
   7  10   2         38.17         46.72         5.20 o                         
   8  10   2          6.89         16.91         6.60 o                         
  -9  11   2         36.62         25.02         5.17 o                         
  -8  11   2         18.74         20.64         3.86 o                         
  -7  11   2        112.69        117.45         4.66 o                         
  -6  11   2         18.59         21.48         3.47 o                         
  -5  11   2        102.82        101.29         3.68 o                         
  -4  11   2         27.78         30.26         2.47 o                         
  -3  11   2         47.21         50.19         3.21 o                         
  -2  11   2        255.27        233.32         5.26 o                         
  -1  11   2         19.10         17.99         2.44 o                         
   0  11   2        115.21        119.69         4.23 o                         
   1  11   2         29.62         28.15         3.17 o                         
   2  11   2        149.59        149.78         3.91 o                         
   3  11   2        211.19        209.74         4.68 o                         
   4  11   2        212.67        195.98         4.94 o                         
   5  11   2          5.00          4.61         2.78 o                         
   6  11   2         14.83         15.46         3.73 o                         
   7  11   2         37.98         37.70         4.85 o                         
   8  11   2          6.48          7.89         5.16 o                         
  -8  12   2        144.50        157.39        12.09 o                         
  -7  12   2         12.30         18.33         5.05 o                         
  -6  12   2        209.83        218.80         6.41 o                         
  -5  12   2          9.22          9.37         2.56 o                         
  -4  12   2          3.85          4.27         2.84 o                         
  -3  12   2        100.03         93.41         4.36 o                         
  -2  12   2          1.81         -0.32         2.64 o                         
  -1  12   2         68.62         81.12         3.51 o                         
   0  12   2         11.73         17.63         4.23 o                         
   1  12   2          0.56          3.73         2.53 o                         
   2  12   2        231.20        223.55         4.52 o                         
   3  12   2        389.16        364.27         5.81 o                         
   4  12   2          3.56          5.27         2.72 o                         
   5  12   2         13.72         18.55         3.60 o                         
   6  12   2          5.89         11.18         3.10 o                         
   7  12   2         23.88         28.60         4.66 o                         
   8  12   2          7.15          2.63         5.84 o                         
  -8  13   2          2.15         -0.82         5.18 o                         
  -7  13   2         69.40         71.16        10.19 o                         
  -6  13   2         18.07         12.35         4.83 o                         
  -5  13   2         69.20         71.66         4.39 o                         
  -4  13   2         82.18         83.32         4.63 o                         
  -3  13   2          1.44         -0.29         3.59 o                         
  -2  13   2         17.51         15.23         3.18 o                         
  -1  13   2         78.48         81.67         3.62 o                         
   0  13   2        248.08        236.43         5.15 o                         
   1  13   2        136.80        126.77         4.86 o                         
   2  13   2         32.36         33.85         2.66 o                         
   3  13   2         32.78         34.25         3.01 o                         
   4  13   2         43.25         42.61         3.62 o                         
   5  13   2         30.95         33.36         3.42 o                         
   6  13   2        104.47        108.32         5.05 o                         
   7  13   2         13.48         18.74         5.51 o                         
  -7  14   2         11.14         13.18         6.15 o                         
  -6  14   2         67.67         75.29         7.47 o                         
  -5  14   2         23.47         26.03         5.90 o                         
  -4  14   2         36.97         32.49         3.90 o                         
  -3  14   2         47.21         49.33         4.32 o                         
  -2  14   2         67.96         68.60         4.85 o                         
  -1  14   2         20.28         22.40         5.22 o                         
   0  14   2        155.40        156.36         5.21 o                         
   1  14   2        212.46        200.24         5.54 o                         
   2  14   2        146.99        141.07         5.18 o                         
   3  14   2         20.02         17.82         3.33 o                         
   4  14   2         53.74         57.74         3.73 o                         
   5  14   2        131.17        128.46         5.49 o                         
   6  14   2          3.58          7.74         4.78 o                         
   7  14   2         66.66         64.22         8.08 o                         
  -7  15   2         53.61         44.08         9.91 o                         
  -6  15   2         33.49         37.26        12.95 o                         
  -5  15   2         92.75         99.63         5.69 o                         
  -4  15   2         37.24         28.01         4.24 o                         
  -3  15   2          5.25          4.14         4.67 o                         
  -2  15   2          4.98          0.28         3.50 o                         
  -1  15   2          4.65          4.40         3.35 o                         
   0  15   2          0.02          1.64         3.91 o                         
   1  15   2        296.03        294.81         9.50 o                         
   2  15   2         12.03         18.99         4.45 o                         
   3  15   2          4.15          3.58         4.31 o                         
   4  15   2        170.79        170.44         7.46 o                         
   5  15   2          2.43          3.53         7.19 o                         
   6  15   2         29.69         47.77         9.63 o                         
  -6  16   2         64.28         68.91         6.56 o                         
  -5  16   2         47.07         46.36         6.27 o                         
  -4  16   2         38.20         41.14         4.50 o                         
  -3  16   2          2.77          0.86         3.69 o                         
  -2  16   2          4.47          5.25         4.55 o                         
  -1  16   2         28.48         25.43         4.97 o                         
   0  16   2         12.32         15.22         4.70 o                         
   1  16   2         25.29         13.23         4.05 o                         
   2  16   2          9.88          6.75         3.97 o                         
   3  16   2        140.70        129.58         6.05 o                         
   4  16   2          2.27         -1.59         6.45 o                         
   5  16   2         55.41         61.69         5.06 o                         
   6  16   2         23.31         23.38         6.75 o                         
  -6  17   2          0.85          4.09         6.55 o                         
  -5  17   2          7.89         12.13         6.64 o                         
  -4  17   2          5.33         26.15        12.76 o                         
  -3  17   2         21.24         16.22         5.11 o                         
  -2  17   2         53.98         58.33         7.26 o                         
  -1  17   2         26.94         35.06         5.46 o                         
   0  17   2         36.52         33.73         5.46 o                         
   1  17   2         14.29         13.89         4.98 o                         
   2  17   2          0.11         -4.03         4.03 o                         
   3  17   2          0.27         -4.66         4.66 o                         
   4  17   2        148.69        123.05         6.19 o                         
   5  17   2         49.35         65.54         5.45 o                         
  -5  18   2          2.45         -2.95         6.67 o                         
  -4  18   2          0.02         15.90        16.89 o                         
  -3  18   2         13.66         10.65         5.34 o                         
  -2  18   2          3.20         -5.26         5.26 o                         
  -1  18   2         25.39         33.92         5.68 o                         
   0  18   2         17.31         18.10         5.43 o                         
   1  18   2          0.17          2.31         6.03 o                         
   2  18   2         38.41         40.48         5.80 o                         
   3  18   2         31.24         31.77         4.94 o                         
   4  18   2         12.34          5.53         5.93 o                         
  -4  19   2          8.58         11.90         7.04 o                         
  -3  19   2         27.25         41.50         9.81 o                         
  -2  19   2          0.14         10.07         6.16 o                         
  -1  19   2         11.80          4.83         5.60 o                         
   0  19   2         12.13         12.89         5.81 o                         
   1  19   2         11.65          3.53         6.05 o                         
   2  19   2         16.16          4.88         6.46 o                         
   3  19   2         10.77         18.19         5.50 o                         
  -2  20   2          0.01          0.98         5.56 o                         
  -1  20   2          3.56         -6.06         6.06 o                         
   0  20   2         13.04         15.70         5.85 o                         
   1  20   2          6.79         15.27         5.83 o                         
 -10   0   3          1.55          7.10        10.95 o                         
  -9   0   3        105.98        109.94        10.11 o                         
  -8   0   3         18.01         20.08         6.77 o                         
  -7   0   3        445.19        424.23        12.51 o                         
  -6   0   3          9.81         12.97         4.66 o                         
  -5   0   3        172.24        165.92        11.36 o                         
  -4   0   3        518.96        465.90         7.55 o                         
  -3   0   3        708.19        745.88         7.94 o                         
  -2   0   3       3212.00       3459.82        28.17 o                         
  -1   0   3       1118.28       1085.84         9.94 o                         
   0   0   3       1142.56       1239.07        10.92 o                         
   1   0   3       1376.82       1457.57        11.20 o                         
   2   0   3        210.98        216.97         4.02 o                         
   3   0   3        250.57        249.97         4.74 o                         
   4   0   3        126.49        111.73         6.85 o                         
   5   0   3         50.75         61.78         3.95 o                         
   6   0   3         45.11         63.28         7.40 o                         
   7   0   3         27.89         25.21         4.30 o                         
   8   0   3        163.66        164.24         7.28 o                         
   9   0   3         16.61         33.27        11.87 o                         
 -10   1   3         13.26         18.03         7.94 o                         
  -9   1   3          0.70          4.51         5.00 o                         
  -8   1   3        300.74        288.09         8.72 o                         
  -7   1   3         12.19          8.57         5.39 o                         
  -6   1   3        245.54        239.43         4.34 o                         
  -5   1   3        281.90        259.09         6.54 o                         
  -4   1   3        169.23        177.65         3.30 o                         
  -3   1   3        771.08        791.56         6.32 o                         
  -2   1   3        610.05        648.66         5.31 o                         
  -1   1   3        321.29        328.23         2.85 o                         
   0   1   3        280.97        254.88         3.05 o                         
   1   1   3         41.88         37.39         1.83 o                         
   2   1   3         11.89          7.24         1.24 o                         
   3   1   3         45.94         52.26         2.06 o                         
   4   1   3        282.94        280.49         4.47 o                         
   5   1   3          1.63         -0.08         2.15 o                         
   6   1   3         20.96         24.58         2.60 o                         
   7   1   3         38.69         40.93         3.17 o                         
   8   1   3          9.39          7.90         2.92 o                         
   9   1   3        101.60        101.94         8.25 o                         
 -10   2   3          0.01          6.09         6.70 o                         
  -9   2   3         33.45         39.71         5.81 o                         
  -8   2   3          0.03          1.10         4.37 o                         
  -7   2   3        341.65        321.55         5.92 o                         
  -6   2   3        470.83        447.46         5.96 o                         
  -5   2   3         51.44         54.93         3.26 o                         
  -4   2   3        182.35        172.88         3.49 o                         
  -3   2   3          3.87          4.53         1.55 o                         
  -2   2   3        722.00        699.16         5.30 o                         
  -1   2   3          1.56          4.95         1.13 o                         
   0   2   3         76.28         85.89         1.86 o                         
   1   2   3        409.13        385.32         4.21 o                         
   2   2   3        336.66        356.47         5.37 o                         
   3   2   3        178.10        146.54         2.80 o                         
   4   2   3         36.57         44.19         2.35 o                         
   5   2   3          0.09         -0.58         1.99 o                         
   6   2   3          8.83          4.28         2.48 o                         
   7   2   3          4.35          6.43         2.62 o                         
   8   2   3         72.61         80.82         5.28 o                         
   9   2   3         38.31         30.23         8.17 o                         
 -10   3   3        163.98        156.07        10.01 o                         
  -9   3   3         14.09         20.31         5.36 o                         
  -8   3   3         17.08         22.21         6.47 o                         
  -7   3   3          8.50          5.33         2.54 o                         
  -6   3   3         63.52         68.37         3.52 o                         
  -5   3   3        487.39        461.89         5.29 o                         
  -4   3   3        467.57        493.50         5.78 o                         
  -3   3   3        416.00        379.95         4.61 o                         
  -2   3   3        172.73        197.66         2.64 o                         
  -1   3   3          7.11          4.59         1.17 o                         
   0   3   3        175.20        166.02         2.48 o                         
   1   3   3        342.68        357.59         3.44 o                         
   2   3   3          0.44          1.32         1.16 o                         
   3   3   3        112.96        124.68         2.44 o                         
   4   3   3         12.77         14.96         2.38 o                         
   5   3   3        153.25        154.14         3.89 o                         
   6   3   3         63.61         70.27         3.79 o                         
   7   3   3        172.09        185.22         5.10 o                         
   8   3   3          1.90          2.90         2.80 o                         
   9   3   3          0.24          4.90         6.29 o                         
 -10   4   3         66.66         61.94         8.77 o                         
  -9   4   3         91.11         84.93         6.81 o                         
  -8   4   3          0.63         -2.43         2.87 o                         
  -7   4   3        117.72        127.86         4.52 o                         
  -6   4   3         90.06         80.71         3.36 o                         
  -5   4   3         71.29         72.82         2.96 o                         
  -4   4   3        605.58        645.16         7.29 o                         
  -3   4   3         94.97         93.22         3.10 o                         
  -2   4   3          1.53          0.93         1.29 o                         
  -1   4   3          0.09          0.51         1.11 o                         
   0   4   3         43.53         41.44         1.65 o                         
   1   4   3        109.39        124.19         2.35 o                         
   2   4   3          0.12         -1.24         1.24 o                         
   3   4   3        320.51        293.80         3.66 o                         
   4   4   3          1.26          5.10         1.71 o                         
   5   4   3         98.63         97.43         3.55 o                         
   6   4   3        112.97        114.04         4.56 o                         
   7   4   3         26.31         30.83         3.09 o                         
   8   4   3        190.57        178.81         8.70 o                         
   9   4   3         14.76         17.72         4.95 o                         
 -10   5   3        135.15        134.86         8.42 o                         
  -9   5   3          0.49         -2.25         5.07 o                         
  -8   5   3         80.38         91.47         4.50 o                         
  -7   5   3          0.03         -0.51         3.02 o                         
  -6   5   3        175.91        173.32         4.35 o                         
  -5   5   3        746.18        723.31         7.26 o                         
  -4   5   3          8.27         10.62         1.88 o                         
  -3   5   3        234.43        232.22         3.45 o                         
  -2   5   3         19.18         24.85         1.72 o                         
  -1   5   3        116.69        115.31         2.85 o                         
   0   5   3        262.83        294.04         3.28 o                         
   1   5   3        148.26        164.69         2.74 o                         
   2   5   3       3182.78       3302.08        21.13 o                         
   3   5   3         18.78         26.77         1.99 o                         
   4   5   3        108.42        105.40         3.32 o                         
   5   5   3         59.28         60.17         2.67 o                         
   6   5   3         13.53         11.93         2.57 o                         
   7   5   3        134.89        134.22         4.62 o                         
   8   5   3         44.78         53.67         4.59 o                         
   9   5   3         29.82         36.05         7.54 o                         
 -10   6   3          5.33          0.02         5.77 o                         
  -9   6   3        241.11        234.95         9.29 o                         
  -8   6   3         22.19         25.35         3.65 o                         
  -7   6   3          0.11          1.00         3.05 o                         
  -6   6   3        133.52        124.29         4.28 o                         
  -5   6   3         51.42         62.35         2.95 o                         
  -4   6   3        885.68        850.51         9.42 o                         
  -3   6   3         61.80         55.75         2.21 o                         
  -2   6   3        912.65        947.36         7.14 o                         
  -1   6   3          0.99          4.21         1.60 o                         
   0   6   3        148.09        175.52         3.41 o                         
   1   6   3        164.14        153.88         3.71 o                         
   2   6   3        193.11        219.35         3.90 o                         
   3   6   3        198.92        240.92         4.02 o                         
   4   6   3         77.19         75.24         2.87 o                         
   5   6   3          9.60          7.71         2.21 o                         
   6   6   3         58.11         58.40         3.56 o                         
   7   6   3          0.24          5.37         4.22 o                         
   8   6   3         53.18         55.89         5.19 o                         
   9   6   3         42.96         53.44         5.37 o                         
 -10   7   3         51.25         37.24        11.51 o                         
  -9   7   3         11.43          9.72         5.16 o                         
  -8   7   3        114.38        132.57         5.97 o                         
  -7   7   3          4.07          6.62         3.37 o                         
  -6   7   3         23.76         28.08         2.91 o                         
  -5   7   3        206.46        192.66         5.72 o                         
  -4   7   3          2.91          2.01         1.58 o                         
  -3   7   3        614.31        601.68         7.79 o                         
  -2   7   3         60.54         70.68         2.88 o                         
  -1   7   3         83.48         84.72         2.94 o                         
   0   7   3          7.67          5.89         1.74 o                         
   1   7   3         55.69         58.35         2.19 o                         
   2   7   3        118.28        125.07         3.12 o                         
   3   7   3          0.53          2.16         1.87 o                         
   4   7   3         11.60         14.26         2.34 o                         
   5   7   3         17.76         19.92         2.44 o                         
   6   7   3         20.30         26.88         2.59 o                         
   7   7   3        180.11        170.84         5.35 o                         
   8   7   3          3.33          1.69         4.26 o                         
   9   7   3         18.58         15.98         4.86 o                         
 -10   8   3          1.15          1.37         8.07 o                         
  -9   8   3         45.66         45.48         5.50 o                         
  -8   8   3         29.65         29.62         4.22 o                         
  -7   8   3        290.04        282.84         7.01 o                         
  -6   8   3        221.55        198.35         5.13 o                         
  -5   8   3         40.51         48.62         3.03 o                         
  -4   8   3         25.49         26.03         2.16 o                         
  -3   8   3         57.15         54.10         2.32 o                         
  -2   8   3        117.42        104.94         3.51 o                         
  -1   8   3         39.90         37.37         2.42 o                         
   0   8   3         11.48          9.71         1.99 o                         
   1   8   3        125.86        113.97         2.93 o                         
   2   8   3         20.44         30.88         2.15 o                         
   3   8   3         64.76         75.67         3.10 o                         
   4   8   3         91.13         99.65         3.74 o                         
   5   8   3          2.90         -0.78         2.39 o                         
   6   8   3         50.33         62.66         3.35 o                         
   7   8   3         38.80         34.09         3.27 o                         
   8   8   3         30.30         25.60         4.91 o                         
   9   8   3         23.31         19.18         9.94 o                         
  -9   9   3          1.10          5.68         4.26 o                         
  -8   9   3         99.08        101.00         5.51 o                         
  -7   9   3          5.85          1.23         3.46 o                         
  -6   9   3         76.22         82.43         4.55 o                         
  -5   9   3        172.33        168.27         4.95 o                         
  -4   9   3         84.92         78.64         3.05 o                         
  -3   9   3        235.81        217.33         5.25 o                         
  -2   9   3          2.34         -0.39         2.09 o                         
  -1   9   3         20.67         19.03         2.31 o                         
   0   9   3        480.11        472.24         6.13 o                         
   1   9   3        104.84        110.89         2.93 o                         
   2   9   3         21.74         30.00         2.32 o                         
   3   9   3         10.73          4.79         2.28 o                         
   4   9   3         77.84         87.75         3.59 o                         
   5   9   3        110.48        108.57         4.35 o                         
   6   9   3         22.14         29.63         3.29 o                         
   7   9   3          0.18          1.22         4.09 o                         
   8   9   3          8.83         15.21         6.50 o                         
  -9  10   3          4.87         12.41         4.01 o                         
  -8  10   3          5.75          3.38         3.85 o                         
  -7  10   3        210.92        212.12         6.80 o                         
  -6  10   3         66.85         73.46         4.78 o                         
  -5  10   3         23.88         28.02         3.32 o                         
  -4  10   3        148.64        142.49         4.63 o                         
  -3  10   3         23.29         31.37         3.03 o                         
  -2  10   3        708.57        647.74         6.93 o                         
  -1  10   3         97.11        110.10         4.28 o                         
   0  10   3         38.51         44.54         2.97 o                         
   1  10   3         16.87         18.78         1.90 o                         
   2  10   3         95.70         91.72         3.34 o                         
   3  10   3        110.82        126.55         4.09 o                         
   4  10   3         68.39         68.82         3.83 o                         
   5  10   3          7.63          2.60         2.70 o                         
   6  10   3          1.10         -1.82         2.70 o                         
   7  10   3         24.08         34.61         5.65 o                         
   8  10   3         48.92         51.40         6.36 o                         
  -9  11   3          0.65         -1.37         5.88 o                         
  -8  11   3        103.22        104.27         8.27 o                         
  -7  11   3          0.03          4.34         4.22 o                         
  -6  11   3        163.01        164.83         5.53 o                         
  -5  11   3         83.56         79.68         3.83 o                         
  -4  11   3         53.57         55.07         3.60 o                         
  -3  11   3        248.70        222.99         5.39 o                         
  -2  11   3         49.06         49.59         2.98 o                         
  -1  11   3         90.25         93.35         4.26 o                         
   0  11   3          1.80         -0.03         2.43 o                         
   1  11   3          7.60          7.82         2.63 o                         
   2  11   3        108.13        109.55         3.68 o                         
   3  11   3         72.41         72.41         4.06 o                         
   4  11   3         81.96         94.33         4.01 o                         
   5  11   3          8.10          7.81         2.96 o                         
   6  11   3         16.98         22.33         3.35 o                         
   7  11   3         30.31         25.66         7.73 o                         
   8  11   3          7.31         -4.75         5.01 o                         
  -8  12   3          0.01          1.15         8.71 o                         
  -7  12   3        138.06        147.97         7.79 o                         
  -6  12   3          0.10          3.34         4.53 o                         
  -5  12   3         31.59         34.27         3.49 o                         
  -4  12   3        239.97        237.51         7.08 o                         
  -3  12   3         33.79         38.45         3.50 o                         
  -2  12   3         34.10         30.56         3.15 o                         
  -1  12   3         12.15         15.74         2.94 o                         
   0  12   3          5.12          2.03         2.63 o                         
   1  12   3         52.20         58.02         3.63 o                         
   2  12   3          0.72          1.01         2.15 o                         
   3  12   3        105.19        112.28         5.50 o                         
   4  12   3         19.14         14.67         3.08 o                         
   5  12   3         23.95         28.51         3.48 o                         
   6  12   3          0.12          9.98         3.09 o                         
   7  12   3         10.68          4.22         8.12 o                         
  -8  13   3          7.31         13.01         5.42 o                         
  -7  13   3         10.93         21.86         5.44 o                         
  -6  13   3         47.53         47.71         5.64 o                         
  -5  13   3        105.78         99.63         5.04 o                         
  -4  13   3         17.02         14.36         3.42 o                         
  -3  13   3        151.81        152.72         5.69 o                         
  -2  13   3         27.00         25.78         3.41 o                         
  -1  13   3        102.90        105.50         4.15 o                         
   0  13   3          7.62          9.81         3.50 o                         
   1  13   3         13.95         15.40         5.23 o                         
   2  13   3        169.33        172.51         5.92 o                         
   3  13   3          7.10          9.03         2.80 o                         
   4  13   3          0.01         -1.55         2.84 o                         
   5  13   3         10.60         10.60         5.32 o                         
   6  13   3          0.09          8.59         3.80 o                         
   7  13   3         30.60         29.30         8.32 o                         
  -8  14   3          0.69         -0.36         7.76 o                         
  -7  14   3         13.01         10.69         5.95 o                         
  -6  14   3         82.36         87.32         6.64 o                         
  -5  14   3         39.30         49.87         4.30 o                         
  -4  14   3        218.65        202.99         6.35 o                         
  -3  14   3          1.15          5.72         3.83 o                         
  -2  14   3         31.58         36.13         5.50 o                         
  -1  14   3          0.53          3.18         3.12 o                         
   0  14   3        144.51        148.57         5.84 o                         
   1  14   3         50.38         57.77         4.26 o                         
   2  14   3         15.56         16.64         3.89 o                         
   3  14   3         33.34         43.27         4.30 o                         
   4  14   3          0.05          7.72         5.65 o                         
   5  14   3         42.39         38.89         4.31 o                         
   6  14   3         23.14         26.92         9.81 o                         
   7  14   3         11.24         25.01         8.23 o                         
  -7  15   3          0.34         -0.56         7.52 o                         
  -6  15   3         48.94         61.07         7.32 o                         
  -5  15   3        132.64        150.73         7.76 o                         
  -4  15   3         93.04         93.46         5.05 o                         
  -3  15   3         36.87         40.67         4.19 o                         
  -2  15   3          0.03         -3.31         3.31 o                         
  -1  15   3          6.78          9.61         3.14 o                         
   0  15   3         53.95         47.43         4.53 o                         
   1  15   3         21.52         21.42         4.43 o                         
   2  15   3         98.25        107.57         5.24 o                         
   3  15   3          1.22          5.86         4.05 o                         
   4  15   3          0.27          6.06         6.59 o                         
   5  15   3          5.83          1.87         4.04 o                         
   6  15   3          3.74          6.40         7.64 o                         
  -6  16   3         48.29         67.80        12.24 o                         
  -5  16   3         81.42         93.55         7.83 o                         
  -4  16   3         16.69         16.01         4.64 o                         
  -3  16   3          0.00         -2.59         3.93 o                         
  -2  16   3         93.63         95.84         5.10 o                         
  -1  16   3          5.54         11.58         3.92 o                         
   0  16   3         22.28         24.81         5.71 o                         
   1  16   3         51.34         47.63         4.66 o                         
   2  16   3          4.03         11.59         4.51 o                         
   3  16   3         94.16         98.18         6.15 o                         
   4  16   3          0.91          1.19         7.30 o                         
   5  16   3          5.56          7.03         5.32 o                         
  -6  17   3          0.15          1.63         6.70 o                         
  -5  17   3         85.40         70.88         8.22 o                         
  -4  17   3          1.76          4.31         5.01 o                         
  -3  17   3        148.21        138.12         7.25 o                         
  -2  17   3          8.31          6.02         4.90 o                         
  -1  17   3         47.24         51.03         5.74 o                         
   0  17   3          0.38         -2.39         4.57 o                         
   1  17   3          5.47          5.56         4.19 o                         
   2  17   3         45.69         42.10         4.91 o                         
   3  17   3          2.67          1.50         4.14 o                         
   4  17   3          3.58          5.43         5.12 o                         
   5  17   3          1.05         -4.76         4.76 o                         
  -5  18   3          0.37         11.59         7.02 o                         
  -4  18   3        117.71        114.01         7.01 o                         
  -3  18   3         19.52         20.70         5.50 o                         
  -2  18   3         46.89         96.74        31.29 o                         
  -1  18   3         11.10         13.76         7.36 o                         
   0  18   3          6.02         11.54         5.77 o                         
   1  18   3         11.75         22.48         5.86 o                         
   2  18   3         20.26         23.10         4.82 o                         
   3  18   3         14.05          8.71         5.49 o                         
   4  18   3          0.41          5.75         4.43 o                         
  -4  19   3          8.70         -2.10         8.20 o                         
  -3  19   3         19.44         15.45         5.84 o                         
  -2  19   3          0.48          6.31         6.20 o                         
  -1  19   3          9.78         10.22         5.48 o                         
   0  19   3          7.47         15.48         6.06 o                         
   1  19   3          0.35          1.18         6.13 o                         
   2  19   3         10.24          6.39         6.09 o                         
   3  19   3          0.56          2.20         5.59 o                         
  -2  20   3         17.74          7.40         8.82 o                         
  -1  20   3          4.89         -5.33         5.33 o                         
   0  20   3         14.66         23.37         5.97 o                         
   1  20   3          0.83          7.46         5.63 o                         
 -10   0   4         17.73         20.00        15.16 o                         
  -9   0   4         30.53         34.66        11.51 o                         
  -8   0   4         30.87         38.94         7.25 o                         
  -7   0   4         22.86         26.18         6.24 o                         
  -6   0   4        263.73        259.15        12.12 o                         
  -5   0   4         43.11         35.06         4.32 o                         
  -4   0   4          1.14          2.24         2.67 o                         
  -3   0   4        111.97        113.11         5.66 o                         
  -2   0   4        601.40        616.00         7.10 o                         
  -1   0   4       4549.05       4730.22        37.82 o                         
   0   0   4         16.59         16.55         2.05 o                         
   1   0   4         46.14         42.14         2.13 o                         
   2   0   4        547.82        528.15         6.45 o                         
   3   0   4        264.90        268.93         5.08 o                         
   4   0   4        501.80        508.29         7.85 o                         
   5   0   4        798.41        790.18        15.77 o                         
   6   0   4         17.12         14.89         3.75 o                         
   7   0   4         35.89         30.91         6.27 o                         
   8   0   4          1.48          9.09         5.31 o                         
   9   0   4         66.12         51.52        13.39 o                         
 -10   1   4          6.35         14.49         6.75 o                         
  -9   1   4         28.16         37.13         5.85 o                         
  -8   1   4         20.57         19.52         4.86 o                         
  -7   1   4         23.06         20.12         4.15 o                         
  -6   1   4          0.06         -0.17         2.85 o                         
  -5   1   4        269.75        253.93         4.24 o                         
  -4   1   4         10.55         11.27         1.76 o                         
  -3   1   4         86.46        101.16         1.99 o                         
  -2   1   4       3334.56       3493.15        18.94 o                         
  -1   1   4       1645.61       1711.93        12.65 o                         
   0   1   4         57.80         50.91         1.78 o                         
   1   1   4          2.81          8.10         1.53 o                         
   2   1   4        638.56        702.17         6.70 o                         
   3   1   4        651.37        657.04         6.47 o                         
   4   1   4         39.27         41.78         2.28 o                         
   5   1   4         94.20         90.99         4.24 o                         
   6   1   4        145.10        146.90         4.55 o                         
   7   1   4          0.15         -2.05         3.94 o                         
   8   1   4          1.21          1.94         3.02 o                         
   9   1   4         13.04         12.39        12.47 o                         
 -10   2   4         46.71         51.77         7.42 o                         
  -9   2   4         21.10         23.32         7.11 o                         
  -8   2   4          3.92          3.71         4.49 o                         
  -7   2   4         49.91         47.21         4.18 o                         
  -6   2   4        411.28        399.62         6.01 o                         
  -5   2   4         13.40         18.25         2.52 o                         
  -4   2   4        278.63        267.70         4.18 o                         
  -3   2   4        555.63        550.05         5.68 o                         
  -2   2   4         53.89         59.04         1.97 o                         
  -1   2   4       1596.80       1663.62        16.74 o                         
   0   2   4       1040.22       1068.85         7.25 o                         
   1   2   4        174.02        181.56         2.98 o                         
   2   2   4         89.16        109.41         2.70 o                         
   3   2   4        166.69        182.21         3.14 o                         
   4   2   4        715.08        720.75        10.12 o                         
   5   2   4        266.34        256.16         4.66 o                         
   6   2   4          1.32          1.92         2.45 o                         
   7   2   4          0.11          2.00         2.73 o                         
   8   2   4         29.04         33.30         4.28 o                         
   9   2   4          0.32         11.09         5.83 o                         
 -10   3   4         29.54         31.65         6.52 o                         
  -9   3   4          0.07         -0.64         4.90 o                         
  -8   3   4         37.14         35.33         5.14 o                         
  -7   3   4          4.27          3.95         3.19 o                         
  -6   3   4          7.97          5.26         2.41 o                         
  -5   3   4        638.72        604.78         7.11 o                         
  -4   3   4        206.16        197.38         3.93 o                         
  -3   3   4        409.91        450.10         5.57 o                         
  -2   3   4        334.23        307.15         3.73 o                         
  -1   3   4          3.49          3.09         1.28 o                         
   0   3   4       1837.19       1940.86        12.15 o                         
   1   3   4          1.41          6.62         1.58 o                         
   2   3   4         65.07         69.95         2.72 o                         
   3   3   4        505.80        493.05         4.74 o                         
   4   3   4        358.67        321.97         7.32 o                         
   5   3   4        242.92        221.47         4.46 o                         
   6   3   4          3.32          4.70         2.49 o                         
   7   3   4          3.40          8.44         2.89 o                         
   8   3   4          4.12          2.34         4.52 o                         
   9   3   4         12.89         29.08         4.91 o                         
 -10   4   4          8.56         14.05         5.99 o                         
  -9   4   4        110.38        109.46         7.16 o                         
  -8   4   4          8.54          7.18         3.38 o                         
  -7   4   4        208.31        201.14         5.49 o                         
  -6   4   4          7.76          7.86         2.62 o                         
  -5   4   4        200.01        200.20         4.63 o                         
  -4   4   4         86.49         80.60         3.11 o                         
  -3   4   4        549.15        504.96         4.87 o                         
  -2   4   4         68.12         81.43         2.24 o                         
  -1   4   4        790.32        806.10         6.16 o                         
   0   4   4        206.96        197.35         2.86 o                         
   1   4   4        127.68        148.85         2.56 o                         
   2   4   4        204.49        192.06         2.96 o                         
   3   4   4          1.10         -1.26         1.26 o                         
   4   4   4        680.88        675.34         7.24 o                         
   5   4   4         31.64         34.46         2.65 o                         
   6   4   4         24.41         27.00         2.90 o                         
   7   4   4         52.46         58.91         3.68 o                         
   8   4   4          4.21          5.08         6.98 o                         
   9   4   4          0.80          4.17         4.41 o                         
 -10   5   4          0.14          6.30         6.87 o                         
  -9   5   4        192.75        173.95         8.22 o                         
  -8   5   4         33.41         38.76         3.65 o                         
  -7   5   4          9.67         13.42         3.48 o                         
  -6   5   4        279.81        262.86         5.69 o                         
  -5   5   4         86.65         93.94         3.88 o                         
  -4   5   4        881.49        884.23        29.82 o                         
  -3   5   4         42.89         43.25         2.37 o                         
  -2   5   4        677.23        665.11         5.61 o                         
  -1   5   4         95.11         94.78         2.19 o                         
   0   5   4        204.31        205.44         2.98 o                         
   1   5   4        271.36        238.15         3.21 o                         
   2   5   4         83.16         88.91         2.55 o                         
   3   5   4        469.41        477.68         5.88 o                         
   4   5   4         13.95         20.71         2.15 o                         
   5   5   4        198.53        191.96         4.69 o                         
   6   5   4         43.20         41.57         3.33 o                         
   7   5   4         94.58        102.27         4.22 o                         
   8   5   4         24.82         25.55         4.79 o                         
   9   5   4          1.22         14.61         4.76 o                         
 -10   6   4         48.68         41.88         6.58 o                         
  -9   6   4         31.39         33.21         5.18 o                         
  -8   6   4         29.04         32.91         3.64 o                         
  -7   6   4         53.36         56.18         3.99 o                         
  -6   6   4        139.88        137.61         4.91 o                         
  -5   6   4        183.04        182.03         4.94 o                         
  -4   6   4          0.65          1.19         2.09 o                         
  -3   6   4        732.65        717.39         6.28 o                         
  -2   6   4         86.39         90.35         2.30 o                         
  -1   6   4        374.06        371.45         4.80 o                         
   0   6   4          4.48         13.37         1.46 o                         
   1   6   4        315.44        312.69         3.94 o                         
   2   6   4        214.61        225.73         5.35 o                         
   3   6   4          6.72          3.82         1.84 o                         
   4   6   4        591.70        577.87         6.53 o                         
   5   6   4          0.48          3.23         2.27 o                         
   6   6   4         86.98         82.64         3.77 o                         
   7   6   4         57.11         57.24         4.03 o                         
   8   6   4          5.16          7.73         6.95 o                         
   9   6   4          8.58          7.74         5.61 o                         
 -10   7   4          1.76         -2.87         5.52 o                         
  -9   7   4         25.82         21.71         5.75 o                         
  -8   7   4         11.82         13.93         3.96 o                         
  -7   7   4          1.70         -2.14         3.06 o                         
  -6   7   4         30.12         35.42         3.45 o                         
  -5   7   4         71.40         75.60         3.81 o                         
  -4   7   4        509.36        491.69         5.64 o                         
  -3   7   4          1.63          3.53         1.57 o                         
  -2   7   4        448.66        454.05         5.70 o                         
  -1   7   4         67.89         74.16         3.04 o                         
   0   7   4        303.21        302.85         4.99 o                         
   1   7   4          9.89          2.14         1.51 o                         
   2   7   4         29.75         49.72         2.34 o                         
   3   7   4        385.09        376.56         6.85 o                         
   4   7   4          6.62         11.29         2.46 o                         
   5   7   4         62.27         70.61         3.12 o                         
   6   7   4        116.55        131.42         4.44 o                         
   7   7   4          1.59          5.46         3.93 o                         
   8   7   4          3.17         -1.40         4.90 o                         
   9   7   4          0.18          3.96         4.96 o                         
 -10   8   4          0.54         -3.47         5.30 o                         
  -9   8   4          0.62         -2.68         4.63 o                         
  -8   8   4          3.34          0.40         3.67 o                         
  -7   8   4         33.18         32.35         3.86 o                         
  -6   8   4        106.70        115.30         6.13 o                         
  -5   8   4         38.35         37.83         3.15 o                         
  -4   8   4         75.90         81.13         3.70 o                         
  -3   8   4        216.68        213.86         3.60 o                         
  -2   8   4        179.74        165.44         4.06 o                         
  -1   8   4        606.07        600.84        17.00 o                         
   0   8   4        485.01        457.59         6.30 o                         
   1   8   4         17.14         21.94         2.58 o                         
   2   8   4         12.05         14.32         2.26 o                         
   3   8   4        196.00        178.78         4.08 o                         
   4   8   4        533.75        525.13         6.58 o                         
   5   8   4        305.38        292.68         5.53 o                         
   6   8   4         19.88         21.67         3.18 o                         
   7   8   4          8.31          9.92         5.44 o                         
   8   8   4          5.05          3.54         6.09 o                         
  -9   9   4          8.75          7.33         5.05 o                         
  -8   9   4         48.14         51.02         5.49 o                         
  -7   9   4        145.30        144.14         5.86 o                         
  -6   9   4         29.94         35.57         3.73 o                         
  -5   9   4        248.81        246.24         6.05 o                         
  -4   9   4          1.96          0.62         2.33 o                         
  -3   9   4          4.92          1.06         2.01 o                         
  -2   9   4        342.74        334.76         5.56 o                         
  -1   9   4        304.04        294.78         5.17 o                         
   0   9   4        435.90        418.80         6.05 o                         
   1   9   4         12.71         21.50         1.70 o                         
   2   9   4        148.94        147.54         3.95 o                         
   3   9   4        408.75        415.63         6.98 o                         
   4   9   4        117.83        113.97         4.18 o                         
   5   9   4         53.63         58.74         3.42 o                         
   6   9   4         11.63         11.05         3.48 o                         
   7   9   4          2.82          5.86         3.44 o                         
   8   9   4          4.13         13.53        12.31 o                         
  -9  10   4          1.49          2.40         4.34 o                         
  -8  10   4          0.51          1.17         3.88 o                         
  -7  10   4         31.04         38.20         6.26 o                         
  -6  10   4        211.52        202.94         6.54 o                         
  -5  10   4         15.21         13.93         2.21 o                         
  -4  10   4         46.83         53.26         3.39 o                         
  -3  10   4        236.68        227.59         4.59 o                         
  -2  10   4         16.09          9.94         2.80 o                         
  -1  10   4        588.65        515.65         7.20 o                         
   0  10   4          6.86         10.39         2.52 o                         
   1  10   4         51.74         70.98         3.45 o                         
   2  10   4         10.37         12.66         2.27 o                         
   3  10   4         43.65         49.98         3.00 o                         
   4  10   4         78.62         78.22         3.78 o                         
   5  10   4        295.06        274.42         6.81 o                         
   6  10   4          9.72         15.70         3.67 o                         
   7  10   4          0.53          4.01         6.75 o                         
   8  10   4          0.00          9.09         5.83 o                         
  -9  11   4         28.27         32.21         5.90 o                         
  -8  11   4          0.06          4.32         5.05 o                         
  -7  11   4          0.30         -1.85         3.95 o                         
  -6  11   4          8.46         12.77         2.94 o                         
  -5  11   4        131.06        118.54         8.02 o                         
  -4  11   4          8.01         10.12         2.92 o                         
  -3  11   4          1.49          0.79         2.80 o                         
  -2  11   4        683.81        648.19         8.34 o                         
  -1  11   4         60.06         68.26         4.02 o                         
   0  11   4          2.95          1.40         2.60 o                         
   1  11   4         81.54         95.26         5.50 o                         
   2  11   4        185.47        190.86         4.35 o                         
   3  11   4        109.11        109.40         4.11 o                         
   4  11   4         26.28         37.99         3.30 o                         
   5  11   4         83.56         78.83         4.20 o                         
   6  11   4         58.86         52.98         4.48 o                         
   7  11   4          0.75          2.60         6.95 o                         
   8  11   4          0.04          4.73         5.71 o                         
  -8  12   4          0.01         -0.16         5.00 o                         
  -7  12   4          0.88         -4.71         4.71 o                         
  -6  12   4         79.69         65.05         5.85 o                         
  -5  12   4         23.90         27.73         3.35 o                         
  -4  12   4         11.21         14.73         6.50 o                         
  -3  12   4         24.27         29.44         3.48 o                         
  -2  12   4         79.65         76.96         3.63 o                         
  -1  12   4        207.52        188.30         5.40 o                         
   0  12   4         76.55         79.74         4.02 o                         
   1  12   4        112.88        117.94         4.79 o                         
   2  12   4        140.56        137.82         4.29 o                         
   3  12   4          0.76          1.07         2.56 o                         
   4  12   4        300.01        301.37         6.99 o                         
   5  12   4         11.34         19.51         3.37 o                         
   6  12   4          0.03          1.40         3.73 o                         
   7  12   4          0.04          6.17         5.41 o                         
  -8  13   4          4.52         -0.66         6.91 o                         
  -7  13   4          0.23          5.87         5.18 o                         
  -6  13   4          0.17         -4.58         4.58 o                         
  -5  13   4        139.19        140.24         7.02 o                         
  -4  13   4        187.25        187.67         6.82 o                         
  -3  13   4          5.53          9.72         3.41 o                         
  -2  13   4        127.92        119.17         5.82 o                         
  -1  13   4          1.77         -0.91         2.97 o                         
   0  13   4        131.00        134.90         5.37 o                         
   1  13   4         69.26         76.62         4.51 o                         
   2  13   4         29.60         36.54         6.59 o                         
   3  13   4         42.55         45.85         3.51 o                         
   4  13   4         39.16         41.22         3.44 o                         
   5  13   4         53.97         62.49         4.70 o                         
   6  13   4          1.87          6.28         4.13 o                         
   7  13   4          0.07          1.79         9.04 o                         
  -8  14   4          4.55          5.19         8.35 o                         
  -7  14   4          0.95          8.50         5.60 o                         
  -6  14   4         13.63         18.09         5.49 o                         
  -5  14   4         63.05         76.47         9.18 o                         
  -4  14   4         84.33         85.56         5.53 o                         
  -3  14   4        146.46        145.54         5.83 o                         
  -2  14   4          4.28          7.71         3.26 o                         
  -1  14   4        199.63        193.05         5.57 o                         
   0  14   4          2.90          0.76         3.50 o                         
   1  14   4         32.96         36.64         3.84 o                         
   2  14   4          4.07          2.98         3.36 o                         
   3  14   4          1.54          5.66         3.54 o                         
   4  14   4         82.96         86.02         4.87 o                         
   5  14   4         20.02         11.15         7.48 o                         
   6  14   4         14.67         15.76        12.06 o                         
  -7  15   4         15.99         18.03         5.95 o                         
  -6  15   4          7.32         -5.44        10.07 o                         
  -5  15   4         32.06         34.84         5.78 o                         
  -4  15   4         51.63         42.88         4.98 o                         
  -3  15   4          4.14          1.27         3.72 o                         
  -2  15   4         36.77         33.56         4.38 o                         
  -1  15   4         64.16         67.37         4.19 o                         
   0  15   4        193.70        202.96         6.57 o                         
   1  15   4          4.05          4.09         3.46 o                         
   2  15   4          0.16          4.59         4.54 o                         
   3  15   4        204.51        212.16         9.01 o                         
   4  15   4          0.73          4.37         3.88 o                         
   5  15   4         68.99         65.62        12.26 o                         
   6  15   4          0.27        -11.27        12.83 o                         
  -6  16   4         14.37         14.97         8.92 o                         
  -5  16   4          1.07          9.90         6.86 o                         
  -4  16   4          7.32          9.61         5.33 o                         
  -3  16   4        180.28        188.15         6.88 o                         
  -2  16   4          1.05          1.14         3.78 o                         
  -1  16   4         24.01         20.87         3.66 o                         
   0  16   4         55.56         59.54         4.20 o                         
   1  16   4         34.19         40.79         4.36 o                         
   2  16   4         69.61         73.16         7.06 o                         
   3  16   4          0.30          3.37         4.50 o                         
   4  16   4        119.16        116.03         7.89 o                         
   5  16   4          0.02          2.00         5.31 o                         
  -6  17   4          3.71          0.09         6.00 o                         
  -5  17   4          0.21         -0.59         5.47 o                         
  -4  17   4        147.62        140.93         8.60 o                         
  -3  17   4         43.97         37.07         6.47 o                         
  -2  17   4        118.20        106.62         6.65 o                         
  -1  17   4         13.22         13.75         5.21 o                         
   0  17   4         30.32         33.74         4.70 o                         
   1  17   4          0.51          4.65         4.25 o                         
   2  17   4          1.23          2.64         6.06 o                         
   3  17   4         72.25         66.62         5.82 o                         
   4  17   4          3.44          3.02         6.93 o                         
  -5  18   4          5.75         14.07         7.13 o                         
  -4  18   4         18.38          8.69         6.89 o                         
  -3  18   4         35.45         31.02         5.76 o                         
  -2  18   4          5.70          5.09         7.33 o                         
  -1  18   4         95.32         96.25         6.94 o                         
   0  18   4          2.83          6.67         7.63 o                         
   1  18   4          4.96          6.64         4.64 o                         
   2  18   4         17.12          6.36         5.88 o                         
   3  18   4         22.71         33.93         8.24 o                         
  -3  19   4          4.74          0.44         6.75 o                         
  -2  19   4         49.72         45.61         6.54 o                         
  -1  19   4         27.95         25.48         5.86 o                         
   0  19   4          8.71          7.76         7.18 o                         
   1  19   4         42.52         44.43         7.37 o                         
   2  19   4         52.46         39.81         6.08 o                         
 -10   0   5        136.01        130.88        15.92 o                         
  -9   0   5         20.88         21.03         8.93 o                         
  -8   0   5         81.34         80.79        16.02 o                         
  -7   0   5         27.88         31.00         6.31 o                         
  -6   0   5        256.45        233.30         9.29 o                         
  -5   0   5         10.38          8.31         3.40 o                         
  -4   0   5        678.32        627.28         7.84 o                         
  -3   0   5       1498.08       1584.67        15.18 o                         
  -2   0   5         28.87         28.93         2.37 o                         
  -1   0   5       1417.91       1554.86        16.19 o                         
   0   0   5         88.44        120.19         3.47 o                         
   1   0   5       1103.78       1096.95        10.74 o                         
   2   0   5        404.21        397.87         5.08 o                         
   3   0   5         60.28         54.76         3.38 o                         
   4   0   5         74.71         81.05         4.26 o                         
   5   0   5         84.16         88.77         4.75 o                         
   6   0   5        124.57        119.45         6.19 o                         
   7   0   5         45.74         42.48         7.98 o                         
   8   0   5         21.09         25.28         6.00 o                         
   9   0   5         83.56         80.83        14.50 o                         
 -10   1   5          2.07         -2.89         5.54 o                         
  -9   1   5        262.26        261.30         9.91 o                         
  -8   1   5         59.61         67.70         8.94 o                         
  -7   1   5         19.06         22.50         4.22 o                         
  -6   1   5         10.88         15.74         3.51 o                         
  -5   1   5        577.98        547.06         6.97 o                         
  -4   1   5        895.63        872.20         7.52 o                         
  -3   1   5         16.88         15.37         1.31 o                         
  -2   1   5        499.52        522.84         4.92 o                         
  -1   1   5         27.59         35.28         1.72 o                         
   0   1   5        379.76        374.68         3.74 o                         
   1   1   5        198.67        185.76         3.25 o                         
   2   1   5        490.08        493.09         4.72 o                         
   3   1   5        272.04        271.12         3.70 o                         
   4   1   5        164.42        156.87         3.63 o                         
   5   1   5        148.82        140.49         4.00 o                         
   6   1   5          0.75          3.03         2.59 o                         
   7   1   5         17.07         17.03         3.13 o                         
   8   1   5        116.84        119.50         7.37 o                         
   9   1   5         32.31         23.17         8.53 o                         
 -10   2   5         64.54         61.83         6.98 o                         
  -9   2   5         47.11         46.76         6.07 o                         
  -8   2   5         81.48         81.57         6.04 o                         
  -7   2   5         78.08         82.41         4.91 o                         
  -6   2   5          7.30          5.10         3.37 o                         
  -5   2   5        371.20        363.26         6.67 o                         
  -4   2   5        308.59        293.44         4.58 o                         
  -3   2   5         82.13         87.83         2.29 o                         
  -2   2   5        132.60        141.26         2.64 o                         
  -1   2   5        359.73        387.57         4.00 o                         
   0   2   5        505.63        506.26         4.50 o                         
   1   2   5        222.92        229.59         3.65 o                         
   2   2   5         28.34         29.50         2.28 o                         
   3   2   5        281.34        267.10         4.79 o                         
   4   2   5          6.96          4.84         1.88 o                         
   5   2   5         46.71         56.89         2.95 o                         
   6   2   5        116.94        102.07         4.17 o                         
   7   2   5         36.95         35.80         4.15 o                         
   8   2   5         14.93         17.04         4.26 o                         
   9   2   5          4.60         21.95         5.18 o                         
 -10   3   5         11.61         16.01         6.20 o                         
  -9   3   5          7.64         16.04         8.94 o                         
  -8   3   5         67.81         69.36         5.30 o                         
  -7   3   5         14.46         11.97         2.53 o                         
  -6   3   5        208.83        187.25         4.74 o                         
  -5   3   5         28.96         26.60         2.55 o                         
  -4   3   5          4.33          9.48         2.00 o                         
  -3   3   5        860.95        854.46         6.80 o                         
  -2   3   5          0.13          1.30         1.32 o                         
  -1   3   5        298.59        318.51         3.95 o                         
   0   3   5        562.16        582.80         5.31 o                         
   1   3   5          0.56          3.23         1.63 o                         
   2   3   5         28.12         30.33         2.17 o                         
   3   3   5          0.01          1.15         1.90 o                         
   4   3   5        217.36        201.86         3.72 o                         
   5   3   5         10.24         11.81         2.42 o                         
   6   3   5        129.71        135.73         4.62 o                         
   7   3   5         52.60         54.53         4.05 o                         
   8   3   5         21.07         29.93         3.98 o                         
   9   3   5          9.28         29.44         4.96 o                         
 -10   4   5         57.71         61.71         7.22 o                         
  -9   4   5          6.26         10.61         5.39 o                         
  -8   4   5          1.61          7.81         4.13 o                         
  -7   4   5         17.54         20.34         2.99 o                         
  -6   4   5          0.06         -2.11         2.42 o                         
  -5   4   5        262.33        247.44         6.28 o                         
  -4   4   5        525.70        516.11         6.80 o                         
  -3   4   5        460.53        472.09         4.77 o                         
  -2   4   5        135.11        134.58         3.17 o                         
  -1   4   5         81.99         91.35         2.43 o                         
   0   4   5        464.69        507.94         4.74 o                         
   1   4   5        615.58        655.35         9.69 o                         
   2   4   5          5.01          6.60         2.45 o                         
   3   4   5         43.69         39.06         2.73 o                         
   4   4   5          2.58          3.18         1.84 o                         
   5   4   5        351.44        343.71         5.48 o                         
   6   4   5         32.03         35.53         3.48 o                         
   7   4   5          9.71         14.36         3.60 o                         
   8   4   5          0.01          1.23         6.70 o                         
   9   4   5          5.97         10.61         6.22 o                         
 -10   5   5         42.39         29.29         6.47 o                         
  -9   5   5         87.94         89.17         6.23 o                         
  -8   5   5          0.61         -2.35         3.45 o                         
  -7   5   5         74.79         71.58         4.23 o                         
  -6   5   5        220.75        213.96         5.35 o                         
  -5   5   5         61.32         60.56         3.86 o                         
  -4   5   5          4.88          9.28         2.18 o                         
  -3   5   5        345.48        341.03         4.26 o                         
  -2   5   5          3.08          2.67         1.40 o                         
  -1   5   5         18.54         23.71         1.62 o                         
   0   5   5        187.49        179.75         2.99 o                         
   1   5   5        405.45        420.71         4.39 o                         
   2   5   5        489.10        455.32         6.13 o                         
   3   5   5          4.93          4.80         2.34 o                         
   4   5   5         63.75         65.14         3.06 o                         
   5   5   5         14.90         16.19         2.65 o                         
   6   5   5         68.30         75.72         4.25 o                         
   7   5   5         13.90         15.94         3.54 o                         
   8   5   5          0.27         -3.18         5.40 o                         
   9   5   5         45.93         56.34         6.04 o                         
 -10   6   5        179.98        175.68         9.17 o                         
  -9   6   5         42.02         46.41         5.55 o                         
  -8   6   5          3.88          3.26         3.39 o                         
  -7   6   5         20.62         19.39         3.28 o                         
  -6   6   5         49.36         51.24         3.62 o                         
  -5   6   5        105.32        101.23         4.12 o                         
  -4   6   5        231.32        224.10         3.60 o                         
  -3   6   5          7.70          7.74         1.92 o                         
  -2   6   5        126.63        107.07         2.60 o                         
  -1   6   5          5.52          2.97         1.35 o                         
   0   6   5          5.50          6.49         1.82 o                         
   1   6   5       1068.35       1000.55         8.18 o                         
   2   6   5          4.13          3.08         1.75 o                         
   3   6   5          8.27          7.94         1.82 o                         
   4   6   5         44.96         48.70         2.68 o                         
   5   6   5        168.05        156.12         4.92 o                         
   6   6   5        162.54        168.30         5.74 o                         
   7   6   5         17.26         22.34         4.39 o                         
   8   6   5         27.61         32.71         6.81 o                         
 -10   7   5          0.10          0.42         5.41 o                         
  -9   7   5        119.41        116.12         7.55 o                         
  -8   7   5          4.37         -1.64         3.67 o                         
  -7   7   5         33.16         43.43         3.93 o                         
  -6   7   5         87.47         91.75         4.62 o                         
  -5   7   5         42.84         47.60         5.95 o                         
  -4   7   5         53.73         58.49         4.31 o                         
  -3   7   5        237.12        225.97         4.23 o                         
  -2   7   5          4.66          3.61         2.12 o                         
  -1   7   5         42.23         38.43         2.46 o                         
   0   7   5        320.82        296.63         3.93 o                         
   1   7   5         41.27         54.62         2.77 o                         
   2   7   5         48.15         49.20         2.67 o                         
   3   7   5         19.22          8.86         2.02 o                         
   4   7   5        243.56        256.34         5.91 o                         
   5   7   5         72.10         72.90         3.62 o                         
   6   7   5         52.05         48.04         4.26 o                         
   7   7   5          7.69          9.64         3.74 o                         
   8   7   5         26.92         21.10         6.12 o                         
 -10   8   5         38.22         37.18         6.73 o                         
  -9   8   5          0.30          0.94         5.47 o                         
  -8   8   5          1.39          1.97         5.31 o                         
  -7   8   5         47.48         40.26         3.97 o                         
  -6   8   5          1.77         -1.21         3.07 o                         
  -5   8   5        152.24        150.69         4.85 o                         
  -4   8   5        114.46        117.85         3.34 o                         
  -3   8   5         51.32         57.29         3.11 o                         
  -2   8   5         96.07         95.56         3.74 o                         
  -1   8   5        190.52        175.00         4.23 o                         
   0   8   5        240.39        228.62         4.73 o                         
   1   8   5        133.59        133.49         3.51 o                         
   2   8   5        204.79        196.12         3.99 o                         
   3   8   5        147.57        158.85         4.03 o                         
   4   8   5         12.32          6.29         2.31 o                         
   5   8   5         88.29         88.46         4.79 o                         
   6   8   5          0.68          2.70         3.39 o                         
   7   8   5          0.99          0.37         4.22 o                         
   8   8   5         10.22          7.47         5.36 o                         
  -9   9   5         25.09         18.79         5.60 o                         
  -8   9   5        168.56        163.75         6.77 o                         
  -7   9   5          3.47          5.18         3.36 o                         
  -6   9   5          1.87         -1.61         3.14 o                         
  -5   9   5          5.48          0.87         2.54 o                         
  -4   9   5        302.47        285.98         4.47 o                         
  -3   9   5         27.99         32.96         2.92 o                         
  -2   9   5        150.48        152.91         4.49 o                         
  -1   9   5        319.57        288.39         7.20 o                         
   0   9   5        123.02        110.72         4.88 o                         
   1   9   5         18.25         22.73         2.21 o                         
   2   9   5        154.68        171.02         4.04 o                         
   3   9   5        159.73        166.23         4.57 o                         
   4   9   5         84.32         78.27         3.63 o                         
   5   9   5         36.66         31.78         3.91 o                         
   6   9   5          4.62          2.68         4.13 o                         
   7   9   5         37.30         46.39         7.65 o                         
   8   9   5         40.76         46.35         7.48 o                         
  -9  10   5         23.59         12.39         7.58 o                         
  -8  10   5         94.90        116.60         9.21 o                         
  -7  10   5          0.06          4.68         3.42 o                         
  -6  10   5         89.23         84.73         5.41 o                         
  -5  10   5         58.40         61.76         4.56 o                         
  -4  10   5         95.59         97.55         4.17 o                         
  -3  10   5        271.39        257.05         5.66 o                         
  -2  10   5          6.29         10.16         3.00 o                         
  -1  10   5        180.52        161.95         5.45 o                         
   0  10   5          0.37          0.56         2.45 o                         
   1  10   5         50.17         50.85         2.95 o                         
   2  10   5         13.56         15.25         2.33 o                         
   3  10   5        139.15        138.87         4.33 o                         
   4  10   5          2.02          1.21         2.52 o                         
   5  10   5         61.43         74.54         5.99 o                         
   6  10   5        109.46        108.05         5.50 o                         
   7  10   5         23.58         27.98         6.33 o                         
   8  10   5         13.80         23.04         9.84 o                         
  -9  11   5        146.30        152.60        13.35 o                         
  -8  11   5          2.40         -3.08         6.27 o                         
  -7  11   5          4.87          6.36         4.84 o                         
  -6  11   5          0.02          0.57         4.38 o                         
  -5  11   5        246.58        227.15         5.90 o                         
  -4  11   5        153.42        141.09         5.02 o                         
  -3  11   5        101.93        112.97         4.24 o                         
  -2  11   5          0.10         -2.70         2.70 o                         
  -1  11   5         12.86         20.54         3.05 o                         
   0  11   5        235.78        227.85         5.54 o                         
   1  11   5        179.29        179.24         5.27 o                         
   2  11   5        119.27        130.08         4.13 o                         
   3  11   5         22.78         27.05         3.29 o                         
   4  11   5         84.97         88.51         4.22 o                         
   5  11   5         18.64         17.01         3.90 o                         
   6  11   5          0.45          8.85         4.02 o                         
   7  11   5         23.71         29.24         6.00 o                         
  -8  12   5         38.76         45.30         6.17 o                         
  -7  12   5          9.30          7.49         5.14 o                         
  -6  12   5          1.58          7.61         4.82 o                         
  -5  12   5         32.13         35.59         5.20 o                         
  -4  12   5        158.90        157.49         6.34 o                         
  -3  12   5         20.00         18.03         3.48 o                         
  -2  12   5         16.10         20.81         3.31 o                         
  -1  12   5        126.76        120.96         5.07 o                         
   0  12   5        122.13        114.53         4.81 o                         
   1  12   5        253.69        252.96         7.00 o                         
   2  12   5         35.42         40.45         2.89 o                         
   3  12   5         62.33         63.52         4.88 o                         
   4  12   5        110.13        101.86         4.53 o                         
   5  12   5          0.08         -1.53         3.58 o                         
   6  12   5         89.22         58.05         5.19 o                         
   7  12   5         51.97         56.64         7.75 o                         
  -8  13   5         18.59         24.83         5.95 o                         
  -7  13   5          2.91          0.10         5.82 o                         
  -6  13   5         27.75         36.13         7.35 o                         
  -5  13   5         22.85         22.68         5.09 o                         
  -4  13   5         40.67         41.21         4.01 o                         
  -3  13   5         24.50         21.91         3.84 o                         
  -2  13   5          2.89         -1.84         5.77 o                         
  -1  13   5         31.00         35.18         4.09 o                         
   0  13   5        113.53        119.18         6.10 o                         
   1  13   5         41.14         39.51         4.99 o                         
   2  13   5         15.46         18.58         3.57 o                         
   3  13   5          0.21         -0.78         3.22 o                         
   4  13   5         47.62         53.40         5.20 o                         
   5  13   5         42.88         43.49         4.93 o                         
   6  13   5         97.49         94.05         9.98 o                         
  -7  14   5         42.79         39.76         6.60 o                         
  -6  14   5         18.80         18.07         5.66 o                         
  -5  14   5         94.37         78.96         6.59 o                         
  -4  14   5         49.36         50.80         4.84 o                         
  -3  14   5         33.03         29.98         4.08 o                         
  -2  14   5         19.13         23.45         3.73 o                         
  -1  14   5          4.17         -3.31         3.31 o                         
   0  14   5         58.56         70.13         4.55 o                         
   1  14   5         57.06         63.26         4.45 o                         
   2  14   5          0.48          1.63         3.49 o                         
   3  14   5         13.45         19.49         6.51 o                         
   4  14   5         42.62         46.76         6.07 o                         
   5  14   5        145.99        148.61         9.04 o                         
   6  14   5         18.59         20.17         4.73 o                         
  -7  15   5          3.89         -1.39         6.14 o                         
  -6  15   5         36.07         37.80         6.14 o                         
  -5  15   5         22.31         25.58         5.67 o                         
  -4  15   5         16.34         13.59         4.02 o                         
  -3  15   5        180.72        177.01         6.68 o                         
  -2  15   5          3.05          1.37         3.31 o                         
  -1  15   5         75.24         78.23         4.95 o                         
   0  15   5         30.01         35.24         4.18 o                         
   1  15   5          8.78          9.44         3.98 o                         
   2  15   5         77.83         88.75         5.04 o                         
   3  15   5          9.96          8.48         4.01 o                         
   4  15   5         34.85          9.58         6.13 o                         
   5  15   5          0.78          8.39         4.99 o                         
  -6  16   5          0.78          4.93         6.97 o                         
  -5  16   5          0.90         -4.83         5.64 o                         
  -4  16   5         51.72         52.53         5.74 o                         
  -3  16   5          0.86          7.08         5.76 o                         
  -2  16   5         82.69         82.90         5.35 o                         
  -1  16   5          7.69         13.13         4.16 o                         
   0  16   5          9.56         11.44         4.35 o                         
   1  16   5         89.64         94.54         5.30 o                         
   2  16   5         21.72         18.86         5.51 o                         
   3  16   5         16.48         14.21         5.72 o                         
   4  16   5          6.13          9.44         5.66 o                         
   5  16   5         89.93         88.97         8.74 o                         
  -5  17   5         22.60         18.49         5.90 o                         
  -4  17   5         52.74         70.32         6.41 o                         
  -3  17   5         28.68         25.60         6.14 o                         
  -2  17   5          0.12          0.65         4.30 o                         
  -1  17   5          4.33          1.58         4.18 o                         
   0  17   5          7.68         20.58         4.57 o                         
   1  17   5          1.17          8.56         7.16 o                         
   2  17   5         54.36         55.79         6.71 o                         
   3  17   5          8.69          4.79        10.68 o                         
   4  17   5         45.22         41.97         6.68 o                         
  -4  18   5          1.15         10.79         6.84 o                         
  -3  18   5          6.17          5.84         5.08 o                         
  -2  18   5         29.00         21.40         5.75 o                         
  -1  18   5         14.47         17.09         5.51 o                         
   0  18   5          1.17          4.15         6.34 o                         
   1  18   5         60.86         61.19         5.42 o                         
   2  18   5         22.48          3.46         6.06 o                         
   3  18   5         17.79          9.34         6.06 o                         
  -3  19   5          3.38          9.32         5.64 o                         
  -2  19   5         25.27         32.08         5.98 o                         
  -1  19   5         26.20         16.54         5.67 o                         
   0  19   5         82.23         76.64         8.17 o                         
   1  19   5         37.97         45.28         8.40 o                         
 -10   0   6         37.89         36.42        12.63 o                         
  -9   0   6         77.79         87.19         9.75 o                         
  -8   0   6        249.85        220.83        15.37 o                         
  -7   0   6          3.60         -5.36         5.36 o                         
  -6   0   6          4.06          3.02         3.97 o                         
  -5   0   6          0.21          1.36         3.47 o                         
  -4   0   6       1045.44       1072.38        12.08 o                         
  -3   0   6        360.90        367.48         6.91 o                         
  -2   0   6        497.92        503.49         6.96 o                         
  -1   0   6        728.95        793.67         9.07 o                         
   0   0   6        176.59        200.56         4.18 o                         
   1   0   6        581.27        576.50         6.94 o                         
   2   0   6        133.16        111.17         5.82 o                         
   3   0   6          2.92          1.73         3.10 o                         
   4   0   6        231.00        231.20         5.36 o                         
   5   0   6         18.91         23.48         3.63 o                         
   6   0   6         35.73         34.01         5.46 o                         
   7   0   6        119.67        112.68         8.38 o                         
   8   0   6          2.09          5.21         5.27 o                         
   9   0   6         24.34         24.97         9.81 o                         
 -10   1   6        118.66        117.14         8.08 o                         
  -9   1   6         16.78         15.09         5.60 o                         
  -8   1   6         42.41         46.77         5.62 o                         
  -7   1   6        172.87        171.40         8.33 o                         
  -6   1   6          4.72          5.16         3.16 o                         
  -5   1   6         47.48         49.42         2.87 o                         
  -4   1   6        121.83        123.74         3.09 o                         
  -3   1   6        961.14        964.84         7.09 o                         
  -2   1   6        644.12        645.64         5.74 o                         
  -1   1   6         10.73          6.86         1.50 o                         
   0   1   6         11.14         10.10         1.42 o                         
   1   1   6        398.27        387.49         4.79 o                         
   2   1   6         11.60          9.50         1.86 o                         
   3   1   6        119.79        119.70         4.06 o                         
   4   1   6          0.71          1.32         2.23 o                         
   5   1   6        196.47        195.60         6.22 o                         
   6   1   6         40.66         44.97         3.59 o                         
   7   1   6          7.53          2.71         4.05 o                         
   8   1   6        178.07        178.00        10.49 o                         
   9   1   6          1.55         11.18         6.61 o                         
 -10   2   6          1.00         -4.67         5.64 o                         
  -9   2   6        180.59        174.96         8.74 o                         
  -8   2   6        306.04        297.73         9.26 o                         
  -7   2   6         29.76         34.74         4.14 o                         
  -6   2   6          9.35          9.42         2.33 o                         
  -5   2   6        520.53        508.13         6.79 o                         
  -4   2   6         21.18         21.15         1.62 o                         
  -3   2   6        288.12        295.23         3.83 o                         
  -2   2   6        447.44        443.93         4.65 o                         
  -1   2   6        723.68        751.38         6.21 o                         
   0   2   6         50.35         56.22         2.13 o                         
   1   2   6          0.74          1.47         1.68 o                         
   2   2   6        313.16        300.26         4.48 o                         
   3   2   6         21.86         18.85         2.32 o                         
   4   2   6        250.35        250.78         4.97 o                         
   5   2   6         24.39         28.62         2.44 o                         
   6   2   6        168.32        180.32         5.86 o                         
   7   2   6        216.49        217.16         6.44 o                         
   8   2   6         10.02          2.72         3.94 o                         
   9   2   6         60.11         71.83         6.29 o                         
 -10   3   6          0.04         -1.42         7.04 o                         
  -9   3   6         86.02         92.94         7.66 o                         
  -8   3   6         80.53         84.31         5.67 o                         
  -7   3   6        210.45        192.65         7.70 o                         
  -6   3   6        170.07        168.44         6.29 o                         
  -5   3   6          1.08          0.05         2.25 o                         
  -4   3   6         52.60         67.72         3.23 o                         
  -3   3   6         44.38         41.55         1.98 o                         
  -2   3   6        189.00        183.21         3.18 o                         
  -1   3   6        259.30        270.82         3.64 o                         
   0   3   6        327.86        319.45         3.92 o                         
   1   3   6          3.67          4.26         1.79 o                         
   2   3   6         89.93         88.74         3.13 o                         
   3   3   6        402.58        391.27         6.00 o                         
   4   3   6          2.79          5.21         2.40 o                         
   5   3   6        327.45        337.84         6.13 o                         
   6   3   6         64.37         62.97         4.45 o                         
   7   3   6          7.94         16.02         5.31 o                         
   8   3   6         36.56         42.60         4.54 o                         
 -10   4   6          5.11         10.63         6.02 o                         
  -9   4   6         24.12         27.45         6.44 o                         
  -8   4   6        101.79        108.36         9.69 o                         
  -7   4   6          0.25         -1.51         2.80 o                         
  -6   4   6        145.82        140.29         4.67 o                         
  -5   4   6         57.36         59.92         3.58 o                         
  -4   4   6        149.62        141.40         4.04 o                         
  -3   4   6          6.85          5.62         1.62 o                         
  -2   4   6         15.42         19.80         2.12 o                         
  -1   4   6       1435.05       1394.45        11.23 o                         
   0   4   6        252.85        246.84         4.52 o                         
   1   4   6          4.07          3.05         1.96 o                         
   2   4   6        393.20        372.15         5.13 o                         
   3   4   6         22.79         14.02         2.55 o                         
   4   4   6         22.25         25.13         3.06 o                         
   5   4   6          6.55          5.43         2.84 o                         
   6   4   6        234.70        234.92         6.20 o                         
   7   4   6        186.59        188.87         6.38 o                         
   8   4   6         35.36         38.92         4.52 o                         
 -10   5   6        145.62        126.30         8.30 o                         
  -9   5   6          1.88          1.51         4.61 o                         
  -8   5   6         42.13         44.76         4.99 o                         
  -7   5   6         35.82         30.99         3.42 o                         
  -6   5   6         35.41         35.25         3.28 o                         
  -5   5   6        181.59        165.79         4.78 o                         
  -4   5   6        445.98        409.49         6.00 o                         
  -3   5   6         19.73         18.62         2.40 o                         
  -2   5   6        127.47        119.11         2.94 o                         
  -1   5   6          7.26          9.21         1.63 o                         
   0   5   6        846.38        862.02         7.06 o                         
   1   5   6        430.35        407.50         8.33 o                         
   2   5   6         52.15         53.02         2.72 o                         
   3   5   6          1.00          3.68         2.45 o                         
   4   5   6         90.62         93.38         5.00 o                         
   5   5   6        248.02        240.58         6.56 o                         
   6   5   6        211.27        208.74         6.65 o                         
   7   5   6          6.15         10.73         4.44 o                         
   8   5   6         95.57        118.22        12.02 o                         
 -10   6   6          0.29          1.92         5.49 o                         
  -9   6   6        146.77        167.91         8.11 o                         
  -8   6   6          0.18         -3.33         3.33 o                         
  -7   6   6          0.06          0.38         2.98 o                         
  -6   6   6        102.75         91.52         4.53 o                         
  -5   6   6          5.61          4.80         2.56 o                         
  -4   6   6        275.68        258.60         4.08 o                         
  -3   6   6         71.89         76.01         4.10 o                         
  -2   6   6         86.95         83.15         2.73 o                         
  -1   6   6        112.30        102.05         2.88 o                         
   0   6   6          1.27          1.58         1.78 o                         
   1   6   6        182.56        184.35         3.35 o                         
   2   6   6        276.76        252.37         4.68 o                         
   3   6   6          0.08          0.29         2.81 o                         
   4   6   6         89.37         88.86         5.19 o                         
   5   6   6         48.58         53.06         7.91 o                         
   6   6   6        259.76        252.24         8.03 o                         
   7   6   6        108.17        111.85        11.09 o                         
   8   6   6          0.42          8.30         6.91 o                         
 -10   7   6         42.53         39.55         6.27 o                         
  -9   7   6         22.33         27.94         6.11 o                         
  -8   7   6          4.59          6.97         6.76 o                         
  -7   7   6         82.45         73.14         4.46 o                         
  -6   7   6          0.20          0.72         2.92 o                         
  -5   7   6        116.19        122.47         4.56 o                         
  -4   7   6         83.98         86.44         3.35 o                         
  -3   7   6        112.66        101.69         3.34 o                         
  -2   7   6        254.39        231.91         3.67 o                         
  -1   7   6         28.26         33.62         2.12 o                         
   0   7   6        192.26        177.33         3.66 o                         
   1   7   6         15.63         13.66         2.04 o                         
   2   7   6         72.00         70.33         6.41 o                         
   3   7   6        256.10        249.31         5.71 o                         
   4   7   6          4.03         10.01         3.09 o                         
   5   7   6        166.20        174.25         8.31 o                         
   6   7   6         51.90         53.80         4.76 o                         
   7   7   6         27.16         39.53        12.25 o                         
   8   7   6         25.40         26.33         7.60 o                         
 -10   8   6          2.21          3.50         8.38 o                         
  -9   8   6         54.26         52.05         5.61 o                         
  -8   8   6        437.99        401.65         8.73 o                         
  -7   8   6         10.41         17.46         3.58 o                         
  -6   8   6          6.31          4.01         3.28 o                         
  -5   8   6        160.05        156.66         5.16 o                         
  -4   8   6         22.16         24.81         2.19 o                         
  -3   8   6        235.36        212.20         4.87 o                         
  -2   8   6        211.68        191.81         4.70 o                         
  -1   8   6        492.79        502.15         6.82 o                         
   0   8   6         11.13         12.75         1.91 o                         
   1   8   6          1.26          2.46         1.93 o                         
   2   8   6         29.35         29.39         2.17 o                         
   3   8   6         18.06         17.26         3.05 o                         
   4   8   6        199.11        210.70         7.88 o                         
   5   8   6         21.41         22.41         3.80 o                         
   6   8   6         30.21         19.73         4.07 o                         
   7   8   6        118.16        117.12         6.22 o                         
   8   8   6         17.14         18.12         6.43 o                         
  -9   9   6         93.61         95.17         6.84 o                         
  -8   9   6        199.78        193.60         6.83 o                         
  -7   9   6         60.20         66.49         7.28 o                         
  -6   9   6         47.70         55.51         4.01 o                         
  -5   9   6         34.75         39.95         3.28 o                         
  -4   9   6          0.70          0.65         1.88 o                         
  -3   9   6         84.00         86.00         3.95 o                         
  -2   9   6        434.72        423.83         6.53 o                         
  -1   9   6         44.29         43.54         3.18 o                         
   0   9   6         11.50         11.94         3.93 o                         
   1   9   6         40.82         40.89         2.59 o                         
   2   9   6        102.29        101.37         3.58 o                         
   3   9   6        161.66        152.93         5.17 o                         
   4   9   6         21.94         19.34         3.58 o                         
   5   9   6        178.90        193.41         7.23 o                         
   6   9   6          5.43          7.81         3.85 o                         
   7   9   6          1.23         -0.05         6.57 o                         
  -9  10   6         52.62         46.99         8.46 o                         
  -8  10   6        102.33        104.16        11.93 o                         
  -7  10   6          3.68         -0.64         4.16 o                         
  -6  10   6          4.23          5.99         2.94 o                         
  -5  10   6         56.31         64.08         4.28 o                         
  -4  10   6         93.36         96.71         6.24 o                         
  -3  10   6        180.70        185.48         5.37 o                         
  -2  10   6        153.31        141.92         4.95 o                         
  -1  10   6          9.64         11.16         3.21 o                         
   0  10   6         43.74         39.00         3.21 o                         
   1  10   6         20.42         18.61         2.29 o                         
   2  10   6        272.09        251.32         8.19 o                         
   3  10   6          4.89          9.99         2.39 o                         
   4  10   6        202.13        204.52         9.15 o                         
   5  10   6          2.84         -0.67         3.67 o                         
   6  10   6         32.86         33.28         5.56 o                         
   7  10   6         65.99         85.50         9.65 o                         
  -9  11   6          1.58         -7.09         7.09 o                         
  -8  11   6          0.51         -4.27         4.93 o                         
  -7  11   6        142.49        145.17         7.69 o                         
  -6  11   6          2.36          4.18         4.55 o                         
  -5  11   6         11.80         10.28         4.75 o                         
  -4  11   6          3.10          7.07         3.07 o                         
  -3  11   6        569.17        560.87         8.21 o                         
  -2  11   6         21.35         23.82         3.29 o                         
  -1  11   6          9.66         12.17         2.99 o                         
   0  11   6         68.66         75.15         6.40 o                         
   1  11   6        102.32         93.57         4.39 o                         
   2  11   6          0.78          1.65         2.56 o                         
   3  11   6         43.41         56.54         3.57 o                         
   4  11   6         18.06         19.03         3.79 o                         
   5  11   6         41.79         38.20         5.18 o                         
   6  11   6         52.74         39.63         5.07 o                         
   7  11   6         10.20         16.99         5.76 o                         
  -8  12   6         24.04         30.58         5.92 o                         
  -7  12   6          9.07          6.73         6.38 o                         
  -6  12   6         35.56         30.35         5.39 o                         
  -5  12   6          1.88          1.92         4.71 o                         
  -4  12   6         33.70         28.27         3.73 o                         
  -3  12   6         37.01         37.46         4.39 o                         
  -2  12   6         64.86         68.59         4.34 o                         
  -1  12   6         36.71         40.83         3.71 o                         
   0  12   6         18.14         21.86         3.42 o                         
   1  12   6        119.06        115.41         5.28 o                         
   2  12   6         32.83         29.18         3.64 o                         
   3  12   6         16.34         26.72         4.96 o                         
   4  12   6          0.91          0.08         3.16 o                         
   5  12   6         29.98         38.47         6.59 o                         
   6  12   6         56.17         57.20         5.72 o                         
  -8  13   6          7.47          2.85        10.77 o                         
  -7  13   6         69.02         66.81         6.67 o                         
  -6  13   6         70.78         74.08         6.41 o                         
  -5  13   6         13.12         10.27         4.89 o                         
  -4  13   6          2.30         10.48         5.95 o                         
  -3  13   6          0.10          1.66         3.20 o                         
  -2  13   6         78.74         72.67         4.50 o                         
  -1  13   6         35.61         40.35         4.86 o                         
   0  13   6         91.24         99.60         5.52 o                         
   1  13   6         37.02         38.71         4.88 o                         
   2  13   6         24.05         23.96         3.72 o                         
   3  13   6         70.70         68.93         5.59 o                         
   4  13   6          0.34         -4.50         4.50 o                         
   5  13   6        130.92        133.40        16.41 o                         
   6  13   6          6.39          9.15         4.79 o                         
  -7  14   6         22.51         25.49         6.06 o                         
  -6  14   6         21.87         29.87         7.39 o                         
  -5  14   6         50.93         59.99         6.11 o                         
  -4  14   6          0.07         -2.28         5.88 o                         
  -3  14   6          2.85          7.93         5.40 o                         
  -2  14   6          9.53          9.19         4.08 o                         
  -1  14   6        250.21        229.78         7.45 o                         
   0  14   6          6.27          6.54         3.58 o                         
   1  14   6         19.55         19.61         3.82 o                         
   2  14   6         98.29        112.61         5.55 o                         
   3  14   6         21.62         25.66         5.07 o                         
   4  14   6         91.38         83.68         8.10 o                         
   5  14   6          8.89          3.04         5.24 o                         
  -7  15   6         14.37         15.98         5.93 o                         
  -6  15   6          2.14         -0.17         5.45 o                         
  -5  15   6         28.44         29.25         5.96 o                         
  -4  15   6          2.06          2.50         3.74 o                         
  -3  15   6          1.26          0.07         4.03 o                         
  -2  15   6         59.91         60.65         4.31 o                         
  -1  15   6          8.58          6.54         3.98 o                         
   0  15   6         95.07        100.01         5.25 o                         
   1  15   6          9.45          7.66         3.90 o                         
   2  15   6          0.36          5.83         4.52 o                         
   3  15   6         11.68         13.01         5.53 o                         
   4  15   6          9.99         16.22         5.84 o                         
   5  15   6         37.63         43.77         5.73 o                         
  -6  16   6         38.99         22.58         7.23 o                         
  -5  16   6          5.68          2.65         5.61 o                         
  -4  16   6         75.07         86.07         6.93 o                         
  -3  16   6          0.14          6.92         4.44 o                         
  -2  16   6          0.00          9.95         3.88 o                         
  -1  16   6         64.37         65.60         5.40 o                         
   0  16   6          0.01          5.41         4.16 o                         
   1  16   6         22.77         29.39         4.71 o                         
   2  16   6         15.70         12.31         7.26 o                         
   3  16   6          0.02          4.19         5.35 o                         
   4  16   6         20.49         16.75         5.92 o                         
  -5  17   6         81.46        108.06         8.17 o                         
  -4  17   6         60.39         66.90        10.32 o                         
  -3  17   6         21.20         32.13         7.81 o                         
  -2  17   6         26.08         33.05         5.82 o                         
  -1  17   6          0.73          0.22         4.92 o                         
   0  17   6          3.13         10.15         4.76 o                         
   1  17   6         35.99         35.07         5.40 o                         
   2  17   6          0.06         -5.41         5.57 o                         
   3  17   6         26.23         25.53         6.36 o                         
  -4  18   6         29.49         28.95         7.28 o                         
  -3  18   6          0.61         -4.96         4.96 o                         
  -2  18   6          0.05         -0.18        10.29 o                         
  -1  18   6         22.17         18.86         5.35 o                         
   0  18   6          8.30          6.67         4.53 o                         
   1  18   6          7.23         17.38         7.90 o                         
   2  18   6          5.12         -2.68         6.18 o                         
  -2  19   6         76.37         76.14         6.91 o                         
  -1  19   6          2.76         10.78         5.58 o                         
   0  19   6         13.91         17.58         5.07 o                         
 -10   0   7         65.62         68.71        10.50 o                         
  -9   0   7          3.69          5.46         7.85 o                         
  -8   0   7         20.53         16.34         7.08 o                         
  -7   0   7        605.37        577.60        24.39 o                         
  -6   0   7         41.77         39.02         5.09 o                         
  -5   0   7        760.41        718.21         8.89 o                         
  -4   0   7       1359.78       1321.45        23.38 o                         
  -3   0   7         98.47         99.15         5.29 o                         
  -2   0   7       1278.30       1295.32        16.83 o                         
  -1   0   7         35.58         53.42         4.39 o                         
   0   0   7         76.55         79.33         3.84 o                         
   1   0   7         87.32         87.09         5.49 o                         
   2   0   7          0.05          0.89         3.38 o                         
   3   0   7         47.28         53.69         7.86 o                         
   4   0   7        108.43        120.99         6.55 o                         
   5   0   7         33.33         29.89         6.10 o                         
   6   0   7          1.08          0.75         4.86 o                         
   7   0   7        120.24        144.51        18.69 o                         
   8   0   7         31.51         24.26         6.43 o                         
 -10   1   7          0.63          7.29         5.97 o                         
  -9   1   7         98.78        102.15         7.45 o                         
  -8   1   7         37.94         51.38         9.12 o                         
  -7   1   7          0.06         -2.11         5.83 o                         
  -6   1   7        509.58        490.38         8.15 o                         
  -5   1   7        197.15        189.07         5.31 o                         
  -4   1   7        235.58        230.62         4.10 o                         
  -3   1   7        357.97        385.47         4.39 o                         
  -2   1   7          0.36          2.28         1.60 o                         
  -1   1   7        209.08        210.00         3.48 o                         
   0   1   7         46.93         42.73         1.77 o                         
   1   1   7         68.33         69.28         3.40 o                         
   2   1   7          0.02         -0.67         1.88 o                         
   3   1   7         22.48         21.16         2.47 o                         
   4   1   7          8.77         11.79         2.85 o                         
   5   1   7         49.54         51.04         3.58 o                         
   6   1   7         94.45        100.91         6.50 o                         
   7   1   7         10.37         16.69         4.10 o                         
   8   1   7          0.95          1.22         4.08 o                         
 -10   2   7         79.46         79.83        10.41 o                         
  -9   2   7          0.82         -0.68         5.19 o                         
  -8   2   7        132.65        148.92         7.38 o                         
  -7   2   7         58.43         59.91        10.75 o                         
  -6   2   7         12.95         11.86         2.51 o                         
  -5   2   7         53.08         55.24         3.53 o                         
  -4   2   7        164.20        170.55         3.57 o                         
  -3   2   7        505.06        474.28         5.20 o                         
  -2   2   7        600.12        631.52         5.99 o                         
  -1   2   7          7.93          8.85         1.62 o                         
   0   2   7          2.14          3.95         1.44 o                         
   1   2   7         37.42         42.84         2.90 o                         
   2   2   7        251.16        232.55         5.35 o                         
   3   2   7        125.92        126.69         3.97 o                         
   4   2   7         10.73          7.58         2.63 o                         
   5   2   7          0.20          1.64         3.44 o                         
   6   2   7         13.56         16.96         3.72 o                         
   7   2   7         34.44         36.37         4.66 o                         
   8   2   7         31.12         37.11         4.62 o                         
 -10   3   7         28.79         35.84         6.58 o                         
  -9   3   7        166.66        162.47         8.37 o                         
  -8   3   7         27.34         29.56         5.37 o                         
  -7   3   7         84.70         82.94         4.30 o                         
  -6   3   7        114.06        112.88         4.36 o                         
  -5   3   7        184.58        181.05         4.77 o                         
  -4   3   7        472.26        436.85         5.13 o                         
  -3   3   7         38.18         39.62         2.37 o                         
  -2   3   7        664.68        664.53         6.26 o                         
  -1   3   7        216.76        225.64         3.63 o                         
   0   3   7        168.83        176.05         4.21 o                         
   1   3   7          0.43          3.90         2.04 o                         
   2   3   7        126.56        123.44         6.20 o                         
   3   3   7          1.70          1.40         2.34 o                         
   4   3   7          2.41          1.32         2.57 o                         
   5   3   7         59.75         62.07         4.18 o                         
   6   3   7         55.16         60.66         4.19 o                         
   7   3   7         75.39         72.41         5.37 o                         
   8   3   7          3.23         17.58         5.62 o                         
 -10   4   7         28.31         21.70         6.26 o                         
  -9   4   7         10.66          8.62         5.49 o                         
  -8   4   7        203.81        197.51         7.61 o                         
  -7   4   7        138.12        134.99         5.09 o                         
  -6   4   7          1.30          3.92         2.72 o                         
  -5   4   7        498.61        492.33        10.66 o                         
  -4   4   7          7.50         11.05         1.82 o                         
  -3   4   7        640.48        572.77         6.33 o                         
  -2   4   7          2.88          0.23         1.69 o                         
  -1   4   7          8.34          7.76         1.99 o                         
   0   4   7         28.46         29.28         1.86 o                         
   1   4   7        162.70        151.11         4.15 o                         
   2   4   7         92.55         82.85         3.96 o                         
   3   4   7         58.98         52.50         3.13 o                         
   4   4   7          6.50         10.59         2.82 o                         
   5   4   7        117.64        125.49         5.66 o                         
   6   4   7         37.54         51.23         6.42 o                         
   7   4   7          6.55          2.63         4.12 o                         
   8   4   7         47.54         46.92         4.98 o                         
 -10   5   7          6.56          9.01         6.27 o                         
  -9   5   7          0.26          4.20         4.79 o                         
  -8   5   7          6.65         11.36         5.34 o                         
  -7   5   7        132.67        121.46         5.63 o                         
  -6   5   7        294.63        283.50         7.01 o                         
  -5   5   7         91.93         98.31         4.35 o                         
  -4   5   7        600.18        552.79         6.01 o                         
  -3   5   7         29.17         28.48         2.17 o                         
  -2   5   7          8.54          7.47         1.91 o                         
  -1   5   7        207.94        203.70         4.08 o                         
   0   5   7        154.25        147.99         3.26 o                         
   1   5   7        698.85        675.74         7.71 o                         
   2   5   7        205.81        179.81         4.94 o                         
   3   5   7          6.08          8.47         2.59 o                         
   4   5   7          4.07          4.15         3.15 o                         
   5   5   7         23.01         32.58         6.38 o                         
   6   5   7         64.71         54.97         5.08 o                         
   7   5   7         98.03        106.91        12.94 o                         
   8   5   7         12.50          6.39         5.75 o                         
 -10   6   7         82.13         68.90         7.01 o                         
  -9   6   7         27.62         23.47         7.28 o                         
  -8   6   7          0.79          5.63         4.03 o                         
  -7   6   7        233.06        220.12         8.37 o                         
  -6   6   7         28.99         30.50         3.48 o                         
  -5   6   7        283.07        266.57         5.88 o                         
  -4   6   7         36.70         34.96         2.57 o                         
  -3   6   7        368.39        360.64         4.94 o                         
  -2   6   7          0.65         -0.93         2.08 o                         
  -1   6   7        313.41        305.87         4.43 o                         
   0   6   7       1379.69       1340.20        10.16 o                         
   1   6   7          0.19         -1.01         2.34 o                         
   2   6   7          2.30          7.69         2.70 o                         
   3   6   7         40.75         43.35         3.18 o                         
   4   6   7          5.02          4.45         2.92 o                         
   5   6   7         95.22         88.49         5.04 o                         
   6   6   7          0.67         -4.44         5.05 o                         
   7   6   7         41.93         42.52         5.32 o                         
   8   6   7          7.62         17.75         5.91 o                         
 -10   7   7          1.25          8.68         5.06 o                         
  -9   7   7         49.47         52.01         5.72 o                         
  -8   7   7         43.90         44.39         5.10 o                         
  -7   7   7         34.18         39.18         4.02 o                         
  -6   7   7        256.86        270.62        13.29 o                         
  -5   7   7          3.20          7.42         2.81 o                         
  -4   7   7        366.21        347.63         5.04 o                         
  -3   7   7          2.03          3.93         2.37 o                         
  -2   7   7        119.84        115.92         3.30 o                         
  -1   7   7         61.35         57.51         2.96 o                         
   0   7   7         59.96         60.48         3.12 o                         
   1   7   7         37.88         43.70         3.88 o                         
   2   7   7          0.89         -0.37         2.68 o                         
   3   7   7          6.46         11.24         3.68 o                         
   4   7   7         16.85         19.92         4.97 o                         
   5   7   7          3.36          6.32         3.97 o                         
   6   7   7         92.88         89.89         6.01 o                         
   7   7   7         12.82         31.52         9.89 o                         
  -9   8   7         56.10         66.62         6.57 o                         
  -8   8   7        198.07        190.09         7.07 o                         
  -7   8   7         19.62         19.04         3.62 o                         
  -6   8   7         20.95         21.16         3.58 o                         
  -5   8   7         91.15         92.43         4.29 o                         
  -4   8   7         66.38         66.13         3.04 o                         
  -3   8   7        512.70        485.80         6.86 o                         
  -2   8   7        158.88        156.00         4.65 o                         
  -1   8   7          0.49         -1.77         2.58 o                         
   0   8   7         20.98         27.28         2.42 o                         
   1   8   7         36.34         37.58         2.63 o                         
   2   8   7         57.45         71.03         3.88 o                         
   3   8   7        130.40        126.86         4.72 o                         
   4   8   7          2.73          0.78         4.62 o                         
   5   8   7          1.66          4.85         3.43 o                         
   6   8   7         24.27         29.85         4.71 o                         
   7   8   7         19.61         30.27         5.78 o                         
  -9   9   7        263.64        272.22        13.47 o                         
  -8   9   7         14.12          8.01         5.18 o                         
  -7   9   7          1.80         -3.36         3.36 o                         
  -6   9   7         40.04         36.83         3.97 o                         
  -5   9   7         19.39         21.23         3.68 o                         
  -4   9   7         92.98         90.03         3.04 o                         
  -3   9   7        196.54        196.17         5.34 o                         
  -2   9   7        158.09        151.80         4.97 o                         
  -1   9   7        136.59        133.73         4.73 o                         
   0   9   7          0.41          1.47         1.89 o                         
   1   9   7         26.41         27.03         2.52 o                         
   2   9   7         39.81         42.00         3.54 o                         
   3   9   7          0.47         -3.15         3.15 o                         
   4   9   7          4.39          4.77         3.27 o                         
   5   9   7          5.27         -3.41         3.41 o                         
   6   9   7          9.77         15.01         4.97 o                         
   7   9   7         18.59         25.67         8.88 o                         
  -9  10   7          0.10         -2.96         7.30 o                         
  -8  10   7         30.13         21.82         7.01 o                         
  -7  10   7        180.94        191.38         8.33 o                         
  -6  10   7          3.35          0.50         4.69 o                         
  -5  10   7        118.78        116.31         6.48 o                         
  -4  10   7         37.85         38.83         3.56 o                         
  -3  10   7         76.67         81.35         4.10 o                         
  -2  10   7        358.36        344.79        10.58 o                         
  -1  10   7          0.51          2.35         2.84 o                         
   0  10   7          4.96          2.90         3.22 o                         
   1  10   7         12.62         12.14         2.39 o                         
   2  10   7         87.47         91.14         4.13 o                         
   3  10   7         30.48         37.48         5.14 o                         
   4  10   7          1.07          7.38         3.37 o                         
   5  10   7          7.16         12.84         5.88 o                         
   6  10   7          0.64          7.14         4.15 o                         
   7  10   7         63.45         60.20         8.25 o                         
  -9  11   7          6.32         28.81        24.80 o                         
  -8  11   7         35.07         23.80         9.66 o                         
  -7  11   7          1.27         10.59         5.15 o                         
  -6  11   7        335.46        314.03         9.59 o                         
  -5  11   7         72.28         67.88         5.69 o                         
  -4  11   7        144.99        140.22         4.81 o                         
  -3  11   7          6.86         10.47         3.45 o                         
  -2  11   7          9.18         11.64         3.15 o                         
  -1  11   7        161.70        151.24         5.41 o                         
   0  11   7         36.17         38.71         3.60 o                         
   1  11   7         32.37         39.26         4.48 o                         
   2  11   7          3.69          7.10         2.34 o                         
   3  11   7          5.43          7.74         3.44 o                         
   4  11   7          0.23          5.18         3.88 o                         
   5  11   7         53.11         58.24         4.67 o                         
   6  11   7         74.93         72.75         5.13 o                         
  -8  12   7         12.02         29.18         9.76 o                         
  -7  12   7        144.81        167.64        16.94 o                         
  -6  12   7          0.12          0.22         4.81 o                         
  -5  12   7        158.42        165.66         7.75 o                         
  -4  12   7         92.24         98.23         4.60 o                         
  -3  12   7         13.07         17.30         3.55 o                         
  -2  12   7        158.08        144.27         5.74 o                         
  -1  12   7         23.86         27.92         3.73 o                         
   0  12   7        125.72        135.45         5.54 o                         
   1  12   7          0.95          0.41         3.13 o                         
   2  12   7          0.63          0.04         4.14 o                         
   3  12   7          6.02          1.55         4.31 o                         
   4  12   7         39.90         49.82         4.81 o                         
   5  12   7         22.77         27.07         3.99 o                         
   6  12   7          0.31          8.59         7.22 o                         
  -8  13   7         14.93         16.05         5.88 o                         
  -7  13   7         52.62         58.48         6.58 o                         
  -6  13   7         68.85         77.13         6.60 o                         
  -5  13   7         46.84         58.31         6.89 o                         
  -4  13   7         54.11         55.30         5.61 o                         
  -3  13   7          0.55          4.07         4.18 o                         
  -2  13   7        121.02        120.55         5.46 o                         
  -1  13   7         75.69         80.93         4.83 o                         
   0  13   7         13.28         11.09         3.62 o                         
   1  13   7          5.77         12.43         3.61 o                         
   2  13   7         26.27         28.84         4.99 o                         
   3  13   7          5.70         17.70         4.83 o                         
   4  13   7          4.02         -1.51         5.15 o                         
   5  13   7         24.33         29.29         5.63 o                         
   6  13   7         20.89         18.26        14.30 o                         
  -7  14   7          2.41          6.89         5.71 o                         
  -6  14   7          2.85          8.35         5.64 o                         
  -5  14   7         80.38         80.90         6.73 o                         
  -4  14   7         59.01         63.32         4.74 o                         
  -3  14   7        151.39        146.57         6.32 o                         
  -2  14   7          1.58          1.94         4.83 o                         
  -1  14   7         10.99         10.72         4.36 o                         
   0  14   7          5.12          4.41         4.47 o                         
   1  14   7         78.31         91.54         5.21 o                         
   2  14   7         42.54         35.12         5.31 o                         
   3  14   7          6.79         16.68         5.18 o                         
   4  14   7         19.33         20.52         7.70 o                         
   5  14   7         17.64         33.23         5.68 o                         
  -7  15   7         10.03          3.06         8.72 o                         
  -6  15   7         36.54         27.94         6.30 o                         
  -5  15   7         24.55         19.40         7.17 o                         
  -4  15   7        131.73        131.18         7.50 o                         
  -3  15   7          6.52          6.11         3.63 o                         
  -2  15   7         50.62         48.62         4.78 o                         
  -1  15   7         28.43         28.50         4.64 o                         
   0  15   7         22.94         26.15         4.29 o                         
   1  15   7         79.87        101.14         5.50 o                         
   2  15   7          2.46          6.79         5.90 o                         
   3  15   7          1.57          2.76         6.09 o                         
   4  15   7          0.68         11.54         5.75 o                         
  -6  16   7          1.14          9.45         5.83 o                         
  -5  16   7         42.85         47.53         6.54 o                         
  -4  16   7          0.52          1.69         5.70 o                         
  -3  16   7        160.59        137.36        16.21 o                         
  -2  16   7         21.58         26.13         4.18 o                         
  -1  16   7         54.17         50.09         6.46 o                         
   0  16   7        172.56        193.18        20.59 o                         
   1  16   7          4.47         63.51        42.50 o                         
   2  16   7          1.92          1.40         5.96 o                         
   3  16   7          7.60         -3.12         9.25 o                         
   4  16   7          1.35         10.74         6.72 o                         
  -5  17   7          5.76          4.85         8.43 o                         
  -4  17   7         69.88         59.94         6.92 o                         
  -3  17   7          0.11          6.21         7.99 o                         
  -2  17   7          0.29          2.43         5.03 o                         
  -1  17   7         12.15         21.86         7.40 o                         
   0  17   7         20.39         45.28        10.79 o                         
   1  17   7         88.45         86.61        11.95 o                         
   2  17   7          8.45          4.25         6.05 o                         
   3  17   7          0.02         -0.49         5.83 o                         
  -4  18   7          4.84          2.22         7.20 o                         
  -3  18   7         16.45         17.71         5.38 o                         
  -2  18   7         50.90         40.89         8.20 o                         
  -1  18   7          0.00          2.27         4.48 o                         
   0  18   7         41.63         99.58        40.76 o                         
   1  18   7          9.03         -3.52         5.94 o                         
 -10   0   8          2.79          0.08         8.39 o                         
  -9   0   8          3.74         -6.76         9.23 o                         
  -8   0   8        195.15        188.44        11.94 o                         
  -7   0   8        251.36        259.22        24.29 o                         
  -6   0   8         97.46        103.42         6.64 o                         
  -5   0   8        221.82        240.77         5.40 o                         
  -4   0   8         23.98         31.53         3.22 o                         
  -3   0   8        205.37        242.20         5.88 o                         
  -2   0   8         22.96         36.45         3.20 o                         
  -1   0   8        452.53        425.94         7.12 o                         
   0   0   8        811.95        787.44        11.49 o                         
   1   0   8        104.20        115.09         6.72 o                         
   2   0   8         43.27         41.88         5.13 o                         
   3   0   8         63.92         58.68         5.97 o                         
   4   0   8        572.87        549.83        19.42 o                         
   5   0   8         33.27         36.61         6.62 o                         
   6   0   8          0.04         -7.10        11.82 o                         
   7   0   8          3.64         18.05        12.07 o                         
   8   0   8         33.39         35.20         7.92 o                         
 -10   1   8          0.10         -4.03         5.87 o                         
  -9   1   8         20.20         18.32         5.83 o                         
  -8   1   8         58.05         58.14         6.00 o                         
  -7   1   8         89.98         95.71         6.08 o                         
  -6   1   8         16.28         27.49         3.92 o                         
  -5   1   8         73.43         70.13         3.65 o                         
  -4   1   8         22.13         27.91         2.12 o                         
  -3   1   8         65.42         79.44         2.84 o                         
  -2   1   8         62.14         77.21         2.70 o                         
  -1   1   8        324.66        285.39         3.77 o                         
   0   1   8        702.49        672.65         9.74 o                         
   1   1   8        222.60        225.40         5.46 o                         
   2   1   8        143.48        132.09         5.21 o                         
   3   1   8        312.52        297.87         7.14 o                         
   4   1   8          2.38          4.66         3.59 o                         
   5   1   8          4.82          5.47         5.35 o                         
   6   1   8         61.71         75.27         5.31 o                         
   7   1   8         47.12         42.65         6.65 o                         
   8   1   8         59.53         64.91         6.13 o                         
 -10   2   8          0.42         -0.15         5.80 o                         
  -9   2   8         28.62         41.99         6.27 o                         
  -8   2   8          0.38         -1.01         4.70 o                         
  -7   2   8         39.82         48.15         4.73 o                         
  -6   2   8        117.18        116.62         4.44 o                         
  -5   2   8        429.99        407.49         6.61 o                         
  -4   2   8        192.80        211.60         4.12 o                         
  -3   2   8         31.92         28.38         2.24 o                         
  -2   2   8        552.44        518.16         5.91 o                         
  -1   2   8        310.97        310.10         5.25 o                         
   0   2   8        221.97        221.59         4.74 o                         
   1   2   8        354.93        351.43         5.87 o                         
   2   2   8         59.88         58.21         3.58 o                         
   3   2   8        155.90        150.15         7.22 o                         
   4   2   8          0.11          4.19         2.79 o                         
   5   2   8          0.14          1.04         3.72 o                         
   6   2   8          3.61         10.80         4.09 o                         
   7   2   8          5.14         16.22         5.14 o                         
   8   2   8         26.65         20.61         4.88 o                         
 -10   3   8         19.97         19.20         6.20 o                         
  -9   3   8          3.24         -5.48         6.41 o                         
  -8   3   8         41.42         53.56         5.30 o                         
  -7   3   8         13.26         12.07         2.95 o                         
  -6   3   8          9.08          9.60         2.78 o                         
  -5   3   8        314.53        323.65         6.07 o                         
  -4   3   8        137.93        118.29         3.50 o                         
  -3   3   8        244.50        223.79         4.43 o                         
  -2   3   8          5.40          3.32         1.88 o                         
  -1   3   8        182.77        173.13         4.51 o                         
   0   3   8         18.87         23.34         2.53 o                         
   1   3   8         81.44         71.89         3.48 o                         
   2   3   8        647.46        639.56         8.36 o                         
   3   3   8        126.03        103.29         4.65 o                         
   4   3   8        162.70        169.83         6.04 o                         
   5   3   8          0.89          7.89         3.14 o                         
   6   3   8         19.39         22.79         6.04 o                         
   7   3   8         21.41         16.09         6.24 o                         
   8   3   8         28.66         37.83         5.21 o                         
 -10   4   8         18.50          9.85         6.04 o                         
  -9   4   8         52.29         58.39         6.04 o                         
  -8   4   8         24.00         26.68         4.93 o                         
  -7   4   8        132.27        130.17         6.71 o                         
  -6   4   8        302.95        295.00         6.35 o                         
  -5   4   8         74.86         84.34         3.99 o                         
  -4   4   8         26.01         23.14         2.28 o                         
  -3   4   8          0.01          2.36         1.99 o                         
  -2   4   8       1261.32       1209.09         9.91 o                         
  -1   4   8          0.67          0.84         1.90 o                         
   0   4   8         75.95         77.93         4.36 o                         
   1   4   8        435.47        415.14         6.33 o                         
   2   4   8         55.37         51.73         3.42 o                         
   3   4   8        132.22        127.21         4.86 o                         
   4   4   8        112.90        109.27         4.63 o                         
   5   4   8          9.10          3.35         3.74 o                         
   6   4   8          8.18          7.17         4.78 o                         
   7   4   8          3.11         -0.16         4.30 o                         
   8   4   8         26.37         34.78         4.91 o                         
 -10   5   8          4.88          3.14         5.97 o                         
  -9   5   8          2.07          8.77         7.53 o                         
  -8   5   8        159.19        166.19         8.08 o                         
  -7   5   8         79.93         73.88         5.69 o                         
  -6   5   8          4.76          6.38         4.30 o                         
  -5   5   8         10.49         11.66         3.26 o                         
  -4   5   8        161.94        149.74         3.90 o                         
  -3   5   8          9.83         12.30         2.18 o                         
  -2   5   8        111.04        106.25         3.50 o                         
  -1   5   8       1687.48       1644.07        12.44 o                         
   0   5   8        304.95        292.17         5.40 o                         
   1   5   8         51.39         63.44         3.47 o                         
   2   5   8         61.36         55.53         3.54 o                         
   3   5   8          8.88          9.37         3.09 o                         
   4   5   8         16.94         21.19         4.33 o                         
   5   5   8         54.50         58.28         4.19 o                         
   6   5   8          1.57         -2.24         4.09 o                         
   7   5   8         22.75         31.52         5.68 o                         
 -10   6   8         10.19         11.75         8.34 o                         
  -9   6   8         22.45         25.02         5.33 o                         
  -8   6   8         32.14         36.18         7.98 o                         
  -7   6   8        248.36        234.46         7.49 o                         
  -6   6   8        240.60        233.60         6.44 o                         
  -5   6   8          6.97          5.71         2.98 o                         
  -4   6   8         23.52         20.35         2.36 o                         
  -3   6   8        350.46        332.15         5.47 o                         
  -2   6   8        756.00        720.31         7.22 o                         
  -1   6   8        155.27        143.48         3.76 o                         
   0   6   8        190.99        185.27         3.82 o                         
   1   6   8         27.66         27.09         3.16 o                         
   2   6   8         16.82         14.72         3.26 o                         
   3   6   8        310.67        294.70         6.52 o                         
   4   6   8         71.07         76.35         4.30 o                         
   5   6   8          0.20          0.07         3.39 o                         
   6   6   8          1.35         -3.45         5.22 o                         
   7   6   8          0.24          6.25         5.50 o                         
 -10   7   8         17.42         20.94         6.43 o                         
  -9   7   8          6.95         17.81         5.03 o                         
  -8   7   8         26.73         21.01         4.32 o                         
  -7   7   8         71.52         74.09         4.77 o                         
  -6   7   8         61.18         72.77         4.91 o                         
  -5   7   8         30.07         30.11         3.44 o                         
  -4   7   8         95.69        103.83         3.64 o                         
  -3   7   8        160.92        160.54         4.01 o                         
  -2   7   8          0.04         -0.37         2.16 o                         
  -1   7   8        203.51        197.42         4.18 o                         
   0   7   8         80.16         76.42         3.02 o                         
   1   7   8         26.51         27.93         3.14 o                         
   2   7   8        400.79        376.10         6.87 o                         
   3   7   8        124.68        121.99         5.37 o                         
   4   7   8          9.60          5.65         3.94 o                         
   5   7   8          6.77          7.53         3.60 o                         
   6   7   8         22.09         19.64         4.09 o                         
   7   7   8          4.87          9.52         4.56 o                         
  -9   8   8        111.35        111.16         7.60 o                         
  -8   8   8          4.33         10.52         4.38 o                         
  -7   8   8         20.61         22.13         4.06 o                         
  -6   8   8         37.00         46.67         4.85 o                         
  -5   8   8        124.54        122.20         8.29 o                         
  -4   8   8        120.43        110.99         5.13 o                         
  -3   8   8         28.87         24.88         2.31 o                         
  -2   8   8        184.28        188.29         4.32 o                         
  -1   8   8         44.83         40.03         2.55 o                         
   0   8   8         10.92         12.30         2.18 o                         
   1   8   8        259.96        239.28         5.67 o                         
   2   8   8        110.75        115.78         5.23 o                         
   3   8   8        108.82        112.75         5.41 o                         
   4   8   8          3.49          5.87         3.78 o                         
   5   8   8          0.72         11.62         3.86 o                         
   6   8   8          9.81         18.34         7.58 o                         
   7   8   8          7.49          5.99         4.99 o                         
  -9   9   8          0.54         -2.51         7.39 o                         
  -8   9   8         12.13         66.33        10.04 o                         
  -7   9   8          2.78          3.65         3.44 o                         
  -6   9   8          0.11          2.49         2.89 o                         
  -5   9   8        184.70        180.22         5.24 o                         
  -4   9   8         45.62         45.86         3.52 o                         
  -3   9   8        134.89        140.01         5.17 o                         
  -2   9   8         38.18         46.56         3.58 o                         
  -1   9   8         47.12         48.82         3.84 o                         
   0   9   8         78.91         83.63         3.92 o                         
   1   9   8         48.03         43.94         3.58 o                         
   2   9   8        322.21        302.48         6.75 o                         
   3   9   8         74.45         72.49         5.48 o                         
   4   9   8          4.74          7.06         4.39 o                         
   5   9   8          3.84          4.17         3.79 o                         
   6   9   8          1.14          0.38         4.60 o                         
   7   9   8         35.61         38.58         4.88 o                         
  -9  10   8          2.19         10.82         7.71 o                         
  -8  10   8         75.32         89.45        11.04 o                         
  -7  10   8         18.24         26.69         5.34 o                         
  -6  10   8         60.00         60.53         5.83 o                         
  -5  10   8          0.01         -4.34         5.45 o                         
  -4  10   8        161.93        162.83         5.72 o                         
  -3  10   8          0.06          0.80         3.62 o                         
  -2  10   8          3.90          6.97         3.75 o                         
  -1  10   8        196.50        184.85         8.66 o                         
   0  10   8        179.75        180.72         5.35 o                         
   1  10   8        260.27        249.53         6.09 o                         
   2  10   8          0.85         -2.88         3.32 o                         
   3  10   8         16.01         19.39         6.29 o                         
   4  10   8         81.37         77.12         5.17 o                         
   5  10   8          7.94          6.07         4.64 o                         
   6  10   8          0.02          1.78         5.11 o                         
  -8  11   8         53.59         55.07         8.51 o                         
  -7  11   8        107.57        137.25        15.99 o                         
  -6  11   8         20.23         17.97         5.19 o                         
  -5  11   8         15.98         13.60         4.68 o                         
  -4  11   8          0.54          0.44         3.17 o                         
  -3  11   8          0.91          2.39         3.32 o                         
  -2  11   8         47.22         47.18         4.44 o                         
  -1  11   8        120.98        127.44         5.16 o                         
   0  11   8        399.11        392.39         7.16 o                         
   1  11   8         85.30         93.95         5.76 o                         
   2  11   8          0.53          3.94         3.49 o                         
   3  11   8        156.39        146.19         5.95 o                         
   4  11   8          3.18          0.23         3.91 o                         
   5  11   8         17.06         20.83         4.70 o                         
   6  11   8         41.46         35.16         8.59 o                         
  -8  12   8         11.97          5.56         7.49 o                         
  -7  12   8        115.13        108.99         7.73 o                         
  -6  12   8         53.08         58.32         6.22 o                         
  -5  12   8          1.37         -4.71         4.71 o                         
  -4  12   8          4.01          7.21         2.99 o                         
  -3  12   8         53.40         51.77         4.33 o                         
  -2  12   8        110.58        119.51         5.58 o                         
  -1  12   8        158.54        154.56         6.00 o                         
   0  12   8        110.09        108.65         5.18 o                         
   1  12   8         12.35         15.01         4.69 o                         
   2  12   8          9.98         12.50         6.43 o                         
   3  12   8         11.99         14.92         5.62 o                         
   4  12   8         86.40         77.88         6.91 o                         
   5  12   8         19.24         27.46         5.71 o                         
  -7  13   8          1.50        -10.75        10.75 o                         
  -6  13   8          9.85          9.56         5.77 o                         
  -5  13   8         99.51         94.01         6.77 o                         
  -4  13   8         20.06         19.32         3.56 o                         
  -3  13   8         74.86         78.48         5.15 o                         
  -2  13   8          3.22          6.76         3.81 o                         
  -1  13   8        119.05        121.46         5.52 o                         
   0  13   8         61.01         55.17         4.35 o                         
   1  13   8         15.99         20.24         4.89 o                         
   2  13   8        100.92        109.94         6.84 o                         
   3  13   8         28.27         33.88         6.76 o                         
   4  13   8         53.74         44.20         5.96 o                         
   5  13   8          0.20         11.53         5.39 o                         
  -7  14   8          3.64          4.63         9.73 o                         
  -6  14   8        105.16        103.09         8.14 o                         
  -5  14   8         79.69         81.74         9.70 o                         
  -4  14   8         28.58         30.25         4.38 o                         
  -3  14   8          1.58          6.87         4.52 o                         
  -2  14   8        346.55        361.13        10.23 o                         
  -1  14   8          0.84          7.88         3.94 o                         
   0  14   8         21.98         20.16         4.02 o                         
   1  14   8        134.35        136.70         7.23 o                         
   2  14   8         27.02         35.55         6.47 o                         
   3  14   8         86.70         91.35        12.32 o                         
   4  14   8          0.81          1.97         5.45 o                         
  -6  15   8         11.16         11.67         8.59 o                         
  -5  15   8          7.78         13.05         6.84 o                         
  -4  15   8         71.48         80.99         7.90 o                         
  -3  15   8         58.80         65.54         4.73 o                         
  -2  15   8          6.03          9.83         4.25 o                         
  -1  15   8        120.05        129.92         7.04 o                         
   0  15   8         11.18         16.61         5.20 o                         
   1  15   8         33.67         46.65         5.96 o                         
   2  15   8         66.64         68.24        17.70 o                         
   3  15   8          0.27         -1.11         5.43 o                         
   4  15   8         17.56         18.98         5.65 o                         
  -5  16   8          1.57          7.72         5.76 o                         
  -4  16   8          5.35          3.70         6.03 o                         
  -3  16   8         16.48         33.20         4.85 o                         
  -2  16   8         38.96         36.32         5.38 o                         
  -1  16   8         49.36         57.50         5.33 o                         
   0  16   8         31.33         36.31         7.60 o                         
   1  16   8         13.93         26.31        17.33 o                         
   2  16   8         15.03         17.87         6.74 o                         
   3  16   8         41.10         45.43         7.48 o                         
  -4  17   8          8.61         -0.69         5.82 o                         
  -3  17   8         13.21         22.01         7.91 o                         
  -2  17   8         33.46         34.96         6.08 o                         
  -1  17   8         70.19         82.04        13.64 o                         
   0  17   8         31.08         37.59         7.25 o                         
   1  17   8          0.05          8.91         6.10 o                         
   2  17   8         41.51         31.54         6.93 o                         
  -3  18   8         55.90         54.70         6.32 o                         
  -2  18   8         72.39         75.03         5.53 o                         
  -1  18   8          9.94         15.89         7.43 o                         
   0  18   8         19.46          5.81         6.42 o                         
 -10   0   9         31.91         36.33        14.45 o                         
  -9   0   9          1.83         -0.74         7.91 o                         
  -8   0   9         87.88         81.33        11.61 o                         
  -7   0   9          0.08         -5.58         6.23 o                         
  -6   0   9         70.80         73.12         4.82 o                         
  -5   0   9         57.72         63.46         3.99 o                         
  -4   0   9        168.48        162.60         5.23 o                         
  -3   0   9         14.61         11.22         3.21 o                         
  -2   0   9          0.72         -2.89         2.89 o                         
  -1   0   9        101.05         97.27         4.93 o                         
   0   0   9        676.13        669.36         9.25 o                         
   1   0   9        191.42        182.74         9.99 o                         
   2   0   9        406.73        415.24        13.84 o                         
   3   0   9         46.88         53.84        11.05 o                         
   4   0   9          2.93         10.41         5.86 o                         
   5   0   9          6.56         11.24         6.48 o                         
   6   0   9        157.37        161.78        11.57 o                         
   7   0   9         28.59         15.26         9.54 o                         
 -10   1   9        108.63        114.34         8.48 o                         
  -9   1   9         44.18         36.84         6.34 o                         
  -8   1   9          4.36         -4.85         4.85 o                         
  -7   1   9          6.41          6.84         4.50 o                         
  -6   1   9         30.57         36.06         2.90 o                         
  -5   1   9         75.94         85.42         3.25 o                         
  -4   1   9        304.93        288.68         4.59 o                         
  -3   1   9        195.70        204.24         4.03 o                         
  -2   1   9         20.37         18.90         3.17 o                         
  -1   1   9         65.86         61.72         2.74 o                         
   0   1   9          0.34         -1.08         1.71 o                         
   1   1   9        503.69        482.72         6.43 o                         
   2   1   9          0.43          0.60         3.18 o                         
   3   1   9          0.34          0.29         3.56 o                         
   4   1   9         90.56         82.97         5.59 o                         
   5   1   9         40.67         45.69         5.27 o                         
   6   1   9         15.35         13.97         5.07 o                         
   7   1   9          8.98          7.24         6.36 o                         
 -10   2   9         73.38         71.35         7.58 o                         
  -9   2   9         53.15         58.99         7.64 o                         
  -8   2   9          3.16          3.32         5.00 o                         
  -7   2   9         41.17         46.47         4.88 o                         
  -6   2   9         63.39         69.98         4.12 o                         
  -5   2   9        512.77        476.16         6.38 o                         
  -4   2   9          5.67          3.87         3.29 o                         
  -3   2   9         67.65         68.13         3.53 o                         
  -2   2   9         52.54         60.38         3.08 o                         
  -1   2   9          7.64          9.85         2.86 o                         
   0   2   9        465.78        445.86         6.43 o                         
   1   2   9          1.34          2.20         2.44 o                         
   2   2   9         57.52         58.65         3.35 o                         
   3   2   9          4.88          6.27         3.51 o                         
   4   2   9         13.35         13.98         4.74 o                         
   5   2   9        124.88        108.94         6.44 o                         
   6   2   9          4.06          9.06         6.31 o                         
   7   2   9         46.09         47.05         6.32 o                         
 -10   3   9         74.49         69.67         7.48 o                         
  -9   3   9         40.23         57.50         9.83 o                         
  -8   3   9          1.05          2.32         4.63 o                         
  -7   3   9         46.18         50.35         4.16 o                         
  -6   3   9        287.06        284.03         6.38 o                         
  -5   3   9          0.63          2.30         3.81 o                         
  -4   3   9         40.37         44.02         3.41 o                         
  -3   3   9        110.49         99.91         3.69 o                         
  -2   3   9          1.31          1.42         2.13 o                         
  -1   3   9        615.76        602.29         6.68 o                         
   0   3   9          0.11         -2.41         2.41 o                         
   1   3   9        634.31        617.72        10.37 o                         
   2   3   9         23.41         21.74         2.98 o                         
   3   3   9         18.02         18.36         3.08 o                         
   4   3   9          0.01          0.25         4.12 o                         
   5   3   9          1.14         -3.21         4.34 o                         
   6   3   9         96.39         86.35         6.43 o                         
   7   3   9         50.48         39.70         6.45 o                         
 -10   4   9          0.53         -4.51         5.75 o                         
  -9   4   9         43.36         49.75         6.28 o                         
  -8   4   9         42.39         45.99         5.41 o                         
  -7   4   9         17.83         17.72         3.38 o                         
  -6   4   9         50.96         53.23         5.27 o                         
  -5   4   9        137.75        134.39         5.10 o                         
  -4   4   9          2.74          2.89         2.21 o                         
  -3   4   9          3.97         -0.70         2.19 o                         
  -2   4   9        131.64        116.87         3.85 o                         
  -1   4   9         60.08         59.75         2.94 o                         
   0   4   9        970.00        962.43        10.96 o                         
   1   4   9          9.97          9.18         2.79 o                         
   2   4   9          3.82         11.10         2.95 o                         
   3   4   9         45.11         47.28         4.75 o                         
   4   4   9        253.15        261.81         6.94 o                         
   5   4   9         56.10         50.89         6.59 o                         
   6   4   9          2.88          1.56         4.95 o                         
   7   4   9         15.31         12.71         6.26 o                         
 -10   5   9          0.89         -3.18         5.75 o                         
  -9   5   9         48.68         45.48         5.81 o                         
  -8   5   9         11.65          7.60         5.23 o                         
  -7   5   9         64.05         60.86         4.41 o                         
  -6   5   9         79.94         82.87         4.55 o                         
  -5   5   9          6.36          0.85         2.94 o                         
  -4   5   9          9.87         14.88         2.46 o                         
  -3   5   9        163.52        155.81         4.97 o                         
  -2   5   9        279.44        269.67         5.00 o                         
  -1   5   9        521.70        510.16         6.60 o                         
   0   5   9        103.81        101.98         4.35 o                         
   1   5   9         48.09         50.24         3.55 o                         
   2   5   9         62.13         63.21         4.64 o                         
   3   5   9         95.87         89.79         4.68 o                         
   4   5   9        141.73        150.60         6.44 o                         
   5   5   9         25.64         26.17         4.99 o                         
   6   5   9          7.52         12.23         5.28 o                         
   7   5   9          4.83          7.11         8.70 o                         
 -10   6   9          0.86          3.09         7.15 o                         
  -9   6   9          9.90         16.53         5.08 o                         
  -8   6   9        273.39        258.08        11.79 o                         
  -7   6   9          7.92          6.77         4.71 o                         
  -6   6   9         40.99         39.23         3.94 o                         
  -5   6   9         49.98         48.32         4.03 o                         
  -4   6   9         58.44         67.80         3.23 o                         
  -3   6   9         18.77         20.42         2.54 o                         
  -2   6   9         41.88         36.05         2.74 o                         
  -1   6   9        576.63        565.21         6.51 o                         
   0   6   9        207.38        217.66         5.45 o                         
   1   6   9         92.36         87.41         4.40 o                         
   2   6   9          0.39          2.08         3.04 o                         
   3   6   9         81.52         88.80         4.87 o                         
   4   6   9         69.50         64.69         4.91 o                         
   5   6   9          7.53         12.15         4.25 o                         
   6   6   9          3.60         10.88        10.14 o                         
   7   6   9          7.68          8.72         5.30 o                         
  -9   7   9          4.51         -0.93         4.87 o                         
  -8   7   9          4.97         12.77         5.13 o                         
  -7   7   9        115.80        111.78         5.69 o                         
  -6   7   9         40.05         42.01         4.14 o                         
  -5   7   9          7.61          6.08         3.29 o                         
  -4   7   9         85.12         90.12         3.66 o                         
  -3   7   9          2.45          0.44         2.31 o                         
  -2   7   9          0.99         -2.22         2.22 o                         
  -1   7   9        407.40        382.64         8.30 o                         
   0   7   9         19.23         23.00         3.13 o                         
   1   7   9        121.12        122.66         5.01 o                         
   2   7   9         83.53         72.44         5.37 o                         
   3   7   9         93.72        101.28         5.69 o                         
   4   7   9         11.80         13.27         4.27 o                         
   5   7   9         30.27         28.15         4.50 o                         
   6   7   9          7.47          4.73         4.95 o                         
   7   7   9          6.27         25.93         8.52 o                         
  -9   8   9         39.37         47.32         8.70 o                         
  -8   8   9         21.18         22.82         6.45 o                         
  -7   8   9          0.50          1.48         3.56 o                         
  -6   8   9         20.61         21.32         3.73 o                         
  -5   8   9        318.43        294.99         8.45 o                         
  -4   8   9         13.80         11.82         2.48 o                         
  -3   8   9          1.67          1.20         2.28 o                         
  -2   8   9        160.13        162.11         4.24 o                         
  -1   8   9          2.37          3.80         2.43 o                         
   0   8   9        275.29        261.89         4.58 o                         
   1   8   9          0.39         -1.40         3.57 o                         
   2   8   9        220.89        219.88         6.41 o                         
   3   8   9          0.33         -0.21         3.55 o                         
   4   8   9          0.40          8.38         5.57 o                         
   5   8   9         58.32         58.37         7.31 o                         
   6   8   9          8.15         23.32         7.55 o                         
  -9   9   9         21.12         31.31        11.73 o                         
  -8   9   9          0.92         -2.57         5.21 o                         
  -7   9   9          4.30         10.25         5.58 o                         
  -6   9   9         98.12        122.20        11.49 o                         
  -5   9   9         23.08         30.85         5.50 o                         
  -4   9   9        181.74        171.41         5.65 o                         
  -3   9   9          7.44          8.11         3.17 o                         
  -2   9   9          8.83         10.70         3.13 o                         
  -1   9   9          5.72          5.84         2.09 o                         
   0   9   9          2.89          5.99         2.85 o                         
   1   9   9        810.96        798.60        10.38 o                         
   2   9   9         12.05         19.55         3.82 o                         
   3   9   9         23.69         27.67         4.12 o                         
   4   9   9         18.10         19.55         4.64 o                         
   5   9   9          2.16          0.91         4.93 o                         
   6   9   9         42.89         34.09         6.43 o                         
  -8  10   9          1.65         -5.30         7.17 o                         
  -7  10   9         33.34         36.37        10.07 o                         
  -6  10   9         89.71        106.29         7.33 o                         
  -5  10   9        149.90        159.73         7.90 o                         
  -4  10   9          0.01         -3.08         3.08 o                         
  -3  10   9         18.61         19.11         3.73 o                         
  -2  10   9          1.52         -0.08         3.21 o                         
  -1  10   9          2.91         -0.32         3.00 o                         
   0  10   9        253.11        257.19         5.87 o                         
   1  10   9          1.85         -0.93         2.90 o                         
   2  10   9         72.66         68.71         4.66 o                         
   3  10   9          5.63          7.21         3.96 o                         
   4  10   9          0.18         -0.47         4.36 o                         
   5  10   9         19.37         19.34         6.54 o                         
   6  10   9         42.88         38.96         6.91 o                         
  -8  11   9          0.17          0.36         5.98 o                         
  -7  11   9         19.60         44.79        10.89 o                         
  -6  11   9          0.61          2.45         5.38 o                         
  -5  11   9         11.40          9.75         5.93 o                         
  -4  11   9         86.79         83.71         7.26 o                         
  -3  11   9         82.90         90.58         4.92 o                         
  -2  11   9         13.63         13.53         3.62 o                         
  -1  11   9         55.80         59.15         4.21 o                         
   0  11   9          2.48         13.82         5.59 o                         
   1  11   9         89.56         79.14         8.14 o                         
   2  11   9         18.91         24.46         5.61 o                         
   3  11   9         43.97         40.04         7.80 o                         
   4  11   9         41.70         24.83         5.76 o                         
   5  11   9         21.00         29.36         6.58 o                         
  -8  12   9         27.01         24.97         8.23 o                         
  -7  12   9          1.32         -4.31         6.82 o                         
  -6  12   9          3.43          5.65         5.76 o                         
  -5  12   9          4.31          1.70         5.27 o                         
  -4  12   9        111.03        116.35         8.53 o                         
  -3  12   9         93.49         95.97         5.20 o                         
  -2  12   9          0.33          5.60         5.03 o                         
  -1  12   9         25.55         29.31         3.94 o                         
   0  12   9        211.93        198.63        10.33 o                         
   1  12   9          5.71          1.33         4.47 o                         
   2  12   9         43.87         59.58        12.94 o                         
   3  12   9         13.83         17.97         6.50 o                         
   4  12   9          2.54          6.25        13.50 o                         
   5  12   9         36.79         35.67         5.88 o                         
  -7  13   9          7.55         -0.30         6.21 o                         
  -6  13   9        168.22        191.52        14.31 o                         
  -5  13   9          9.68         13.80         8.67 o                         
  -4  13   9          2.87          3.20         4.69 o                         
  -3  13   9          0.12          2.04         3.90 o                         
  -2  13   9         21.12         21.60         4.80 o                         
  -1  13   9        119.98        121.03         5.58 o                         
   0  13   9          0.01         -4.57         4.57 o                         
   1  13   9        113.68        112.45         6.84 o                         
   2  13   9          0.00          0.65         5.05 o                         
   3  13   9          4.22         -1.74         6.39 o                         
   4  13   9          7.42          6.78         6.59 o                         
  -7  14   9         14.34          5.71         9.33 o                         
  -6  14   9         23.04         24.47         6.51 o                         
  -5  14   9        117.80        127.31         8.76 o                         
  -4  14   9         24.98         29.98         6.46 o                         
  -3  14   9          0.53          3.00         4.40 o                         
  -2  14   9         18.21         25.17         5.14 o                         
  -1  14   9          0.32          3.96         5.04 o                         
   0  14   9        193.63        207.86         8.95 o                         
   1  14   9          4.64          3.75         5.30 o                         
   2  14   9          4.43          8.09         6.33 o                         
   3  14   9          1.26          2.38         5.64 o                         
   4  14   9         26.25         35.49         5.91 o                         
  -6  15   9         12.54         14.30         7.01 o                         
  -5  15   9          8.22         10.84         6.01 o                         
  -4  15   9         20.39         13.55         5.92 o                         
  -3  15   9          0.00         17.45        12.14 o                         
  -2  15   9          2.34          4.39         5.83 o                         
  -1  15   9        136.27        136.60         8.19 o                         
   0  15   9         26.16         32.48         6.60 o                         
   1  15   9         28.57         18.92         9.17 o                         
   2  15   9          4.33         15.38         8.07 o                         
   3  15   9         11.53         16.26         9.22 o                         
  -5  16   9         33.83         34.92         6.69 o                         
  -4  16   9          2.80         -2.56         6.35 o                         
  -3  16   9          8.19          4.74         6.72 o                         
  -2  16   9        105.99        131.81         6.69 o                         
  -1  16   9        112.02        105.33         7.34 o                         
   0  16   9         25.35         11.96         6.20 o                         
   1  16   9          3.98         16.22        14.17 o                         
   2  16   9          7.06         12.17         5.68 o                         
  -4  17   9         13.84         19.91        21.25 o                         
  -3  17   9         30.79         38.57         5.25 o                         
  -2  17   9          7.53          4.85         4.96 o                         
  -1  17   9         17.72         25.85         6.47 o                         
   0  17   9         13.74          6.74         6.26 o                         
   1  17   9          6.50         22.95         6.80 o                         
 -10   0  10         42.89         48.31        10.08 o                         
  -9   0  10        363.25        329.12        17.24 o                         
  -8   0  10        109.77        125.12        10.43 o                         
  -7   0  10         67.09         64.41         8.56 o                         
  -6   0  10         51.17         48.71         6.32 o                         
  -5   0  10        239.60        239.54         8.20 o                         
  -4   0  10        624.37        626.58         9.08 o                         
  -3   0  10        210.44        189.22         8.02 o                         
  -2   0  10         12.38         10.29         3.41 o                         
  -1   0  10        171.30        145.99         5.63 o                         
   0   0  10          1.72          0.29         2.73 o                         
   1   0  10        285.67        264.81        10.13 o                         
   2   0  10          7.30          4.59         5.11 o                         
   3   0  10        498.88        526.68        18.76 o                         
   4   0  10          7.80         13.14         7.66 o                         
   5   0  10         11.26         15.05         7.09 o                         
   6   0  10         47.11         53.03         8.80 o                         
   7   0  10         38.42         35.30         8.35 o                         
 -10   1  10         61.62         52.97         7.30 o                         
  -9   1  10          0.58         -2.64         5.72 o                         
  -8   1  10         84.67         94.61         6.97 o                         
  -7   1  10        124.53        137.23         6.53 o                         
  -6   1  10         23.09         23.26         3.77 o                         
  -5   1  10         93.68        108.30         5.32 o                         
  -4   1  10          4.60          1.53         2.17 o                         
  -3   1  10        163.21        163.16         4.37 o                         
  -2   1  10          9.28          9.79         2.20 o                         
  -1   1  10         41.64         36.43         2.90 o                         
   0   1  10         53.07         53.92         3.27 o                         
   1   1  10          6.23          5.20         3.32 o                         
   2   1  10        492.85        507.85         9.42 o                         
   3   1  10         62.35         67.08         5.24 o                         
   4   1  10        102.63        100.76         6.20 o                         
   5   1  10         11.19         17.52         5.17 o                         
   6   1  10         23.49         27.37         7.67 o                         
   7   1  10         93.06         92.75         7.28 o                         
 -10   2  10         13.73          8.73         6.38 o                         
  -9   2  10         37.78         41.33         9.97 o                         
  -8   2  10          2.05          2.30         5.19 o                         
  -7   2  10         86.26         88.19         5.83 o                         
  -6   2  10         12.25         19.03         4.51 o                         
  -5   2  10         72.28         73.64         3.76 o                         
  -4   2  10        174.29        183.31         6.14 o                         
  -3   2  10         10.41          9.16         2.46 o                         
  -2   2  10          0.90          0.65         2.40 o                         
  -1   2  10         79.78         80.32         3.26 o                         
   0   2  10        118.34        106.27         4.41 o                         
   1   2  10         89.74         99.36         4.10 o                         
   2   2  10         74.97         75.05         4.99 o                         
   3   2  10        103.53         99.91         5.77 o                         
   4   2  10         73.87         78.28         6.36 o                         
   5   2  10          3.34          5.62         7.14 o                         
   6   2  10        164.94        162.52         9.36 o                         
   7   2  10          0.55         -0.16         5.57 o                         
 -10   3  10         27.47         19.78         9.57 o                         
  -9   3  10          4.30          6.67         5.76 o                         
  -8   3  10         22.38         20.22         5.20 o                         
  -7   3  10          1.08         -1.61         5.01 o                         
  -6   3  10        116.51        116.17         5.84 o                         
  -5   3  10          5.17          4.56         2.31 o                         
  -4   3  10        134.69        125.88         4.94 o                         
  -3   3  10         49.86         58.04         3.46 o                         
  -2   3  10        181.05        180.19         4.78 o                         
  -1   3  10          0.51         -0.58         2.39 o                         
   0   3  10         35.33         33.26         3.22 o                         
   1   3  10         77.33         72.54         4.02 o                         
   2   3  10         85.03         80.51         4.22 o                         
   3   3  10          1.79          0.26         3.91 o                         
   4   3  10         96.05        105.70         6.35 o                         
   5   3  10        321.21        319.10        10.09 o                         
   6   3  10          0.07         -2.97         5.97 o                         
   7   3  10          0.01          0.74         5.36 o                         
 -10   4  10         10.93          9.32         6.11 o                         
  -9   4  10          0.90         -1.34         5.08 o                         
  -8   4  10          9.18         12.59         4.91 o                         
  -7   4  10        141.69        137.88         5.68 o                         
  -6   4  10          1.18          1.93         3.53 o                         
  -5   4  10         17.17         18.85         2.62 o                         
  -4   4  10         41.33         41.47         2.99 o                         
  -3   4  10          4.38          8.10         3.05 o                         
  -2   4  10         31.71         39.71         2.90 o                         
  -1   4  10         33.50         41.40         3.49 o                         
   0   4  10         48.01         41.64         3.47 o                         
   1   4  10         93.12         96.22         4.44 o                         
   2   4  10         33.64         34.19         3.61 o                         
   3   4  10        178.17        180.72         5.86 o                         
   4   4  10        104.58        108.25         6.39 o                         
   5   4  10         16.85          5.48         5.52 o                         
   6   4  10         20.15         18.19         5.67 o                         
   7   4  10          7.81         11.38         7.38 o                         
  -9   5  10         35.03         34.58         5.82 o                         
  -8   5  10         59.69         62.27         5.86 o                         
  -7   5  10          9.51          3.35         3.45 o                         
  -6   5  10         78.32         92.30         4.87 o                         
  -5   5  10          0.68          1.16         2.36 o                         
  -4   5  10         24.75         28.78         2.82 o                         
  -3   5  10        224.99        210.37         4.87 o                         
  -2   5  10        107.70        104.89         3.93 o                         
  -1   5  10          4.98          3.28         2.34 o                         
   0   5  10         34.63         26.56         3.74 o                         
   1   5  10          3.21          2.97         3.03 o                         
   2   5  10         76.09         74.28         4.65 o                         
   3   5  10         31.67         33.69         3.95 o                         
   4   5  10        104.48        112.98         6.58 o                         
   5   5  10        127.88        122.89         7.17 o                         
   6   5  10         12.16          5.89         7.03 o                         
  -9   6  10         33.29         31.58         6.65 o                         
  -8   6  10          9.59         11.93         5.43 o                         
  -7   6  10         69.81         73.20         5.06 o                         
  -6   6  10         35.31         37.12         4.12 o                         
  -5   6  10         48.47         47.64         3.12 o                         
  -4   6  10        224.51        208.39         5.00 o                         
  -3   6  10         11.93         12.11         2.61 o                         
  -2   6  10          1.92          2.45         2.42 o                         
  -1   6  10          1.52          2.71         2.27 o                         
   0   6  10          9.81          5.46         3.33 o                         
   1   6  10         32.11         23.52         3.56 o                         
   2   6  10          9.05          9.84         3.52 o                         
   3   6  10        145.98        140.37         5.90 o                         
   4   6  10        133.18        124.64         6.15 o                         
   5   6  10         20.76         15.77         5.31 o                         
   6   6  10         45.38         58.43         6.47 o                         
  -9   7  10          0.14         16.61         6.51 o                         
  -8   7  10         55.52         56.28         6.84 o                         
  -7   7  10         11.75          9.89         3.96 o                         
  -6   7  10         66.18         61.53         4.67 o                         
  -5   7  10          6.25          3.64         3.39 o                         
  -4   7  10          3.51          6.86         2.98 o                         
  -3   7  10         51.33         54.75         3.27 o                         
  -2   7  10          6.77          9.89         3.07 o                         
  -1   7  10          0.97         -1.61         2.45 o                         
   0   7  10         10.37         13.88         3.24 o                         
   1   7  10         25.54         25.05         4.39 o                         
   2   7  10        251.37        263.04         8.38 o                         
   3   7  10         12.08         15.38         3.97 o                         
   4   7  10         73.44         72.97         5.80 o                         
   5   7  10         48.38         35.00         6.43 o                         
   6   7  10          8.02         14.74         7.58 o                         
  -9   8  10         12.97         14.91         7.93 o                         
  -8   8  10          4.81         16.95         7.40 o                         
  -7   8  10          7.45         14.32         3.77 o                         
  -6   8  10          9.43          9.63         3.74 o                         
  -5   8  10         82.95         88.84         5.58 o                         
  -4   8  10         70.07         68.88         3.91 o                         
  -3   8  10        108.72        108.70         4.16 o                         
  -2   8  10         18.13         22.37         2.72 o                         
  -1   8  10         51.31         49.84         3.00 o                         
   0   8  10        151.58        159.89         6.89 o                         
   1   8  10        175.02        163.75         5.94 o                         
   2   8  10         11.97         19.33         3.84 o                         
   3   8  10         32.83         40.31         4.60 o                         
   4   8  10         38.89         41.33         4.83 o                         
   5   8  10         12.93          8.10         6.59 o                         
   6   8  10         44.72         31.64         7.11 o                         
  -9   9  10          1.12         -2.37         9.50 o                         
  -8   9  10          0.75         -8.85         8.85 o                         
  -7   9  10         33.18         39.03         8.47 o                         
  -6   9  10         65.97         80.99         7.00 o                         
  -5   9  10         70.93         67.94         5.94 o                         
  -4   9  10         17.32         26.56         3.69 o                         
  -3   9  10         57.49         61.54         4.32 o                         
  -2   9  10         11.57         13.46         3.37 o                         
  -1   9  10          1.57          7.77         2.74 o                         
   0   9  10          0.04          3.98         3.13 o                         
   1   9  10         43.91         48.55         5.01 o                         
   2   9  10         25.19         20.93         4.06 o                         
   3   9  10         98.22        103.00         6.30 o                         
   4   9  10         73.10         82.85        10.45 o                         
   5   9  10         42.84         34.40         5.69 o                         
  -8  10  10          9.56          9.44         6.11 o                         
  -7  10  10         11.38         27.09         9.66 o                         
  -6  10  10         34.04         44.01         6.03 o                         
  -5  10  10        106.80        120.09         7.02 o                         
  -4  10  10         77.25         81.92         4.81 o                         
  -3  10  10         51.56         57.53         4.39 o                         
  -2  10  10          1.38          5.93         3.41 o                         
  -1  10  10         69.57         70.91         4.63 o                         
   0  10  10          9.20         10.57         4.86 o                         
   1  10  10         69.17         71.45         6.29 o                         
   2  10  10         73.32         75.42         5.83 o                         
   3  10  10        236.06        237.63         9.12 o                         
   4  10  10          0.98         14.49         7.43 o                         
   5  10  10          0.03          1.43         4.92 o                         
  -8  11  10         92.47         84.14         8.22 o                         
  -7  11  10         62.58         84.84        16.01 o                         
  -6  11  10          0.03         -0.45         5.44 o                         
  -5  11  10         51.08         56.79         6.26 o                         
  -4  11  10          3.15          2.06         3.60 o                         
  -3  11  10         47.89         43.25         4.38 o                         
  -2  11  10          2.04          4.37         3.56 o                         
  -1  11  10         69.57         77.91         4.95 o                         
   0  11  10         23.91         29.53         5.03 o                         
   1  11  10         72.39         64.15         5.88 o                         
   2  11  10        395.99        380.94        12.88 o                         
   3  11  10          0.05         -1.79         5.96 o                         
   4  11  10         20.07         29.77        16.41 o                         
   5  11  10          3.67          4.84         7.26 o                         
  -7  12  10          3.11         -6.98         6.98 o                         
  -6  12  10          5.37          7.56         5.93 o                         
  -5  12  10          2.21         -3.35         5.33 o                         
  -4  12  10        264.28        221.77         7.16 o                         
  -3  12  10          6.50          4.73         4.30 o                         
  -2  12  10         16.54         19.61         3.87 o                         
  -1  12  10          0.04          5.48         4.63 o                         
   0  12  10          3.96          5.03         4.72 o                         
   1  12  10         21.49         23.70         5.34 o                         
   2  12  10          3.40          7.44         5.12 o                         
   3  12  10         89.83         82.42         8.05 o                         
   4  12  10          2.69          5.87         5.50 o                         
  -7  13  10          0.01          0.00         6.10 o                         
  -6  13  10         39.07         37.44         8.56 o                         
  -5  13  10          1.72          3.92         5.86 o                         
  -4  13  10          4.69          4.60         5.35 o                         
  -3  13  10         42.79         35.33         4.72 o                         
  -2  13  10          0.35         -1.06         3.78 o                         
  -1  13  10          0.01         -2.23         4.84 o                         
   0  13  10          6.91          0.78         5.02 o                         
   1  13  10          0.52          0.80         5.10 o                         
   2  13  10         66.14         74.63         6.86 o                         
   3  13  10          0.02          1.28         5.66 o                         
   4  13  10         18.95         21.78         5.89 o                         
  -6  14  10          0.30         -6.16         6.16 o                         
  -5  14  10         23.64         19.80         6.43 o                         
  -4  14  10          2.55          9.43         5.85 o                         
  -3  14  10          0.50         -2.24         5.29 o                         
  -2  14  10          0.55          6.23         8.60 o                         
  -1  14  10         12.42         14.73         5.55 o                         
   0  14  10          3.93         10.42         8.18 o                         
   1  14  10         46.41         58.24         6.66 o                         
   2  14  10          2.27          6.83         5.85 o                         
   3  14  10         13.65          5.78         5.56 o                         
  -5  15  10         12.32         15.34         6.30 o                         
  -4  15  10          4.99          2.86         5.60 o                         
  -3  15  10         13.93         21.29         6.33 o                         
  -2  15  10          5.36         11.26         5.18 o                         
  -1  15  10          2.83          4.06         5.43 o                         
   0  15  10         31.55         27.17         6.98 o                         
   1  15  10         29.08         25.62         6.23 o                         
   2  15  10          0.12         -1.63         5.58 o                         
  -4  16  10         24.37         18.85         6.03 o                         
  -3  16  10          9.78         22.25         4.35 o                         
  -2  16  10         27.43         27.45         6.91 o                         
  -1  16  10          1.30          0.33        12.19 o                         
   0  16  10          1.48          3.12         6.24 o                         
   1  16  10         16.07          8.96         5.77 o                         
  -2  17  10         10.41         15.54         6.70 o                         
  -1  17  10          1.91         10.03        17.39 o                         
 -10   0  11         15.51          8.72        12.78 o                         
  -9   0  11          2.73         -8.56         8.56 o                         
  -8   0  11         89.51         98.52        10.32 o                         
  -7   0  11          0.10          7.76         7.15 o                         
  -6   0  11        645.20        623.12        20.01 o                         
  -5   0  11         25.00         22.62         3.65 o                         
  -4   0  11         21.81         27.56         3.68 o                         
  -3   0  11        164.34        184.30         5.91 o                         
  -2   0  11          8.75         10.42         3.09 o                         
  -1   0  11         56.75         54.91         3.51 o                         
   0   0  11         17.14         18.90         4.38 o                         
   1   0  11        360.91        380.12        15.52 o                         
   2   0  11         48.59         50.35        10.09 o                         
   3   0  11        209.08        196.14        20.44 o                         
   4   0  11          1.99          9.70         6.80 o                         
   5   0  11         18.45          6.79         8.06 o                         
   6   0  11          2.86         -9.43        15.11 o                         
 -10   1  11          2.69         -4.21         8.10 o                         
  -9   1  11         20.54         21.21         7.56 o                         
  -8   1  11          0.83         -5.25         5.25 o                         
  -7   1  11        234.22        245.20         9.20 o                         
  -6   1  11          9.30          7.02         2.94 o                         
  -5   1  11        139.67        133.04         4.24 o                         
  -4   1  11        340.29        340.69         5.91 o                         
  -3   1  11          2.40          2.07         4.78 o                         
  -2   1  11         18.49         16.87         2.69 o                         
  -1   1  11         10.88         12.35         2.44 o                         
   0   1  11        205.24        195.84         6.46 o                         
   1   1  11         20.10         18.41         4.32 o                         
   2   1  11         31.32         30.44         4.66 o                         
   3   1  11          7.28          3.69         4.42 o                         
   4   1  11         21.34         24.61         6.94 o                         
   5   1  11          7.61          9.10         5.26 o                         
   6   1  11         23.39         15.35         5.96 o                         
 -10   2  11          1.51          3.25        12.47 o                         
  -9   2  11          2.15         -5.75         5.92 o                         
  -8   2  11        100.50         98.47         7.36 o                         
  -7   2  11          2.09          6.18         5.25 o                         
  -6   2  11        128.44        142.77         6.40 o                         
  -5   2  11         27.19         30.92         3.11 o                         
  -4   2  11        168.97        157.66         5.03 o                         
  -3   2  11        160.53        167.26         4.73 o                         
  -2   2  11         94.64         95.66         4.24 o                         
  -1   2  11         41.39         37.99         2.80 o                         
   0   2  11          1.34         -0.16         3.67 o                         
   1   2  11         19.96         22.33         4.08 o                         
   2   2  11         48.01         46.05         7.39 o                         
   3   2  11         91.78         99.29         6.25 o                         
   4   2  11         13.55         17.98         6.32 o                         
   5   2  11         47.43         51.07         6.33 o                         
   6   2  11         23.00         21.82         5.89 o                         
  -9   3  11          0.60          4.51         5.76 o                         
  -8   3  11          5.40          6.60         4.96 o                         
  -7   3  11        346.72        323.63         8.97 o                         
  -6   3  11         83.22         88.44         5.04 o                         
  -5   3  11        203.60        202.01         5.65 o                         
  -4   3  11          0.21          2.71         2.97 o                         
  -3   3  11         23.21         26.21         4.16 o                         
  -2   3  11        126.92        126.93         4.34 o                         
  -1   3  11          3.74          1.34         2.99 o                         
   0   3  11        165.32        169.08         5.46 o                         
   1   3  11         32.17         29.56         3.52 o                         
   2   3  11          0.00         -3.37         3.94 o                         
   3   3  11         24.84         26.91         5.02 o                         
   4   3  11         79.52         81.73         6.48 o                         
   5   3  11          1.01          8.94         5.59 o                         
   6   3  11          2.80          9.85         5.79 o                         
  -9   4  11         66.03         70.93         7.08 o                         
  -8   4  11         87.44         87.18         6.48 o                         
  -7   4  11         43.69         56.07         6.07 o                         
  -6   4  11        140.12        151.38         6.12 o                         
  -5   4  11         31.93         31.35         3.10 o                         
  -4   4  11        278.31        260.03         6.02 o                         
  -3   4  11        172.00        172.19         5.48 o                         
  -2   4  11         52.34         53.76         3.83 o                         
  -1   4  11         37.27         40.93         2.94 o                         
   0   4  11          8.38          4.58         3.15 o                         
   1   4  11         62.83         58.68         4.96 o                         
   2   4  11         29.88         33.00         4.46 o                         
   3   4  11          1.46         -2.23         5.37 o                         
   4   4  11          0.14         -1.05         4.93 o                         
   5   4  11         25.05         24.47         8.68 o                         
   6   4  11          6.03         -5.81         6.41 o                         
  -9   5  11         23.95         16.52         5.53 o                         
  -8   5  11         48.71         57.18         8.09 o                         
  -7   5  11         23.45         29.04         4.35 o                         
  -6   5  11        170.37        164.86         6.56 o                         
  -5   5  11        258.42        250.66         8.19 o                         
  -4   5  11         42.65         44.35         4.51 o                         
  -3   5  11         86.73         87.92         3.85 o                         
  -2   5  11        200.69        195.24         5.25 o                         
  -1   5  11         53.89         57.11         3.97 o                         
   0   5  11         27.98         30.61         3.64 o                         
   1   5  11         14.33         10.47         4.93 o                         
   2   5  11         65.19         64.00         4.48 o                         
   3   5  11         31.28         35.76         5.12 o                         
   4   5  11         75.86         69.12         6.90 o                         
   5   5  11          4.59          6.88         6.29 o                         
   6   5  11         41.23         38.85         6.31 o                         
  -9   6  11        150.93        143.20         7.70 o                         
  -8   6  11         35.73         34.80         6.82 o                         
  -7   6  11         16.95         17.35         4.23 o                         
  -6   6  11        101.90        107.32         6.21 o                         
  -5   6  11         73.13         78.27         3.94 o                         
  -4   6  11        158.02        168.25         5.07 o                         
  -3   6  11          7.89         10.75         2.97 o                         
  -2   6  11         52.92         59.34         3.85 o                         
  -1   6  11         38.76         43.32         3.88 o                         
   0   6  11          1.33          5.77         3.29 o                         
   1   6  11         30.94         31.34         3.97 o                         
   2   6  11        203.49        211.16         6.69 o                         
   3   6  11          9.63         13.61         4.81 o                         
   4   6  11          6.25          6.79         5.07 o                         
   5   6  11         41.28         42.00         6.33 o                         
   6   6  11          0.53          1.68         8.80 o                         
  -9   7  11         20.51         20.53         6.88 o                         
  -8   7  11         44.54         47.31         5.79 o                         
  -7   7  11         86.23         87.91         7.12 o                         
  -6   7  11         32.51         39.53         4.35 o                         
  -5   7  11        173.91        172.71         6.58 o                         
  -4   7  11         65.94         67.21         4.27 o                         
  -3   7  11          3.98          4.93         2.73 o                         
  -2   7  11         29.89         30.07         3.19 o                         
  -1   7  11         34.20         32.67         4.11 o                         
   0   7  11         71.14         79.46         4.66 o                         
   1   7  11         62.18         64.15         4.52 o                         
   2   7  11         14.64         13.15         4.57 o                         
   3   7  11          0.28         -0.63         3.99 o                         
   4   7  11         17.31         13.20         5.27 o                         
   5   7  11          0.58          6.44         5.43 o                         
  -8   8  11         23.81         23.95         7.94 o                         
  -7   8  11          5.66          8.93         7.22 o                         
  -6   8  11        209.35        215.14         9.06 o                         
  -5   8  11         21.27         30.45         4.80 o                         
  -4   8  11         79.12         85.36         3.93 o                         
  -3   8  11        225.16        223.88         5.44 o                         
  -2   8  11          7.37         10.17         3.88 o                         
  -1   8  11         20.63         20.16         3.75 o                         
   0   8  11          0.01         -0.97         3.37 o                         
   1   8  11         80.18         77.02         4.78 o                         
   2   8  11          0.04          4.06         3.91 o                         
   3   8  11         60.60         72.38         5.25 o                         
   4   8  11          2.01          3.34         7.51 o                         
   5   8  11         22.85         16.94         6.07 o                         
  -8   9  11          1.31          4.88         7.59 o                         
  -7   9  11        206.62        168.27        26.48 o                         
  -6   9  11          0.02         -4.98         4.98 o                         
  -5   9  11        113.91        130.39         7.23 o                         
  -4   9  11         64.18         67.99         4.58 o                         
  -3   9  11         19.14         22.47         4.25 o                         
  -2   9  11         12.53         14.90         4.70 o                         
  -1   9  11          0.10          5.40         5.51 o                         
   0   9  11        285.89        286.25         6.96 o                         
   1   9  11          0.56          4.73         3.67 o                         
   2   9  11        102.23         93.70         5.60 o                         
   3   9  11         27.54         32.69         4.88 o                         
   4   9  11         36.32         34.23         5.79 o                         
   5   9  11         12.85          2.36         6.00 o                         
  -8  10  11         87.87         87.84         9.53 o                         
  -7  10  11         46.50         53.10         8.69 o                         
  -6  10  11        159.59        168.28         8.73 o                         
  -5  10  11          1.00          3.93         5.19 o                         
  -4  10  11          0.31          1.21         3.84 o                         
  -3  10  11         65.47         61.17         4.89 o                         
  -2  10  11         10.62         15.47         4.11 o                         
  -1  10  11         24.39         29.07         5.02 o                         
   0  10  11         24.19         29.03         5.17 o                         
   1  10  11         54.52         60.47         5.83 o                         
   2  10  11         22.11         27.31         7.95 o                         
   3  10  11         56.05         70.55         7.72 o                         
   4  10  11          4.87          9.96         9.41 o                         
  -7  11  11         95.14         83.39         7.79 o                         
  -6  11  11         10.04          6.69         5.78 o                         
  -5  11  11         57.92         64.00         6.75 o                         
  -4  11  11        118.54        126.43         6.02 o                         
  -3  11  11          5.92          6.70         3.86 o                         
  -2  11  11         45.77         52.11         4.29 o                         
  -1  11  11          8.67         16.00         4.97 o                         
   0  11  11         19.74         26.99         5.25 o                         
   1  11  11          8.77         18.24         5.27 o                         
   2  11  11          5.66          0.44         5.47 o                         
   3  11  11          0.74         -1.77         5.88 o                         
   4  11  11         14.57         16.04         6.29 o                         
  -7  12  11         14.76         19.69         6.56 o                         
  -6  12  11         59.80         78.51        16.02 o                         
  -5  12  11         46.62         62.83         8.33 o                         
  -4  12  11         96.73         98.11         7.13 o                         
  -3  12  11         48.23         43.99         4.86 o                         
  -2  12  11          3.43          8.93         5.50 o                         
  -1  12  11         48.47         46.15         5.88 o                         
   0  12  11         12.55          5.96         5.04 o                         
   1  12  11         12.92         12.42         5.62 o                         
   2  12  11         10.45         17.39         8.56 o                         
   3  12  11         24.29         23.55         6.00 o                         
  -6  13  11         10.08          9.15         8.46 o                         
  -5  13  11         56.09         53.54         7.70 o                         
  -4  13  11          8.99         21.31        12.89 o                         
  -3  13  11          5.65         18.07         4.86 o                         
  -2  13  11         34.98         44.26         6.08 o                         
  -1  13  11         12.51         17.79         5.71 o                         
   0  13  11          3.87          1.10         8.14 o                         
   1  13  11         16.21         20.74         5.96 o                         
   2  13  11          6.15         12.66         8.50 o                         
   3  13  11          5.35         13.15         7.06 o                         
  -5  14  11          2.45         -6.65         6.65 o                         
  -4  14  11         48.75         52.06         6.60 o                         
  -3  14  11         36.56         59.84         9.04 o                         
  -2  14  11         33.64         34.49         6.63 o                         
  -1  14  11          4.15          1.28         6.29 o                         
   0  14  11         11.67         30.63         6.29 o                         
   1  14  11         10.87          3.56         5.74 o                         
   2  14  11          6.57         10.37         7.18 o                         
  -4  15  11          1.41          6.60         6.42 o                         
  -3  15  11          0.66         -5.41         5.41 o                         
  -2  15  11         59.84         60.58         7.90 o                         
  -1  15  11          0.52          6.14         5.65 o                         
   0  15  11         11.48          6.77         8.61 o                         
   1  15  11          3.95         12.59         5.90 o                         
  -3  16  11         25.79         37.19        11.56 o                         
  -2  16  11          0.12         13.48         5.83 o                         
  -1  16  11          9.96         15.99         7.00 o                         
  -9   0  12         34.31         33.38         9.51 o                         
  -8   0  12         15.68         19.79         8.55 o                         
  -7   0  12         41.72         48.01         8.64 o                         
  -6   0  12          7.24          4.82         4.08 o                         
  -5   0  12         29.42         36.96         4.60 o                         
  -4   0  12         27.35         26.91         4.02 o                         
  -3   0  12        119.07        111.73         5.49 o                         
  -2   0  12        253.77        254.48         6.40 o                         
  -1   0  12         15.83         15.49         6.08 o                         
   0   0  12         32.35         25.20         6.48 o                         
   1   0  12         21.53         15.32         6.63 o                         
   2   0  12         82.36         73.48         8.10 o                         
   3   0  12          0.78         -3.67         6.74 o                         
   4   0  12         24.16         19.91         8.02 o                         
   5   0  12         36.54         33.65         8.77 o                         
   6   0  12         99.88         91.23        30.68 o                         
  -9   1  12          5.40          3.53         6.07 o                         
  -8   1  12          3.66          8.89         5.71 o                         
  -7   1  12         22.93         29.67         5.79 o                         
  -6   1  12        149.90        156.51         5.57 o                         
  -5   1  12         44.71         40.61         3.18 o                         
  -4   1  12         33.91         36.74         3.14 o                         
  -3   1  12         34.02         35.73         3.25 o                         
  -2   1  12         21.27         18.27         3.75 o                         
  -1   1  12        154.57        157.09         5.16 o                         
   0   1  12         11.46         11.28         3.53 o                         
   1   1  12         57.43         61.56         5.48 o                         
   2   1  12         33.46         43.81         5.27 o                         
   3   1  12         43.90         46.77         5.61 o                         
   4   1  12         16.06         19.48         5.65 o                         
   5   1  12          8.80         12.79         6.21 o                         
   6   1  12         46.95         37.61        17.14 o                         
  -9   2  12          9.20          1.84         7.66 o                         
  -8   2  12          3.93          2.29         6.32 o                         
  -7   2  12         21.69         22.15         5.16 o                         
  -6   2  12         80.34         80.52         4.51 o                         
  -5   2  12         65.06         65.92         3.75 o                         
  -4   2  12         14.63         14.03         3.61 o                         
  -3   2  12         26.58         26.90         3.14 o                         
  -2   2  12        234.67        223.96         5.24 o                         
  -1   2  12          1.05         -3.05         3.05 o                         
   0   2  12         27.09         27.36         3.85 o                         
   1   2  12         36.94         30.73         4.77 o                         
   2   2  12        103.37        102.71         6.31 o                         
   3   2  12         51.24         42.58         7.20 o                         
   4   2  12          0.65          1.68         5.30 o                         
   5   2  12         69.24         63.54         6.81 o                         
  -9   3  12          3.91         11.25         6.17 o                         
  -8   3  12        142.15        123.98        11.80 o                         
  -7   3  12          0.00         -1.02         5.37 o                         
  -6   3  12          8.39         10.25         3.94 o                         
  -5   3  12          2.34          0.14         3.52 o                         
  -4   3  12        109.41        109.70         4.42 o                         
  -3   3  12        353.12        326.58         6.32 o                         
  -2   3  12         19.95         21.03         3.02 o                         
  -1   3  12         78.41         83.14         5.31 o                         
   0   3  12         36.67         32.48         3.97 o                         
   1   3  12          9.17         11.20         4.37 o                         
   2   3  12          7.22          3.25         4.49 o                         
   3   3  12        126.48        124.43         7.31 o                         
   4   3  12         62.21         54.73         6.31 o                         
   5   3  12          0.20          8.30         5.93 o                         
  -9   4  12        154.39        143.06        11.17 o                         
  -8   4  12         32.80         36.43         8.68 o                         
  -7   4  12         14.70          3.46         5.30 o                         
  -6   4  12         25.71         22.02         4.10 o                         
  -5   4  12          0.03          2.34         3.00 o                         
  -4   4  12         43.07         42.09         3.50 o                         
  -3   4  12        345.41        338.58         6.33 o                         
  -2   4  12        189.62        181.41         5.06 o                         
  -1   4  12         52.67         50.45         4.66 o                         
   0   4  12          1.34          4.09         3.69 o                         
   1   4  12         27.16         28.69         3.86 o                         
   2   4  12         82.27         81.39         9.84 o                         
   3   4  12        189.54        189.23        10.60 o                         
   4   4  12          5.37         -0.63         6.35 o                         
   5   4  12          0.45          5.88         5.71 o                         
  -9   5  12         24.03         22.83         6.22 o                         
  -8   5  12         60.53         57.14         8.35 o                         
  -7   5  12          0.05          7.08         5.22 o                         
  -6   5  12         18.37         20.48         4.16 o                         
  -5   5  12        105.66        114.15         4.63 o                         
  -4   5  12        151.96        144.77         5.16 o                         
  -3   5  12        212.14        214.16         5.60 o                         
  -2   5  12         83.78         87.28         4.21 o                         
  -1   5  12          2.69         -0.77         3.37 o                         
   0   5  12          8.70         11.67         3.68 o                         
   1   5  12         57.40         59.58         4.53 o                         
   2   5  12         38.94         40.46         5.40 o                         
   3   5  12          8.74         12.15         8.40 o                         
   4   5  12        100.68        103.04         8.14 o                         
   5   5  12          0.42         -1.53         6.19 o                         
  -9   6  12        101.69        106.12        31.44 o                         
  -8   6  12         11.53         25.12         5.86 o                         
  -7   6  12          0.80          5.33         4.07 o                         
  -6   6  12          9.67         12.75         4.39 o                         
  -5   6  12         13.00         14.43         4.85 o                         
  -4   6  12        121.12        120.21         5.36 o                         
  -3   6  12        332.62        321.47         6.38 o                         
  -2   6  12        292.56        281.20         5.74 o                         
  -1   6  12         57.24         62.14         4.80 o                         
   0   6  12          3.20         11.43         3.75 o                         
   1   6  12          7.07         10.72         3.85 o                         
   2   6  12        153.08        140.22         8.01 o                         
   3   6  12         76.83         73.41         6.26 o                         
   4   6  12         23.52         33.03         7.58 o                         
   5   6  12          6.74          4.62         5.90 o                         
  -8   7  12         61.20         56.75         8.91 o                         
  -7   7  12          4.41         15.62         6.51 o                         
  -6   7  12          1.76          4.86         5.58 o                         
  -5   7  12         63.06         75.26         4.92 o                         
  -4   7  12        123.79        126.35         5.01 o                         
  -3   7  12         41.69         43.19         3.62 o                         
  -2   7  12          0.21          2.30         2.73 o                         
  -1   7  12         97.52         92.13         4.96 o                         
   0   7  12          3.67          5.51         4.50 o                         
   1   7  12         51.48         58.71         4.71 o                         
   2   7  12         20.42         27.60         6.13 o                         
   3   7  12         65.66         68.98         6.29 o                         
   4   7  12         14.41         19.69         6.15 o                         
   5   7  12          4.66         -1.47         5.71 o                         
  -8   8  12          5.72          2.98         7.63 o                         
  -7   8  12        105.66         94.01         9.28 o                         
  -6   8  12          4.14          4.47         5.38 o                         
  -5   8  12         42.62         55.72         8.87 o                         
  -4   8  12         43.22         38.27         5.93 o                         
  -3   8  12         54.59         64.89         3.87 o                         
  -2   8  12         24.05         27.83         4.52 o                         
  -1   8  12          4.01          9.45         3.63 o                         
   0   8  12         52.69         47.27         4.45 o                         
   1   8  12         15.55         20.49         4.12 o                         
   2   8  12         16.81         23.91         4.52 o                         
   3   8  12         21.72         13.24         5.95 o                         
   4   8  12          0.05          5.29         5.46 o                         
  -8   9  12          2.56         -1.60         7.78 o                         
  -7   9  12          3.31         21.42         8.60 o                         
  -6   9  12         85.66         68.08        15.71 o                         
  -5   9  12          0.26         -0.74         4.96 o                         
  -4   9  12          5.32          5.97         3.75 o                         
  -3   9  12        126.27        128.08         5.86 o                         
  -2   9  12         38.38         41.72         5.52 o                         
  -1   9  12         74.54         78.34         6.06 o                         
   0   9  12         15.42         32.14         9.13 o                         
   1   9  12          1.42          0.03         3.93 o                         
   2   9  12         35.88         31.55         4.72 o                         
   3   9  12         59.82         54.89         6.05 o                         
   4   9  12          7.96         -2.63         5.12 o                         
  -7  10  12          5.96         16.60         7.01 o                         
  -6  10  12          5.86          0.90         5.66 o                         
  -5  10  12         17.97         17.12         5.60 o                         
  -4  10  12         15.69          9.18         4.59 o                         
  -3  10  12          0.73          4.03         3.87 o                         
  -2  10  12        150.61        156.76         7.75 o                         
  -1  10  12          3.26          8.99         4.84 o                         
   0  10  12         50.40         45.14         5.81 o                         
   1  10  12         16.97         21.02         5.57 o                         
   2  10  12         83.70         82.98         9.70 o                         
   3  10  12          5.77          7.63         6.20 o                         
   4  10  12          9.07          2.89         6.31 o                         
  -7  11  12          5.59          1.57         6.11 o                         
  -6  11  12         57.90         69.05         8.17 o                         
  -5  11  12         21.87         26.08         6.30 o                         
  -4  11  12         19.01         12.54         4.60 o                         
  -3  11  12         30.68         37.73         5.20 o                         
  -2  11  12          8.70          9.95         5.11 o                         
  -1  11  12         49.05         64.30         8.04 o                         
   0  11  12          2.96         11.83         6.66 o                         
   1  11  12         44.85         43.41         7.36 o                         
   2  11  12          9.50          8.14         6.02 o                         
   3  11  12          9.39         11.79         6.39 o                         
  -6  12  12         22.64         16.28         6.42 o                         
  -5  12  12         74.97         67.29         7.04 o                         
  -4  12  12          2.78          4.66         6.24 o                         
  -3  12  12         55.00         51.53         7.16 o                         
  -2  12  12        121.80        120.32         7.89 o                         
  -1  12  12          0.50         -5.35         5.35 o                         
   0  12  12          3.88          7.60         5.62 o                         
   1  12  12          6.45          5.58         5.62 o                         
   2  12  12         28.37         34.25         6.48 o                         
   3  12  12          9.23        -10.76        11.39 o                         
  -5  13  12          0.11          6.50         6.53 o                         
  -4  13  12         42.01         38.13         8.37 o                         
  -3  13  12         79.97        101.45         8.33 o                         
  -2  13  12          0.01          1.89         5.91 o                         
  -1  13  12         18.27         10.97         7.46 o                         
   0  13  12         20.24         29.48         6.92 o                         
   1  13  12         51.05         53.60         7.20 o                         
   2  13  12          0.64          7.23         7.08 o                         
  -5  14  12          0.03         -6.73        10.32 o                         
  -4  14  12         26.32         24.00         8.01 o                         
  -3  14  12         23.79         24.46         5.76 o                         
  -2  14  12         68.22         84.10         8.37 o                         
  -1  14  12         18.70         19.83         6.00 o                         
   0  14  12         26.10         33.84         8.90 o                         
   1  14  12          1.74          2.82         6.10 o                         
  -3  15  12         81.06         90.97         9.63 o                         
  -2  15  12         22.25         33.28         6.25 o                         
  -1  15  12          8.70         11.65         5.96 o                         
  -9   0  13         30.43         24.02         9.39 o                         
  -8   0  13         81.99         78.20        12.37 o                         
  -7   0  13         82.23         79.18        11.71 o                         
  -6   0  13        102.89         92.50        16.13 o                         
  -5   0  13        267.06        249.13        13.93 o                         
  -4   0  13         98.99        102.96         6.35 o                         
  -3   0  13         21.79         23.60         7.45 o                         
  -2   0  13         28.04         27.67         4.77 o                         
  -1   0  13        239.50        244.02        14.44 o                         
   0   0  13         90.54        101.75         8.58 o                         
   1   0  13         61.01         46.45         7.70 o                         
   2   0  13         11.34         16.18         7.20 o                         
   3   0  13          9.47         21.75         8.21 o                         
   4   0  13         67.32         59.18         9.42 o                         
   5   0  13         17.70         -2.43        15.62 o                         
  -9   1  13          1.36          9.09         6.20 o                         
  -8   1  13          4.20         10.77         6.16 o                         
  -7   1  13          0.02         -3.41         5.27 o                         
  -6   1  13          5.14          1.76         3.54 o                         
  -5   1  13        255.83        245.77         6.14 o                         
  -4   1  13          8.15          6.75         3.02 o                         
  -3   1  13          7.93          9.13         2.82 o                         
  -2   1  13        144.34        131.04         4.36 o                         
  -1   1  13         37.22         34.50         5.50 o                         
   0   1  13        118.95        114.98         6.30 o                         
   1   1  13         49.54         46.04         5.44 o                         
   2   1  13          0.70          4.09         4.98 o                         
   3   1  13         34.34         38.54         5.93 o                         
   4   1  13         14.08          3.37         5.52 o                         
   5   1  13         49.85         45.44         6.97 o                         
  -9   2  13          8.05         19.93         6.49 o                         
  -8   2  13         28.10         29.79        10.63 o                         
  -7   2  13         10.18         19.75         6.80 o                         
  -6   2  13         90.64         91.14         5.64 o                         
  -5   2  13          1.67          1.58         3.01 o                         
  -4   2  13         60.08         62.66         4.41 o                         
  -3   2  13         91.94         99.94         4.52 o                         
  -2   2  13          0.79         -0.05         3.13 o                         
  -1   2  13        356.12        363.51        11.34 o                         
   0   2  13         51.04         58.87        12.78 o                         
   1   2  13          0.01          2.22         4.49 o                         
   2   2  13          2.45          1.66         4.82 o                         
   3   2  13         22.93         33.73         5.83 o                         
   4   2  13        124.64        114.92         7.71 o                         
   5   2  13          0.28         -1.10         5.78 o                         
  -9   3  13         24.25         41.09         6.95 o                         
  -8   3  13         20.33         22.05         6.40 o                         
  -7   3  13         27.16         17.93         5.20 o                         
  -6   3  13         57.70         65.93         4.60 o                         
  -5   3  13         34.62         31.35         4.35 o                         
  -4   3  13         93.90        100.61         4.53 o                         
  -3   3  13          1.34         -3.70         3.70 o                         
  -2   3  13        231.81        231.67         5.41 o                         
  -1   3  13         19.17         20.31         3.89 o                         
   0   3  13         86.04         79.30         5.94 o                         
   1   3  13          0.29         -1.06         4.43 o                         
   2   3  13         47.46         46.65         5.81 o                         
   3   3  13         74.63         86.84         7.47 o                         
   4   3  13         22.60         16.91         7.37 o                         
   5   3  13         26.01         32.41         9.02 o                         
  -9   4  13         12.12         20.56         8.87 o                         
  -8   4  13         23.71         22.09        10.30 o                         
  -7   4  13          6.45         12.02         6.59 o                         
  -6   4  13         41.75         49.14         4.86 o                         
  -5   4  13         99.53         91.98         4.73 o                         
  -4   4  13          0.01         -0.18         3.50 o                         
  -3   4  13        355.53        338.03         6.61 o                         
  -2   4  13          0.08          3.46         4.89 o                         
  -1   4  13        152.39        168.04         7.29 o                         
   0   4  13         20.88         23.68         4.84 o                         
   1   4  13          0.63          2.98         4.77 o                         
   2   4  13         30.13         35.87         6.26 o                         
   3   4  13         13.59         12.54        12.27 o                         
   4   4  13         85.71         74.36         7.22 o                         
   5   4  13         15.53         -0.98        11.49 o                         
  -8   5  13         53.27         65.59         6.36 o                         
  -7   5  13        109.67        109.95         8.13 o                         
  -6   5  13         75.04         85.86         5.60 o                         
  -5   5  13          4.00          7.53         3.64 o                         
  -4   5  13         38.47         47.87         3.79 o                         
  -3   5  13        109.33         99.03         4.43 o                         
  -2   5  13        306.19        303.24         8.12 o                         
  -1   5  13         70.40         62.86         4.73 o                         
   0   5  13          1.74          1.36         5.72 o                         
   1   5  13          0.97         -1.59         5.52 o                         
   2   5  13         14.85          8.39         5.04 o                         
   3   5  13        139.68        145.68         9.11 o                         
   4   5  13          0.37         -5.51         5.51 o                         
  -8   6  13          4.03         -5.19         6.26 o                         
  -7   6  13          0.20         12.71         6.96 o                         
  -6   6  13         93.13        107.28         7.59 o                         
  -5   6  13          0.42         -1.57         3.95 o                         
  -4   6  13         14.45          6.68         3.19 o                         
  -3   6  13        217.52        214.48         5.93 o                         
  -2   6  13          1.21         -0.29         3.69 o                         
  -1   6  13         70.91         70.43         5.08 o                         
   0   6  13         16.50         21.15         4.86 o                         
   1   6  13         68.95         62.72         8.45 o                         
   2   6  13          5.72         -0.70         4.92 o                         
   3   6  13          4.97          4.99         5.50 o                         
   4   6  13         75.42         73.43         7.03 o                         
  -8   7  13          0.02         -0.27         7.70 o                         
  -7   7  13         27.30         36.72         6.35 o                         
  -6   7  13         31.03         38.42         8.16 o                         
  -5   7  13         51.95         61.69         7.67 o                         
  -4   7  13          3.58         12.69         3.38 o                         
  -3   7  13         23.49         27.98         3.43 o                         
  -2   7  13        385.77        377.25         8.93 o                         
  -1   7  13          1.24         -0.45         5.59 o                         
   0   7  13         36.34         39.53         4.59 o                         
   1   7  13         28.65         28.95         4.83 o                         
   2   7  13         13.65          9.72         6.07 o                         
   3   7  13         17.52         18.76         5.70 o                         
   4   7  13          2.38          2.64         5.49 o                         
  -8   8  13         22.64         22.26        10.90 o                         
  -7   8  13         31.31         40.23         6.51 o                         
  -6   8  13         56.54         59.00        13.62 o                         
  -5   8  13          3.92          0.47         5.14 o                         
  -4   8  13          2.52          4.90         3.78 o                         
  -3   8  13         33.99         45.03         4.67 o                         
  -2   8  13          0.59         -3.24         4.47 o                         
  -1   8  13        212.19        214.03         7.88 o                         
   0   8  13         64.57         70.41         9.24 o                         
   1   8  13          2.67          7.27         6.27 o                         
   2   8  13          6.74         10.64         4.98 o                         
   3   8  13          4.08         -3.11         5.14 o                         
   4   8  13        113.43        115.65         9.29 o                         
  -7   9  13          5.33         -1.73         5.92 o                         
  -6   9  13          0.82          8.54         6.02 o                         
  -5   9  13         93.15        103.53         7.69 o                         
  -4   9  13         47.66         45.64         5.44 o                         
  -3   9  13          4.40         13.43         5.18 o                         
  -2   9  13         21.59         21.77         5.26 o                         
  -1   9  13         10.24          8.82         5.06 o                         
   0   9  13        103.36         99.82        10.77 o                         
   1   9  13         20.61         23.83         7.18 o                         
   2   9  13          2.76         17.01         6.25 o                         
   3   9  13         32.34         23.49         7.18 o                         
  -7  10  13          8.08         -4.79         9.21 o                         
  -6  10  13         37.44         34.25         8.07 o                         
  -5  10  13         76.93         81.05         9.64 o                         
  -4  10  13         43.43         34.54         5.27 o                         
  -3  10  13          6.04          0.00         5.60 o                         
  -2  10  13          0.01         -2.00         4.85 o                         
  -1  10  13        216.38        205.51         9.02 o                         
   0  10  13         22.13         28.37         6.83 o                         
   1  10  13         11.53         10.24         9.41 o                         
   2  10  13          7.83          3.95         6.34 o                         
   3  10  13         20.53         22.61         9.42 o                         
  -6  11  13         14.49         24.04         6.35 o                         
  -5  11  13         93.18         92.40        12.30 o                         
  -4  11  13          0.36          3.97         6.27 o                         
  -3  11  13         17.78         30.63        10.00 o                         
  -2  11  13         60.43         63.73         7.19 o                         
  -1  11  13         41.40         42.59         6.32 o                         
   0  11  13         37.37         43.93        11.59 o                         
   1  11  13         23.41         17.22         6.22 o                         
   2  11  13          3.99          2.92         6.55 o                         
  -5  12  13          4.38          3.38         5.70 o                         
  -4  12  13         59.20         67.89         8.75 o                         
  -3  12  13          0.73          5.29         8.05 o                         
  -2  12  13         13.78          9.02         6.62 o                         
  -1  12  13         46.93         51.02        11.75 o                         
   0  12  13         31.07         37.87         6.63 o                         
   1  12  13          9.76          1.22         6.41 o                         
  -4  13  13         16.66         17.19         7.81 o                         
  -3  13  13          0.79          3.45         5.51 o                         
  -2  13  13        107.23        118.90         9.26 o                         
  -1  13  13         20.62         29.03        11.89 o                         
   0  13  13         79.22         83.97         7.37 o                         
  -3  14  13        144.06        135.14        13.80 o                         
  -2  14  13          0.08         13.92         6.05 o                         
  -1  14  13        113.41        135.01        13.64 o                         
  -8   0  14          5.99          0.40        13.95 o                         
  -7   0  14         37.69         38.77         8.93 o                         
  -6   0  14          3.06          6.19         8.82 o                         
  -5   0  14          5.68          1.43         6.05 o                         
  -4   0  14         21.94         35.06         5.37 o                         
  -3   0  14         66.16         68.11         5.82 o                         
  -2   0  14         27.60         38.29        22.52 o                         
  -1   0  14          0.27         16.37        10.04 o                         
   0   0  14        330.85        300.87        13.35 o                         
   1   0  14         95.76         87.12        12.12 o                         
   2   0  14          4.23         -5.78         9.74 o                         
   3   0  14          1.85          1.21         7.88 o                         
   4   0  14         46.30         38.31        10.55 o                         
  -8   1  14         12.57         14.18         6.32 o                         
  -7   1  14         43.84         36.73         6.48 o                         
  -6   1  14         25.27         22.04         5.57 o                         
  -5   1  14         54.59         52.35         4.09 o                         
  -4   1  14          0.91          2.48         3.49 o                         
  -3   1  14          3.76          8.09         3.00 o                         
  -2   1  14        118.10        103.46         5.15 o                         
  -1   1  14          0.08          4.11         4.51 o                         
   0   1  14         96.31         92.59         6.54 o                         
   1   1  14         82.61         78.09         6.44 o                         
   2   1  14         11.82          0.04         5.13 o                         
   3   1  14         15.22         16.60         5.98 o                         
   4   1  14         21.78         24.19         6.51 o                         
  -8   2  14        115.22        118.12         8.11 o                         
  -7   2  14          5.13          4.48         6.47 o                         
  -6   2  14          1.05          0.17         3.69 o                         
  -5   2  14         28.71         29.81         4.03 o                         
  -4   2  14         40.70         36.51         3.91 o                         
  -3   2  14         26.12         28.88         3.66 o                         
  -2   2  14         33.80         36.16         4.32 o                         
  -1   2  14         46.23         50.80         5.47 o                         
   0   2  14         24.01         22.73         5.19 o                         
   1   2  14        108.38        101.59         7.44 o                         
   2   2  14         17.80         17.32         5.68 o                         
   3   2  14          9.65          7.85         6.81 o                         
   4   2  14          5.83          2.31         9.34 o                         
  -8   3  14         16.25         26.80         6.40 o                         
  -7   3  14          2.10          6.60         6.65 o                         
  -6   3  14          4.80          8.75         4.30 o                         
  -5   3  14          0.61         -0.75         3.31 o                         
  -4   3  14         17.74         22.16         3.68 o                         
  -3   3  14          0.94         -2.09         3.13 o                         
  -2   3  14         30.24         30.16         4.31 o                         
  -1   3  14         78.43         73.95         5.48 o                         
   0   3  14          1.17          0.34         4.71 o                         
   1   3  14         10.24          4.69         4.95 o                         
   2   3  14         25.90         21.13         7.06 o                         
   3   3  14          2.13          8.07         8.04 o                         
   4   3  14         21.56         17.63         6.11 o                         
  -8   4  14         11.97          5.21         6.14 o                         
  -7   4  14          1.96          3.76         5.54 o                         
  -6   4  14          1.10          5.46         4.52 o                         
  -5   4  14         21.88         21.98         3.97 o                         
  -4   4  14          0.70          4.60         3.39 o                         
  -3   4  14          0.06          0.79         3.20 o                         
  -2   4  14          6.93          2.63         4.08 o                         
  -1   4  14          0.29          1.58         3.99 o                         
   0   4  14         56.10         49.14         5.75 o                         
   1   4  14         22.71         26.05         5.39 o                         
   2   4  14         52.61         48.70         7.32 o                         
   3   4  14         15.87         13.12         6.53 o                         
   4   4  14          0.00         11.80         5.81 o                         
  -8   5  14         20.92         28.47         6.37 o                         
  -7   5  14         15.73         27.77         7.92 o                         
  -6   5  14         63.89         75.00        13.42 o                         
  -5   5  14         14.00         12.35         4.35 o                         
  -4   5  14        106.95        109.34         4.94 o                         
  -3   5  14         37.10         42.94         4.52 o                         
  -2   5  14         93.45         92.35         5.30 o                         
  -1   5  14         28.63         37.26         6.39 o                         
   0   5  14         10.34          9.46         5.02 o                         
   1   5  14         64.67         54.18         5.92 o                         
   2   5  14         80.13         64.76         6.48 o                         
   3   5  14         17.92         10.50         6.90 o                         
  -8   6  14          0.05          0.88        10.65 o                         
  -7   6  14         30.77         29.14         8.45 o                         
  -6   6  14         15.50         19.68         5.32 o                         
  -5   6  14        138.88        151.66         7.75 o                         
  -4   6  14        145.72        136.93         5.68 o                         
  -3   6  14          7.11         17.42         4.13 o                         
  -2   6  14         24.80         25.43         6.89 o                         
  -1   6  14          6.62          1.51         4.16 o                         
   0   6  14         90.10        105.55         6.71 o                         
   1   6  14         13.02          7.55         5.78 o                         
   2   6  14          0.06          0.16         5.21 o                         
   3   6  14          3.04         10.25         7.72 o                         
  -7   7  14          0.04          5.09         7.56 o                         
  -6   7  14         13.01         26.44         6.42 o                         
  -5   7  14          0.10          4.47        11.30 o                         
  -4   7  14          0.52          4.10         4.20 o                         
  -3   7  14          7.73          9.00         5.17 o                         
  -2   7  14         30.42         38.34         4.64 o                         
  -1   7  14         25.94         22.76         4.54 o                         
   0   7  14          5.80         15.78         7.08 o                         
   1   7  14         28.95         49.91        11.38 o                         
   2   7  14          6.34         -2.91         5.12 o                         
   3   7  14          1.97          6.83         8.93 o                         
  -7   8  14          0.28          0.78         7.45 o                         
  -6   8  14          0.04          8.54         9.80 o                         
  -5   8  14          1.03          9.50         5.32 o                         
  -4   8  14         60.30         70.87         6.44 o                         
  -3   8  14          6.86         17.30         7.00 o                         
  -2   8  14         11.45         11.59         7.22 o                         
  -1   8  14         15.34         24.26        10.47 o                         
   0   8  14         52.38         54.91         6.34 o                         
   1   8  14         70.21         65.67         7.57 o                         
   2   8  14          2.28         14.26         5.97 o                         
   3   8  14         32.40         27.75         9.66 o                         
  -6   9  14          2.42          9.74         6.17 o                         
  -5   9  14         29.21         31.59         8.73 o                         
  -4   9  14          3.78          4.33         5.57 o                         
  -3   9  14          7.96         18.80         7.56 o                         
  -2   9  14        109.23         96.67         7.84 o                         
  -1   9  14         15.25         18.35         5.90 o                         
   0   9  14         48.22         46.59         6.74 o                         
   1   9  14          2.76          9.25         6.22 o                         
   2   9  14         25.31         35.39         7.67 o                         
  -6  10  14          0.46          7.38         7.57 o                         
  -5  10  14          0.11          2.52         5.63 o                         
  -4  10  14         38.01         37.93         8.16 o                         
  -3  10  14         88.87         91.37         7.88 o                         
  -2  10  14         23.47         19.07         5.80 o                         
  -1  10  14          1.60         -1.55         8.10 o                         
   0  10  14         39.16         42.16        11.45 o                         
   1  10  14         53.00         57.73         7.59 o                         
   2  10  14          5.74         -7.91        17.75 o                         
  -5  11  14         14.74          8.28         7.65 o                         
  -4  11  14         11.57         21.26         7.82 o                         
  -3  11  14          1.39         -0.95         7.70 o                         
  -2  11  14         11.62         20.31         6.91 o                         
  -1  11  14          0.13          0.24         5.66 o                         
   0  11  14         54.56         62.42         6.87 o                         
   1  11  14         78.35         69.23        11.01 o                         
  -4  12  14          1.41         -7.02         7.44 o                         
  -3  12  14          3.23          7.28         5.88 o                         
  -2  12  14          0.18          0.54         6.08 o                         
  -1  12  14          1.36          7.23         6.56 o                         
   0  12  14         31.48         38.96         9.31 o                         
  -8   0  15         60.70         62.68        15.01 o                         
  -7   0  15        138.50        126.44        11.86 o                         
  -6   0  15         58.53         49.56         9.01 o                         
  -5   0  15         41.82         41.82        12.37 o                         
  -4   0  15          1.54         -0.26         4.95 o                         
  -3   0  15        113.52        110.38         6.90 o                         
  -2   0  15        135.87        123.44        20.03 o                         
  -1   0  15        174.98        180.18        11.86 o                         
   0   0  15         89.56         92.18         9.74 o                         
   1   0  15         22.99         19.33        12.02 o                         
   2   0  15         55.12         34.94         9.15 o                         
   3   0  15          4.95          0.65         8.17 o                         
  -8   1  15         78.11         85.60        11.12 o                         
  -7   1  15        140.65        141.90         8.64 o                         
  -6   1  15         60.34         57.02         6.50 o                         
  -5   1  15          0.72         10.37         4.39 o                         
  -4   1  15         20.34         24.26         3.77 o                         
  -3   1  15         44.26         51.14         4.51 o                         
  -2   1  15        109.01        109.19         6.70 o                         
  -1   1  15        119.06        126.45         7.82 o                         
   0   1  15         47.16         45.33         6.16 o                         
   1   1  15         53.65         53.33         7.77 o                         
   2   1  15         15.82         19.65         5.88 o                         
   3   1  15          2.43          4.20         5.99 o                         
  -8   2  15         10.15         10.57         8.95 o                         
  -7   2  15         17.88         25.03         7.26 o                         
  -6   2  15         31.56         28.36         6.62 o                         
  -5   2  15         71.51         72.41         4.78 o                         
  -4   2  15         17.23         25.09         3.79 o                         
  -3   2  15          1.40          6.51         3.51 o                         
  -2   2  15        134.58        159.99         7.60 o                         
  -1   2  15         22.28         19.91         5.45 o                         
   0   2  15         18.94         23.02         8.97 o                         
   1   2  15         10.14          8.98         7.19 o                         
   2   2  15         52.57         45.16         6.68 o                         
   3   2  15          2.35          4.80         6.69 o                         
  -7   3  15          0.72          6.59         6.05 o                         
  -6   3  15         10.97          8.63         4.13 o                         
  -5   3  15         74.88         63.56         6.32 o                         
  -4   3  15          2.83          7.42         3.37 o                         
  -3   3  15        125.68        134.55         6.17 o                         
  -2   3  15         18.75         18.83         4.96 o                         
  -1   3  15         23.98         24.00         5.38 o                         
   0   3  15          3.64          8.86         5.26 o                         
   1   3  15         13.32         14.00         5.78 o                         
   2   3  15          6.08         12.63         8.04 o                         
   3   3  15         24.97         26.66         6.40 o                         
  -7   4  15          3.07          8.14         5.39 o                         
  -6   4  15          0.52          2.02         4.73 o                         
  -5   4  15          7.40          8.83         4.84 o                         
  -4   4  15        289.40        280.10         7.45 o                         
  -3   4  15          2.30         -3.60         4.22 o                         
  -2   4  15          5.29          0.04         4.23 o                         
  -1   4  15         33.19         33.19         5.54 o                         
   0   4  15         12.55         18.31         6.63 o                         
   1   4  15         81.46         76.88         6.82 o                         
   2   4  15         19.74         19.22         8.02 o                         
   3   4  15         25.46         23.35         6.30 o                         
  -7   5  15         47.08         57.87         6.30 o                         
  -6   5  15         29.10         33.33         7.03 o                         
  -5   5  15         29.11         35.11         5.16 o                         
  -4   5  15         58.43         67.29         6.97 o                         
  -3   5  15         53.28         58.63         5.28 o                         
  -2   5  15         16.77         24.88         5.05 o                         
  -1   5  15          0.41          5.76         4.93 o                         
   0   5  15        123.94        120.85         7.67 o                         
   1   5  15          1.19         -5.11         5.25 o                         
   2   5  15          2.00         10.13         9.10 o                         
  -7   6  15         77.59         71.10        13.00 o                         
  -6   6  15          3.45          8.61         5.66 o                         
  -5   6  15         76.93         91.06         7.71 o                         
  -4   6  15         71.07         89.77         7.38 o                         
  -3   6  15         26.86         24.48         5.04 o                         
  -2   6  15          2.71          7.25         4.55 o                         
  -1   6  15          5.90          8.42         7.88 o                         
   0   6  15         11.36         16.09         5.74 o                         
   1   6  15         28.04         27.21         7.13 o                         
   2   6  15         21.06         26.34         6.98 o                         
  -6   7  15          5.32          0.92         6.90 o                         
  -5   7  15         14.14         17.77        11.85 o                         
  -4   7  15          0.35         10.09         5.12 o                         
  -3   7  15        110.68        125.64         7.76 o                         
  -2   7  15          6.83          5.77        16.23 o                         
  -1   7  15         20.06         31.77         6.80 o                         
   0   7  15         68.10         71.45         6.30 o                         
   1   7  15          1.53          9.60         8.24 o                         
   2   7  15          8.47         14.96         6.31 o                         
  -6   8  15         16.50         20.48         8.03 o                         
  -5   8  15          0.01          4.63         6.60 o                         
  -4   8  15         39.61         51.44         7.82 o                         
  -3   8  15          3.25         12.08        10.28 o                         
  -2   8  15         86.86         86.16         7.19 o                         
  -1   8  15         79.70         71.17         8.40 o                         
   0   8  15          0.36          8.36         6.30 o                         
   1   8  15          0.68         -1.52         6.24 o                         
  -5   9  15          1.97         -6.59         6.59 o                         
  -4   9  15          0.02         -7.11         7.18 o                         
  -3   9  15         39.19         57.27        10.08 o                         
  -2   9  15         17.02         21.79         8.74 o                         
  -1   9  15         38.40         51.93         6.25 o                         
   0   9  15          3.27         17.64         6.68 o                         
   1   9  15         41.41         49.18        14.32 o                         
  -5  10  15         34.93         59.74        16.73 o                         
  -4  10  15          0.08          5.42         7.29 o                         
  -3  10  15          7.14         13.49         5.70 o                         
  -2  10  15         56.34         66.27         7.58 o                         
  -1  10  15         47.05         41.30         6.30 o                         
   0  10  15         11.48         15.64         8.96 o                         
  -3  11  15          1.00          4.97         5.47 o                         
  -2  11  15        104.83        109.78         7.69 o                         
  -7   0  16         50.92         59.38        10.12 o                         
  -6   0  16         30.82         36.80         8.82 o                         
  -5   0  16         72.16         61.84         7.41 o                         
  -4   0  16         21.12          4.10         9.38 o                         
  -3   0  16         30.00         35.66         7.86 o                         
  -2   0  16         17.24         16.25         7.50 o                         
  -1   0  16         82.77         89.15        14.60 o                         
   0   0  16          5.29          9.72         8.54 o                         
   1   0  16         25.28         33.40         8.97 o                         
   2   0  16          5.90         27.19         8.86 o                         
  -7   1  16         68.74         58.50         7.10 o                         
  -6   1  16         91.75         95.00         9.69 o                         
  -5   1  16          2.66          8.03         5.16 o                         
  -4   1  16         37.77         39.13         7.06 o                         
  -3   1  16          4.89          5.74         5.00 o                         
  -2   1  16          0.11          7.29         5.19 o                         
  -1   1  16         59.53         62.56         7.88 o                         
   0   1  16         53.29         60.95         8.94 o                         
   1   1  16          4.16          1.50         5.82 o                         
   2   1  16          9.79          5.56         6.03 o                         
  -7   2  16         33.73         31.80         9.93 o                         
  -6   2  16          7.76         -4.12         6.65 o                         
  -5   2  16         86.25         80.54         5.86 o                         
  -4   2  16          5.18          7.26         8.33 o                         
  -3   2  16          5.24          9.94         8.77 o                         
  -2   2  16          8.28          9.46         9.43 o                         
  -1   2  16          9.37         10.21         6.84 o                         
   0   2  16         31.04         41.37         6.31 o                         
   1   2  16         69.12         66.56         7.04 o                         
   2   2  16         70.02         84.56         7.58 o                         
  -6   3  16        144.70        150.18        11.30 o                         
  -5   3  16          0.00         14.69        10.55 o                         
  -4   3  16         74.36         63.38         5.17 o                         
  -3   3  16          3.24         11.53         5.98 o                         
  -2   3  16         12.15         16.87         5.67 o                         
  -1   3  16          1.74         17.97        10.39 o                         
   0   3  16         11.94         24.10        10.07 o                         
   1   3  16        118.03        107.31         7.81 o                         
   2   3  16          4.84         17.28         6.29 o                         
  -6   4  16         14.53         33.04         5.50 o                         
  -5   4  16        114.68        104.22         6.44 o                         
  -4   4  16          5.89         16.87        10.88 o                         
  -3   4  16         62.70         63.99         6.40 o                         
  -2   4  16          0.04          2.61         5.49 o                         
  -1   4  16          8.76         16.28         6.83 o                         
   0   4  16          0.13         13.31         5.61 o                         
   1   4  16         40.70         39.20         6.59 o                         
  -6   5  16         11.67         18.57         5.26 o                         
  -5   5  16          8.34          7.02         5.89 o                         
  -4   5  16         61.16         59.53         6.17 o                         
  -3   5  16         91.24         92.48         6.56 o                         
  -2   5  16          5.85         12.37         7.30 o                         
  -1   5  16         33.89         36.51         5.84 o                         
   0   5  16         33.68         42.30         8.70 o                         
   1   5  16         76.18         77.88         7.09 o                         
  -6   6  16          0.39          6.91        13.08 o                         
  -5   6  16          8.99          7.01         6.65 o                         
  -4   6  16         33.42         41.69         6.04 o                         
  -3   6  16         80.14        107.32         7.75 o                         
  -2   6  16          5.15         31.36        18.36 o                         
  -1   6  16          8.92          6.56         9.71 o                         
   0   6  16          6.69         17.88         6.83 o                         
   1   6  16          1.49         26.98        13.59 o                         
  -5   7  16          0.71         14.02         6.97 o                         
  -4   7  16         49.71         50.23         9.11 o                         
  -3   7  16          1.56         16.34         8.71 o                         
  -2   7  16         39.91         44.67         7.14 o                         
  -1   7  16          2.11         -0.10         6.26 o                         
   0   7  16          5.15         15.92         6.89 o                         
  -4   8  16         20.81         36.38         7.60 o                         
  -3   8  16          8.99         25.02         9.76 o                         
  -2   8  16          4.13         -1.54         5.98 o                         
  -1   8  16          0.42         -4.81         6.28 o                         
  -3   9  16         72.78         68.43         6.64 o                         
  -2   9  16          2.04         11.24         7.08 o                         
  -5   0  17          0.18         37.12        13.49 o                         
  -4   0  17         45.10         72.60        11.16 o                         
  -3   0  17         11.14         31.06        14.15 o                         
  -2   0  17        110.50         99.10        10.22 o                         
  -1   0  17          7.40         -2.58         7.80 o                         
   0   0  17         15.57         17.30         8.95 o                         
  -5   1  17         10.46         22.37         7.66 o                         
  -4   1  17          3.95         20.53         6.26 o                         
  -3   1  17         73.64         65.67         6.94 o                         
  -2   1  17          0.66          4.24         6.12 o                         
  -1   1  17         25.60         25.35         6.11 o                         
   0   1  17         65.17         74.26         8.04 o                         
  -5   2  17          5.46         10.54         7.17 o                         
  -4   2  17          0.40          3.41         5.29 o                         
  -3   2  17          2.45          3.67         5.99 o                         
  -2   2  17         94.41         85.94        13.29 o                         
  -1   2  17         50.36         46.02         6.43 o                         
   0   2  17         17.04         21.23         6.26 o                         
  -5   3  17         35.41         38.09         6.82 o                         
  -4   3  17          4.21         12.16         5.43 o                         
  -3   3  17         22.24         18.72         6.10 o                         
  -2   3  17         22.94         28.04         6.68 o                         
  -1   3  17         48.75         41.38         6.45 o                         
   0   3  17         15.83         12.63         6.18 o                         
  -5   4  17          0.02         17.48         7.89 o                         
  -4   4  17         28.49         23.92         7.44 o                         
  -3   4  17          8.42         25.47         7.17 o                         
  -2   4  17         37.03         42.82         6.36 o                         
  -1   4  17          2.84         21.34         6.31 o                         
   0   4  17         76.51         81.99        11.42 o                         
  -4   5  17         29.02         28.89         7.89 o                         
  -3   5  17          5.83         13.35         7.08 o                         
  -2   5  17          9.28          4.70         6.27 o                         
  -1   5  17        155.76        128.18         8.05 o                         
  -3   6  17         21.66         14.62        11.71 o                         
  -2   6  17         42.32         47.52         7.14 o                         
                                                                                
